# Supplementary material for: Crystal structure of rac-3-[2,3-bis­(phenyl­sulfan­yl)-3H-indol-3-yl]propanoic acid
Source: Acta Crystallogr E Crystallogr Commun. 2015 Oct 31;71(Pt 11):1414–7. doi: 10.1107/S2056989015020241 (PMC4645081; doi:10.1107/S2056989015020241)
Supplement: Supplementary file 1 [file e-71-01414-sup1.cif]

##############################################################################
#                                                                            #
# This CIF contains the data in a paper accepted for publication in          #
# Acta Crystallographica Section E. It conforms to the requirements of       #
# Notes for Authors for Acta Crystallographica Section E, and has been       #
# peer reviewed under the auspices of the IUCr Commission on Journals.       #
#                                                                            #
# Full details of the Crystallographic Information File format               #
# are given in the paper "The Crystallographic Information File (CIF):       #
# a New Standard Archive File for Crystallography" by S. R. Hall, F. H.      #
# Allen and I. D. Brown [Acta Cryst. (1991), A47, 655-685].                  #
#                                                                            #
# The current version of the core CIF dictionary is obtainable from          #
# ftp://ftp.iucr.org/pub/cif_core.dic.                                       #
#                                                                            #
# Software is freely available for graphical display of the structure(s)     #
# in this CIF. For information consult the CIF software page                 #
# http://www.iucr.org/resources/cif/software.                                #
#                                                                            #
# This file may be used for bona fide research purposes within the           #
# scientific community so long as proper attribution is given to the journal # 
# article from which it was obtained.                                        #
#                                                                            #
##############################################################################
data_I
_audit_creation_method     SHELXL-2014/6
_journal_date_recd_electronic     2015-10-18
_journal_date_accepted     2015-10-26
_journal_name_full     'Acta Crystallographica, Section E'
_journal_year     2015
_journal_volume     71
_journal_issue     11
_journal_page_first     1414
_journal_page_last     1417
_journal_paper_category     GO
_journal_paper_doi     10.1107/S2056989015020241
_journal_coeditor_code     SU5230
_publ_contact_author_name     'Wayland E. Noland'
_publ_contact_author_address
;
 Department of Chemistry
 University of Minnesota
 207 Pleasant St SE Box B14
 Minneapolis, MN 55455
 USA
;
_publ_contact_author_email
;
nolan001@umn.edu
;
_publ_contact_author_fax     '612 626 7541'
_publ_contact_author_phone     '612 624 4052'
_publ_section_title
;
Crystal structure of
<i>rac</i>-3-[2,3-bis(phenylsulfanyl)-3<i>H</i>-indol-3-yl]propanoic acid
;
_publ_section_title_footnote     .
loop_
    _publ_author_name
    _publ_author_footnote
    _publ_author_address
    'Noland, Wayland E.' .
;
Department of Chemistry
University of Minnesota
Minneapolis, MN 55455-0431
USA
;
    'Brown, Christopher D.' .
;
Department of Chemistry
University of Minnesota
Minneapolis, MN 55455-0431
USA
;
    'Bisel, Amanda M.' .
;
Department of Chemistry
University of Minnesota
Minneapolis, MN 55455-0431
USA
;
    'Schneerer, Andrew K.' .
;
Department of Chemistry
University of Minnesota
Minneapolis, MN 55455-0431
USA
;
    'Tritch, Kenneth J.' .
;
Department of Chemistry
University of Minnesota
Minneapolis, MN 55455-0431
USA
;
_publ_section_synopsis
;
In the crystal, the acid H atom is twisted roughly 180\% from the typical
carboxy conformation and molecules are linked by pairs of O---H...N hydrogen
bonds, involving the indole N atom, forming inversion dimers. Together with a
weak C---H...O hydrogen bond, involving the carbonyl O atom, chains of
inversion dimers are formed along [100].
;
_chemical_name_systematic
;
<i>rac</i>-3-[2,3-Bis(phenylsulfanyl)-3<i>H</i>-indol-3-yl]propanoic acid
;
_chemical_name_common     I
_chemical_formula_moiety     'C23 H19 N O2 S2'
_chemical_formula_sum     'C23 H19 N O2 S2'
_chemical_formula_iupac     'C23 H19 N O2 S2'
_chemical_formula_weight     405.51
_chemical_melting_point     444
_shelx_space_group_comment
;
The symmetry employed for this shelxl refinement is uniquely defined
by the following loop, which should always be used as a source of
symmetry information in preference to the above space-group names.
They are only intended as comments.
;
_space_group_crystal_system     triclinic
_space_group_name_H-M_alt     'P -1'
_space_group_name_Hall     '-P 1'
loop_
    _space_group_symop_operation_xyz
    'x, y, z'
    '-x, -y, -z'
_cell_length_a     9.6498(12)
_cell_length_b     9.8610(12)
_cell_length_c     10.8812(13)
_cell_angle_alpha     87.6260(10)
_cell_angle_beta     79.3310(10)
_cell_angle_gamma     76.0220(10)
_cell_volume     987.4(2)
_cell_formula_units_Z     2
_cell_measurement_reflns_used     2977
_cell_measurement_theta_min     2.65
_cell_measurement_theta_max     27.26
_cell_measurement_temperature     173(2)
_exptl_crystal_description     'Block'
_exptl_crystal_colour     'colourless'
_exptl_crystal_size_max     0.230
_exptl_crystal_size_mid     0.120
_exptl_crystal_size_min     0.100
_exptl_crystal_density_diffrn     1.364
_exptl_crystal_density_meas     ?
_exptl_crystal_density_method     ?
_exptl_crystal_F_000     424
_exptl_absorpt_coefficient_mu     0.289
_exptl_absorpt_correction_type     multi-scan
_exptl_absorpt_process_details
;
(SADABS; Bruker, 2007)
;
_shelx_estimated_absorpt_T_min     0.937
_shelx_estimated_absorpt_T_max     0.972
_exptl_absorpt_correction_T_min     0.6979
_exptl_absorpt_correction_T_max     0.7456
_exptl_special_details     ?
_diffrn_ambient_temperature     173(2)
_diffrn_radiation_type     MoK\a
_diffrn_radiation_wavelength     0.71073
_diffrn_measurement_device_type     'Bruker APEXII CCD'
_diffrn_measurement_method     '\f and \w scans'
_diffrn_detector_area_resol_mean     ?
_diffrn_reflns_number     11689
_diffrn_reflns_av_R_equivalents     0.0322
_diffrn_reflns_theta_min     1.904
_diffrn_reflns_theta_max     27.545
_diffrn_reflns_theta_full     25.242
_diffrn_measured_fraction_theta_max     0.987
_diffrn_measured_fraction_theta_full     0.998
_diffrn_reflns_limit_h_min     -12
_diffrn_reflns_limit_h_max     12
_diffrn_reflns_limit_k_min     -12
_diffrn_reflns_limit_k_max     12
_diffrn_reflns_limit_l_min     -14
_diffrn_reflns_limit_l_max     14
_refine_special_details     ?
_reflns_number_total     4499
_reflns_number_gt     3396
_reflns_threshold_expression     'I > 2\s(I)'
_refine_ls_structure_factor_coef     Fsqd
_refine_ls_matrix_type     full
_refine_ls_R_factor_all     0.0552
_refine_ls_R_factor_gt     0.0383
_refine_ls_wR_factor_gt     0.0834
_refine_ls_wR_factor_ref     0.0920
_refine_ls_goodness_of_fit_ref     1.056
_refine_ls_restrained_S_all     1.056
_refine_ls_number_reflns     4499
_refine_ls_number_parameters     254
_refine_ls_number_restraints     0
_refine_ls_hydrogen_treatment     constr
_refine_ls_weighting_scheme     calc
_refine_ls_weighting_details
              'w=1/[\s^2^(Fo^2^)+(0.0362P)^2^+0.1618P] where P=(Fo^2^+2Fc^2^)/3'
_atom_sites_solution_hydrogens     geom
_atom_sites_solution_primary     ?
_atom_sites_solution_secondary     ?
_refine_ls_shift/su_max     0.000
_refine_ls_shift/su_mean     0.000
_refine_diff_density_max     0.268
_refine_diff_density_min     -0.258
_refine_ls_extinction_method     none
_refine_ls_extinction_coef     .
loop_
    _atom_type_symbol
    _atom_type_description
    _atom_type_scat_dispersion_real
    _atom_type_scat_dispersion_imag
    _atom_type_scat_source
    'C' 'C' 0.0033 0.0016
                         'International Tables Vol C Tables 4.2.6.8 and 6.1.1.4'
    'H' 'H' 0.0000 0.0000
                         'International Tables Vol C Tables 4.2.6.8 and 6.1.1.4'
    'N' 'N' 0.0061 0.0033
                         'International Tables Vol C Tables 4.2.6.8 and 6.1.1.4'
    'O' 'O' 0.0106 0.0060
                         'International Tables Vol C Tables 4.2.6.8 and 6.1.1.4'
    'S' 'S' 0.1246 0.1234
                         'International Tables Vol C Tables 4.2.6.8 and 6.1.1.4'
_computing_data_collection
;
APEX2 (Bruker, 2007)
;
_computing_cell_refinement
;
SAINT (Bruker, 2007)
;
_computing_data_reduction
;
SAINT (Bruker, 2007)
;
_computing_structure_solution
;
SHELXS97 (Sheldrick, 2008)
;
_computing_structure_refinement
;
SHELXL2014 (Sheldrick, 2015)
;
_computing_molecular_graphics
;
Mercury (Macrae <i>et al.</i>, 2008)
;
_computing_publication_material
;
SHELXL2014 (Sheldrick, 2015), enCIFer (Allen <i>et al.</i>,
2004) and publCIF (Westrip, 2010)
;
loop_
    _atom_site_type_symbol
    _atom_site_label
    _atom_site_fract_x
    _atom_site_fract_y
    _atom_site_fract_z
    _atom_site_U_iso_or_equiv
    _atom_site_adp_type
    _atom_site_calc_flag
    _atom_site_occupancy
    _atom_site_disorder_assembly
    _atom_site_disorder_group
    S S1 0.62197(5) 0.45034(5) 0.16673(4) 0.03266(13) Uani d 1 . .
    S S2 0.92472(5) 0.19331(5) 0.20164(4) 0.03283(13) Uani d 1 . .
    O O1 0.74866(13) 0.71335(13) 0.58120(12) 0.0338(3) Uani d 1 . .
    H H1 0.6688 0.6928 0.6075 0.051 Uiso calc 1 . .
    O O2 0.93299(13) 0.65100(13) 0.42699(12) 0.0370(3) Uani d 1 . .
    N N1 0.54112(14) 0.29215(14) 0.36472(13) 0.0251(3) Uani d 1 . .
    C C1 0.82262(18) 0.62905(17) 0.48697(16) 0.0262(4) Uani d 1 . .
    C C2 0.76080(18) 0.50855(18) 0.46281(16) 0.0289(4) Uani d 1 . .
    H H2A 0.6624 0.5453 0.4433 0.035 Uiso calc 1 . .
    H H2B 0.7514 0.4515 0.5395 0.035 Uiso calc 1 . .
    C C3 0.85486(18) 0.41595(17) 0.35510(16) 0.0279(4) Uani d 1 . .
    H H3A 0.9532 0.3789 0.3747 0.033 Uiso calc 1 . .
    H H3B 0.8644 0.4731 0.2784 0.033 Uiso calc 1 . .
    C C4 0.79162(17) 0.29341(17) 0.33029(15) 0.0258(4) Uani d 1 . .
    C C5 0.75579(18) 0.20556(17) 0.44228(15) 0.0254(4) Uani d 1 . .
    C C6 0.84042(19) 0.13254(18) 0.52368(17) 0.0310(4) Uani d 1 . .
    H H6 0.9401 0.1332 0.5147 0.037 Uiso calc 1 . .
    C C7 0.7755(2) 0.05780(18) 0.61945(17) 0.0350(4) Uani d 1 . .
    H H7 0.8320 0.0052 0.6757 0.042 Uiso calc 1 . .
    C C8 0.6292(2) 0.05935(18) 0.63364(17) 0.0350(4) Uani d 1 . .
    H H8 0.5872 0.0073 0.6994 0.042 Uiso calc 1 . .
    C C9 0.54286(19) 0.13564(17) 0.55330(16) 0.0295(4) Uani d 1 . .
    H H9 0.4424 0.1380 0.5637 0.035 Uiso calc 1 . .
    C C10 0.60945(18) 0.20787(16) 0.45758(15) 0.0251(4) Uani d 1 . .
    C C11 0.64132(17) 0.34029(17) 0.29370(15) 0.0250(4) Uani d 1 . .
    C C12 0.43242(19) 0.48511(19) 0.16692(15) 0.0295(4) Uani d 1 . .
    C C13 0.3474(2) 0.6178(2) 0.20041(17) 0.0363(4) Uani d 1 . .
    H H13 0.3887 0.6865 0.2283 0.044 Uiso calc 1 . .
    C C14 0.2017(2) 0.6485(2) 0.19258(18) 0.0432(5) Uani d 1 . .
    H H14 0.1427 0.7391 0.2152 0.052 Uiso calc 1 . .
    C C15 0.1417(2) 0.5497(2) 0.15248(18) 0.0442(5) Uani d 1 . .
    H H15 0.0420 0.5726 0.1459 0.053 Uiso calc 1 . .
    C C16 0.2255(2) 0.4172(2) 0.12167(18) 0.0422(5) Uani d 1 . .
    H H16 0.1828 0.3482 0.0962 0.051 Uiso calc 1 . .
    C C17 0.3717(2) 0.3847(2) 0.12777(17) 0.0358(4) Uani d 1 . .
    H H17 0.4301 0.2939 0.1052 0.043 Uiso calc 1 . .
    C C18 0.83442(18) 0.06781(19) 0.16376(16) 0.0307(4) Uani d 1 . .
    C C19 0.7666(2) 0.0890(2) 0.06019(18) 0.0444(5) Uani d 1 . .
    H H19 0.7669 0.1712 0.0115 0.053 Uiso calc 1 . .
    C C20 0.6988(3) -0.0091(3) 0.0277(2) 0.0563(6) Uani d 1 . .
    H H20 0.6528 0.0057 -0.0433 0.068 Uiso calc 1 . .
    C C21 0.6979(2) -0.1282(2) 0.0980(2) 0.0506(6) Uani d 1 . .
    H H21 0.6496 -0.1947 0.0764 0.061 Uiso calc 1 . .
    C C22 0.7667(2) -0.1509(2) 0.19934(19) 0.0444(5) Uani d 1 . .
    H H22 0.7674 -0.2341 0.2467 0.053 Uiso calc 1 . .
    C C23 0.8348(2) -0.05393(19) 0.23299(17) 0.0355(4) Uani d 1 . .
    H H23 0.8820 -0.0703 0.3034 0.043 Uiso calc 1 . .
loop_
    _atom_site_aniso_label
    _atom_site_aniso_U_11
    _atom_site_aniso_U_22
    _atom_site_aniso_U_33
    _atom_site_aniso_U_12
    _atom_site_aniso_U_13
    _atom_site_aniso_U_23
    S1 0.0282(2) 0.0393(3) 0.0309(2) -0.0096(2) -0.00598(19) 0.0068(2)
    S2 0.0249(2) 0.0364(3) 0.0345(3) -0.00567(19) 0.00119(19) -0.0076(2)
    O1 0.0281(7) 0.0349(7) 0.0405(7) -0.0121(6) -0.0035(6) -0.0088(6)
    O2 0.0303(7) 0.0405(8) 0.0426(8) -0.0175(6) 0.0000(6) -0.0020(6)
    N1 0.0236(7) 0.0249(7) 0.0271(7) -0.0060(6) -0.0048(6) -0.0018(6)
    C1 0.0255(9) 0.0273(9) 0.0282(9) -0.0072(7) -0.0101(7) 0.0035(7)
    C2 0.0246(9) 0.0300(9) 0.0326(9) -0.0104(7) -0.0011(7) -0.0025(7)
    C3 0.0223(8) 0.0299(9) 0.0325(9) -0.0089(7) -0.0038(7) -0.0017(7)
    C4 0.0208(8) 0.0271(9) 0.0279(9) -0.0035(7) -0.0027(7) -0.0034(7)
    C5 0.0262(9) 0.0216(8) 0.0274(9) -0.0041(7) -0.0033(7) -0.0047(7)
    C6 0.0290(9) 0.0268(9) 0.0361(10) -0.0031(7) -0.0075(8) -0.0026(8)
    C7 0.0397(11) 0.0265(9) 0.0368(11) 0.0001(8) -0.0127(8) 0.0012(8)
    C8 0.0449(11) 0.0254(9) 0.0337(10) -0.0089(8) -0.0050(9) 0.0037(8)
    C9 0.0287(9) 0.0239(9) 0.0362(10) -0.0082(7) -0.0042(8) -0.0006(7)
    C10 0.0273(9) 0.0212(8) 0.0265(9) -0.0048(7) -0.0046(7) -0.0024(7)
    C11 0.0241(8) 0.0231(8) 0.0270(9) -0.0040(7) -0.0036(7) -0.0065(7)
    C12 0.0291(9) 0.0360(10) 0.0223(9) -0.0058(8) -0.0054(7) 0.0048(7)
    C13 0.0371(10) 0.0378(11) 0.0320(10) -0.0065(8) -0.0043(8) 0.0006(8)
    C14 0.0363(11) 0.0459(12) 0.0380(11) 0.0020(9) 0.0014(9) 0.0029(9)
    C15 0.0280(10) 0.0677(15) 0.0333(11) -0.0099(10) -0.0007(8) 0.0100(10)
    C16 0.0385(11) 0.0565(13) 0.0360(11) -0.0199(10) -0.0072(9) 0.0033(10)
    C17 0.0376(11) 0.0377(11) 0.0327(10) -0.0090(9) -0.0075(8) 0.0004(8)
    C18 0.0264(9) 0.0330(10) 0.0291(9) -0.0006(7) -0.0022(7) -0.0085(8)
    C19 0.0580(14) 0.0411(12) 0.0346(11) -0.0078(10) -0.0146(10) -0.0018(9)
    C20 0.0702(16) 0.0599(15) 0.0451(13) -0.0130(12) -0.0271(12) -0.0136(11)
    C21 0.0531(14) 0.0479(13) 0.0542(14) -0.0160(11) -0.0092(11) -0.0176(11)
    C22 0.0538(13) 0.0347(11) 0.0425(12) -0.0113(10) -0.0007(10) -0.0057(9)
    C23 0.0374(10) 0.0328(10) 0.0335(10) -0.0013(8) -0.0072(8) -0.0050(8)
_geom_special_details
;
All e.s.d.'s (except the e.s.d. in the dihedral angle between two l.s. planes)
are estimated using the full covariance matrix. The cell e.s.d.'s are taken
into account individually in the estimation of e.s.d.'s in distances, angles
and torsion angles; correlations between e.s.d.'s in cell parameters are only
used when they are defined by crystal symmetry. An approximate (isotropic)
treatment of cell e.s.d.'s is used for estimating e.s.d.'s involving l.s.
planes.
;
loop_
    _geom_bond_atom_site_label_1
    _geom_bond_atom_site_label_2
    _geom_bond_site_symmetry_2
    _geom_bond_distance
    _geom_bond_publ_flag
    S1 C11 . 1.7305(17) ?
    S1 C12 . 1.7773(18) ?
    S2 C18 . 1.7767(18) ?
    S2 C4 . 1.8493(16) ?
    O1 C1 . 1.328(2) ?
    O1 H1 . 0.8400 ?
    O2 C1 . 1.2040(19) ?
    N1 C11 . 1.293(2) ?
    N1 C10 . 1.435(2) ?
    C1 C2 . 1.504(2) ?
    C2 C3 . 1.525(2) ?
    C2 H2A . 0.9900 ?
    C2 H2B . 0.9900 ?
    C3 C4 . 1.533(2) ?
    C3 H3A . 0.9900 ?
    C3 H3B . 0.9900 ?
    C4 C5 . 1.502(2) ?
    C4 C11 . 1.533(2) ?
    C5 C6 . 1.379(2) ?
    C5 C10 . 1.386(2) ?
    C6 C7 . 1.392(2) ?
    C6 H6 . 0.9500 ?
    C7 C8 . 1.388(3) ?
    C7 H7 . 0.9500 ?
    C8 C9 . 1.392(2) ?
    C8 H8 . 0.9500 ?
    C9 C10 . 1.385(2) ?
    C9 H9 . 0.9500 ?
    C12 C17 . 1.383(2) ?
    C12 C13 . 1.389(3) ?
    C13 C14 . 1.382(3) ?
    C13 H13 . 0.9500 ?
    C14 C15 . 1.370(3) ?
    C14 H14 . 0.9500 ?
    C15 C16 . 1.378(3) ?
    C15 H15 . 0.9500 ?
    C16 C17 . 1.382(3) ?
    C16 H16 . 0.9500 ?
    C17 H17 . 0.9500 ?
    C18 C19 . 1.389(3) ?
    C18 C23 . 1.390(2) ?
    C19 C20 . 1.382(3) ?
    C19 H19 . 0.9500 ?
    C20 C21 . 1.375(3) ?
    C20 H20 . 0.9500 ?
    C21 C22 . 1.374(3) ?
    C21 H21 . 0.9500 ?
    C22 C23 . 1.379(3) ?
    C22 H22 . 0.9500 ?
    C23 H23 . 0.9500 ?
loop_
    _geom_angle_atom_site_label_1
    _geom_angle_atom_site_label_2
    _geom_angle_atom_site_label_3
    _geom_angle_site_symmetry_1
    _geom_angle_site_symmetry_3
    _geom_angle
    _geom_angle_publ_flag
    C11 S1 C12 . . 102.47(8) ?
    C18 S2 C4 . . 102.65(8) ?
    C1 O1 H1 . . 109.5 ?
    C11 N1 C10 . . 106.38(14) ?
    O2 C1 O1 . . 119.92(15) ?
    O2 C1 C2 . . 123.81(16) ?
    O1 C1 C2 . . 116.27(14) ?
    C1 C2 C3 . . 112.44(13) ?
    C1 C2 H2A . . 109.1 ?
    C3 C2 H2A . . 109.1 ?
    C1 C2 H2B . . 109.1 ?
    C3 C2 H2B . . 109.1 ?
    H2A C2 H2B . . 107.8 ?
    C2 C3 C4 . . 112.42(13) ?
    C2 C3 H3A . . 109.1 ?
    C4 C3 H3A . . 109.1 ?
    C2 C3 H3B . . 109.1 ?
    C4 C3 H3B . . 109.1 ?
    H3A C3 H3B . . 107.9 ?
    C5 C4 C3 . . 115.35(14) ?
    C5 C4 C11 . . 99.58(13) ?
    C3 C4 C11 . . 113.08(13) ?
    C5 C4 S2 . . 113.36(11) ?
    C3 C4 S2 . . 104.98(11) ?
    C11 C4 S2 . . 110.69(11) ?
    C6 C5 C10 . . 120.95(16) ?
    C6 C5 C4 . . 131.39(15) ?
    C10 C5 C4 . . 107.65(14) ?
    C5 C6 C7 . . 118.04(17) ?
    C5 C6 H6 . . 121.0 ?
    C7 C6 H6 . . 121.0 ?
    C8 C7 C6 . . 120.76(17) ?
    C8 C7 H7 . . 119.6 ?
    C6 C7 H7 . . 119.6 ?
    C7 C8 C9 . . 121.26(17) ?
    C7 C8 H8 . . 119.4 ?
    C9 C8 H8 . . 119.4 ?
    C10 C9 C8 . . 117.26(16) ?
    C10 C9 H9 . . 121.4 ?
    C8 C9 H9 . . 121.4 ?
    C9 C10 C5 . . 121.70(16) ?
    C9 C10 N1 . . 126.35(15) ?
    C5 C10 N1 . . 111.96(14) ?
    N1 C11 C4 . . 114.43(14) ?
    N1 C11 S1 . . 127.16(13) ?
    C4 C11 S1 . . 118.40(12) ?
    C17 C12 C13 . . 120.40(17) ?
    C17 C12 S1 . . 120.78(14) ?
    C13 C12 S1 . . 118.72(14) ?
    C14 C13 C12 . . 119.08(19) ?
    C14 C13 H13 . . 120.5 ?
    C12 C13 H13 . . 120.5 ?
    C15 C14 C13 . . 120.61(19) ?
    C15 C14 H14 . . 119.7 ?
    C13 C14 H14 . . 119.7 ?
    C14 C15 C16 . . 120.29(19) ?
    C14 C15 H15 . . 119.9 ?
    C16 C15 H15 . . 119.9 ?
    C15 C16 C17 . . 119.99(19) ?
    C15 C16 H16 . . 120.0 ?
    C17 C16 H16 . . 120.0 ?
    C16 C17 C12 . . 119.61(18) ?
    C16 C17 H17 . . 120.2 ?
    C12 C17 H17 . . 120.2 ?
    C19 C18 C23 . . 119.20(18) ?
    C19 C18 S2 . . 119.45(15) ?
    C23 C18 S2 . . 121.31(14) ?
    C20 C19 C18 . . 120.20(19) ?
    C20 C19 H19 . . 119.9 ?
    C18 C19 H19 . . 119.9 ?
    C21 C20 C19 . . 120.1(2) ?
    C21 C20 H20 . . 119.9 ?
    C19 C20 H20 . . 119.9 ?
    C22 C21 C20 . . 119.9(2) ?
    C22 C21 H21 . . 120.0 ?
    C20 C21 H21 . . 120.0 ?
    C21 C22 C23 . . 120.6(2) ?
    C21 C22 H22 . . 119.7 ?
    C23 C22 H22 . . 119.7 ?
    C22 C23 C18 . . 119.89(18) ?
    C22 C23 H23 . . 120.1 ?
    C18 C23 H23 . . 120.1 ?
loop_
    _geom_torsion_atom_site_label_1
    _geom_torsion_atom_site_label_2
    _geom_torsion_atom_site_label_3
    _geom_torsion_atom_site_label_4
    _geom_torsion_site_symmetry_1
    _geom_torsion_site_symmetry_2
    _geom_torsion_site_symmetry_3
    _geom_torsion_site_symmetry_4
    _geom_torsion
    _geom_torsion_publ_flag
    O2 C1 C2 C3 . . . . 0.9(2) ?
    O1 C1 C2 C3 . . . . -178.65(14) ?
    C1 C2 C3 C4 . . . . -179.85(13) ?
    C2 C3 C4 C5 . . . . -52.58(19) ?
    C2 C3 C4 C11 . . . . 61.13(19) ?
    C2 C3 C4 S2 . . . . -178.10(12) ?
    C18 S2 C4 C5 . . . . 60.67(13) ?
    C18 S2 C4 C3 . . . . -172.58(11) ?
    C18 S2 C4 C11 . . . . -50.24(13) ?
    C3 C4 C5 C6 . . . . -57.2(2) ?
    C11 C4 C5 C6 . . . . -178.58(17) ?
    S2 C4 C5 C6 . . . . 63.8(2) ?
    C3 C4 C5 C10 . . . . 121.86(15) ?
    C11 C4 C5 C10 . . . . 0.53(16) ?
    S2 C4 C5 C10 . . . . -117.07(13) ?
    C10 C5 C6 C7 . . . . 1.9(2) ?
    C4 C5 C6 C7 . . . . -179.11(16) ?
    C5 C6 C7 C8 . . . . -1.2(3) ?
    C6 C7 C8 C9 . . . . -0.2(3) ?
    C7 C8 C9 C10 . . . . 1.0(3) ?
    C8 C9 C10 C5 . . . . -0.4(2) ?
    C8 C9 C10 N1 . . . . 179.83(15) ?
    C6 C5 C10 C9 . . . . -1.1(3) ?
    C4 C5 C10 C9 . . . . 179.70(15) ?
    C6 C5 C10 N1 . . . . 178.71(14) ?
    C4 C5 C10 N1 . . . . -0.51(18) ?
    C11 N1 C10 C9 . . . . -179.99(16) ?
    C11 N1 C10 C5 . . . . 0.23(18) ?
    C10 N1 C11 C4 . . . . 0.15(18) ?
    C10 N1 C11 S1 . . . . -179.11(12) ?
    C5 C4 C11 N1 . . . . -0.43(18) ?
    C3 C4 C11 N1 . . . . -123.38(16) ?
    S2 C4 C11 N1 . . . . 119.15(13) ?
    C5 C4 C11 S1 . . . . 178.90(11) ?
    C3 C4 C11 S1 . . . . 55.95(17) ?
    S2 C4 C11 S1 . . . . -61.52(14) ?
    C12 S1 C11 N1 . . . . 3.10(17) ?
    C12 S1 C11 C4 . . . . -176.13(12) ?
    C11 S1 C12 C17 . . . . -74.16(15) ?
    C11 S1 C12 C13 . . . . 109.44(14) ?
    C17 C12 C13 C14 . . . . -0.8(3) ?
    S1 C12 C13 C14 . . . . 175.62(14) ?
    C12 C13 C14 C15 . . . . 0.1(3) ?
    C13 C14 C15 C16 . . . . 1.3(3) ?
    C14 C15 C16 C17 . . . . -1.8(3) ?
    C15 C16 C17 C12 . . . . 1.1(3) ?
    C13 C12 C17 C16 . . . . 0.2(3) ?
    S1 C12 C17 C16 . . . . -176.11(14) ?
    C4 S2 C18 C19 . . . . 100.86(16) ?
    C4 S2 C18 C23 . . . . -81.59(15) ?
    C23 C18 C19 C20 . . . . 0.9(3) ?
    S2 C18 C19 C20 . . . . 178.48(16) ?
    C18 C19 C20 C21 . . . . 0.2(3) ?
    C19 C20 C21 C22 . . . . -1.2(3) ?
    C20 C21 C22 C23 . . . . 1.2(3) ?
    C21 C22 C23 C18 . . . . -0.2(3) ?
    C19 C18 C23 C22 . . . . -0.9(3) ?
    S2 C18 C23 C22 . . . . -178.43(14) ?
loop_
    _geom_hbond_atom_site_label_D
    _geom_hbond_atom_site_label_H
    _geom_hbond_atom_site_label_A
    _geom_hbond_site_symmetry_A
    _geom_hbond_distance_DH
    _geom_hbond_distance_HA
    _geom_hbond_distance_DA
    _geom_hbond_angle_DHA
    O1 H1 N1 2_666 0.84 1.96 2.7622(18) 158.9
    C3 H3A O2 2_766 0.99 2.57 3.356(2) 136.0
_shelx_hkl_file
;
  -1   0   0    6.12    0.25
  -1   0   0    6.04    0.24
  -1   0   0    6.39    0.22
  -1   0   0    6.14    0.23
  -2   0   0  480.93    7.10
  -2   0   0  488.08    6.84
  -2   0   0  479.07    6.73
  -2   0   0  479.05    7.11
  -3   0   0   32.20    0.97
  -3   0   0   33.40    0.86
  -3   0   0   34.36    0.92
  -3   0   0   32.71    1.01
  -4   0   0   46.84    1.26
  -4   0   0   46.69    1.40
  -4   0   0   47.66    1.20
  -5   0   0   77.96    1.87
  -5   0   0   74.01    2.02
  -5   0   0   77.30    1.78
   5   0   0   75.22    1.96
  -6   0   0   27.57    1.11
  -6   0   0   26.45    1.21
  -6   0   0   28.75    1.04
   6   0   0   27.58    1.18
  -7   0   0   61.08    1.75
  -7   0   0   57.84    2.06
  -7   0   0   65.22    1.92
   7   0   0   67.03    2.08
  -8   0   0    0.98    0.34
  -8   0   0    1.90    0.49
   8   0   0    0.80    0.34
  -9   0   0    7.38    0.99
  -9   0   0    7.44    0.75
   9   0   0    8.24    0.85
 -10   0   0   14.67    1.28
 -10   0   0   13.19    1.05
  10   0   0   13.50    1.13
 -11   0   0    2.42    0.71
  11  -1   0    0.05    0.37
  10  -1   0    7.05    1.08
 -10   1   0    7.48    1.01
  -9   1   0    0.36    0.30
   8  -1   0    0.64    0.31
  -8   1   0    0.51    0.32
  -8   1   0    0.71    0.36
   7  -1   0    3.81    0.58
  -7   1   0    4.10    0.60
  -7   1   0    3.98    0.66
   6  -1   0    4.58    0.49
  -6   1   0    4.39    0.63
  -6   1   0    4.39    0.57
  -6   1   0    5.51    0.46
   5  -1   0   16.88    0.81
  -5   1   0   17.64    0.95
  -5   1   0   19.36    0.77
  -5   1   0   17.67    0.86
   4  -1   0   88.27    1.97
  -4   1   0   89.53    1.84
  -4   1   0   91.58    2.22
  -4   1   0   92.36    2.07
   3  -1   0  207.50    3.50
  -3   1   0  210.64    3.37
  -3   1   0  211.30    3.77
  -3   1   0  211.51    3.54
   2  -1   0   16.03    0.51
  -2   1   0   16.52    0.59
  -2   1   0   15.82    0.48
  -2   1   0   14.17    0.59
   1  -1   0   35.55    0.70
   1  -1   0   34.24    0.83
  -1   1   0   34.21    0.78
  -1   1   0   34.83    0.71
   0  -1   0   62.24    1.04
   0  -1   0   65.58    1.14
   0   1   0   64.12    1.02
   0   1   0   63.17    1.08
  -1  -1   0  311.11    4.54
   1   1   0  313.28    4.51
  -2  -1   0    7.42    0.26
  -2  -1   0    7.27    0.35
  -2  -1   0    7.51    0.39
   2   1   0    7.51    0.35
  -3  -1   0   77.45    1.72
  -3  -1   0   77.15    1.42
  -3  -1   0   75.40    1.65
   3   1   0   74.55    1.56
  -4  -1   0    8.90    0.58
  -4  -1   0   10.36    0.58
  -4  -1   0    9.83    0.47
   4   1   0    9.12    0.50
  -5  -1   0   46.37    1.50
  -5  -1   0   43.64    1.22
  -5  -1   0   43.83    1.43
   5   1   0   43.31    1.28
  -6  -1   0    9.64    0.73
  -6  -1   0   10.15    0.72
  -6  -1   0   10.40    0.62
   6   1   0    9.79    0.62
  -7  -1   0    7.90    0.62
  -7  -1   0    8.21    0.73
   7   1   0    8.24    0.74
   7   1   0    7.51    0.60
  -8  -1   0   48.44    1.91
  -8  -1   0   48.72    1.66
   8   1   0   48.52    1.91
   8   1   0   49.21    1.66
  -9  -1   0    0.00    0.21
  -9  -1   0   -0.13    0.20
   9   1   0    0.22    0.27
 -10  -1   0    1.92    0.59
  10   1   0    2.46    0.61
 -11  -1   0    0.63    0.50
  11   1   0    0.40    0.41
 -12  -1   0    0.94    0.60
  11  -2   0    2.59    0.78
 -11   2   0    2.58    0.74
  10  -2   0    0.89    0.51
 -10   2   0    1.43    0.53
   9  -2   0    0.89    0.40
  -9   2   0    1.47    0.48
   8  -2   0   14.82    1.17
  -8   2   0   15.98    1.08
   7  -2   0   11.91    0.98
   7  -2   0   13.63    0.87
  -7   2   0   12.13    0.90
   6  -2   0   13.25    0.78
   6  -2   0   13.36    0.96
  -6   2   0   14.04    0.74
  -6   2   0   14.19    0.91
   5  -2   0    8.33    0.56
   5  -2   0    7.48    0.68
  -5   2   0    7.58    0.50
  -5   2   0    7.90    0.62
   4  -2   0   47.11    1.29
   4  -2   0   47.78    1.58
  -4   2   0   49.30    1.49
  -4   2   0   48.00    1.25
   3  -2   0    3.50    0.29
   3  -2   0    3.21    0.43
  -3   2   0    2.90    0.27
  -3   2   0    3.70    0.36
   2  -2   0  227.75    3.52
   2  -2   0  220.11    3.87
  -2   2   0  215.06    3.66
  -2   2   0  220.11    3.51
   1  -2   0   76.12    1.38
  -1   2   0   76.37    1.46
  -1   2   0   73.60    1.49
   0  -2   0   23.25    0.59
   0  -2   0   24.27    0.73
   0   2   0   22.50    0.65
   0   2   0   22.88    0.59
  -1  -2   0    1.68    0.21
  -1  -2   0    2.00    0.19
   1   2   0    2.05    0.12
   1   2   0    1.89    0.20
  -2  -2   0   13.61    0.57
  -2  -2   0   14.28    0.54
   2   2   0   13.32    0.55
   2   2   0   14.26    0.30
  -3  -2   0    6.63    0.45
  -3  -2   0    6.38    0.41
   3   2   0    6.25    0.41
  -4  -2   0   59.62    1.67
  -4  -2   0   59.31    1.21
  -4  -2   0   61.34    1.55
   4   2   0   58.08    1.50
  -5  -2   0  209.90    4.13
  -5  -2   0  204.65    3.37
  -5  -2   0  208.13    3.91
   5   2   0  199.66    3.74
  -6  -2   0   58.33    1.47
  -6  -2   0   59.53    1.94
  -6  -2   0   58.36    1.81
   6   2   0   59.90    1.70
  -7  -2   0    9.00    0.58
  -7  -2   0    8.17    0.75
  -7  -2   0    7.21    0.69
   7   2   0    8.54    0.65
  -8  -2   0    7.86    0.65
  -8  -2   0    6.90    0.73
   8   2   0    7.10    0.65
  -9  -2   0   11.40    0.99
   9   2   0   11.52    1.03
 -10  -2   0    3.86    0.75
  10   2   0    4.01    0.78
 -11  -2   0   16.52    1.38
  11   2   0   17.10    1.40
 -12  -2   0    6.58    1.14
  12   2   0    6.10    1.09
  10  -3   0   -0.35    0.35
 -10   3   0   -0.10    0.32
   9  -3   0    6.32    1.06
  -9   3   0    8.76    1.12
   8  -3   0    6.38    1.00
  -8   3   0    5.52    0.83
   7  -3   0    1.96    0.55
  -7   3   0    1.95    0.49
   6  -3   0   17.62    1.15
   6  -3   0   16.53    0.88
  -6   3   0   15.12    0.99
   5  -3   0   42.98    1.74
   5  -3   0   46.93    1.42
  -5   3   0   47.33    1.37
  -5   3   0   42.78    1.60
   4  -3   0   10.53    0.78
   4  -3   0   11.02    0.59
  -4   3   0   10.39    0.58
  -4   3   0    9.69    0.68
   3  -3   0   -0.06    0.13
   3  -3   0   -0.11    0.09
  -3   3   0   -0.01    0.11
  -3   3   0    0.21    0.14
   2  -3   0    1.50    0.22
   2  -3   0    1.38    0.29
  -2   3   0    1.26    0.24
  -2   3   0    1.48    0.28
   1  -3   0   23.91    0.92
   1  -3   0   24.98    0.70
  -1   3   0   22.66    0.79
  -1   3   0   24.94    0.79
   0  -3   0    4.89    0.30
   0  -3   0    4.04    0.36
   0   3   0    3.69    0.31
   0   3   0    3.97    0.28
  -1  -3   0   26.71    0.81
   1   3   0   27.43    0.66
   1   3   0   27.00    0.87
  -2  -3   0   59.64    1.44
  -2  -3   0   60.92    1.50
   2   3   0   60.51    1.49
   2   3   0   61.61    1.01
  -3  -3   0    0.07    0.10
  -3  -3   0    0.29    0.15
   3   3   0    0.02    0.04
   3   3   0    0.26    0.14
  -4  -3   0    2.76    0.43
  -4  -3   0    2.44    0.35
   4   3   0    2.71    0.19
   4   3   0    3.22    0.43
  -5  -3   0   29.83    1.15
  -5  -3   0   29.53    1.25
   5   3   0   28.85    1.12
   5   3   0   27.44    0.76
  -6  -3   0   61.29    1.40
  -6  -3   0   59.73    1.84
  -6  -3   0   63.15    2.06
   6   3   0   61.63    1.84
  -7  -3   0    8.15    0.77
  -7  -3   0    7.82    0.68
   7   3   0    8.22    0.68
  -8  -3   0    0.65    0.32
  -8  -3   0    0.68    0.33
   8   3   0    0.43    0.26
  -9  -3   0   32.65    1.74
  -9  -3   0   29.91    1.57
   9   3   0   31.82    1.48
 -10  -3   0    0.13    0.29
  10   3   0    0.07    0.34
 -11  -3   0    2.39    0.68
  11   3   0    0.82    0.53
 -12  -3   0    0.41    0.50
  12   3   0    0.82    0.51
  10  -4   0    8.47    1.34
 -10   4   0    6.77    1.11
   9  -4   0    0.48    0.49
  -9   4   0    0.06    0.39
   8  -4   0   13.33    1.25
  -8   4   0   11.33    1.07
   7  -4   0    3.17    0.69
  -7   4   0    4.86    0.81
   6  -4   0    9.82    0.94
  -6   4   0   10.38    0.89
   5  -4   0    0.76    0.33
  -5   4   0    0.43    0.24
  -5   4   0    0.64    0.23
   4  -4   0   64.39    1.64
   4  -4   0   64.22    2.15
  -4   4   0   66.53    1.74
  -4   4   0   63.37    1.98
   3  -4   0  104.08    2.13
   3  -4   0  102.78    2.69
  -3   4   0  100.53    2.47
  -3   4   0  105.37    2.27
   2  -4   0   22.77    0.77
   2  -4   0   22.43    1.05
  -2   4   0   22.10    0.94
  -2   4   0   20.52    0.83
   1  -4   0    0.25    0.20
   1  -4   0    0.17    0.11
  -1   4   0    0.08    0.11
  -1   4   0    0.13    0.11
   0  -4   0   18.91    0.87
   0  -4   0   19.15    0.69
   0   4   0   19.67    0.71
   0   4   0   20.21    0.81
  -1  -4   0   58.61    1.43
  -1  -4   0   56.73    1.54
   1   4   0   58.82    1.54
   1   4   0   58.51    1.24
  -2  -4   0   16.76    0.76
  -2  -4   0   16.38    0.74
   2   4   0   16.80    0.79
   2   4   0   16.86    0.48
  -3  -4   0  107.42    2.36
  -3  -4   0  108.58    2.46
   3   4   0  104.61    2.41
   3   4   0  109.18    1.62
  -4  -4   0   29.40    1.11
  -4  -4   0   30.09    1.21
   4   4   0   30.42    1.18
   4   4   0   31.62    0.57
  -5  -4   0    0.43    0.23
  -5  -4   0    0.40    0.18
   5   4   0    0.61    0.24
   5   4   0    0.94    0.14
  -6  -4   0   26.81    1.32
  -6  -4   0   27.48    1.22
   6   4   0   27.39    1.24
  -7  -4   0   34.93    1.47
  -7  -4   0   34.25    1.62
   7   4   0   33.57    1.45
  -8  -4   0    0.03    0.22
  -8  -4   0    0.50    0.36
   8   4   0    0.40    0.28
  -9  -4   0    0.21    0.26
  -9  -4   0    0.12    0.30
   9   4   0    0.67    0.34
 -10  -4   0   29.64    1.67
 -10  -4   0   31.04    1.84
 -11  -4   0    0.93    0.51
  11   4   0    1.21    0.53
  12   4   0    3.86    0.92
   9  -5   0    9.38    1.37
  -9   5   0    8.09    1.20
   8  -5   0    2.29    0.71
  -8   5   0    1.97    0.60
   7  -5   0   -0.10    0.31
  -7   5   0    0.22    0.28
   6  -5   0   15.24    1.26
  -6   5   0   17.05    1.18
   5  -5   0   -0.02    0.30
  -5   5   0   -0.09    0.18
   4  -5   0   20.27    1.25
  -4   5   0   19.16    1.10
  -4   5   0   20.33    0.96
   3  -5   0    3.46    0.37
   3  -5   0    3.20    0.59
  -3   5   0    3.94    0.57
  -3   5   0    3.07    0.46
   2  -5   0   16.59    0.69
   2  -5   0   15.32    0.96
  -2   5   0   15.14    0.79
  -2   5   0   15.89    0.86
   1  -5   0    0.16    0.12
   1  -5   0    0.06    0.17
  -1   5   0   -0.16    0.09
  -1   5   0    0.09    0.16
   0  -5   0    0.38    0.15
   0  -5   0    0.25    0.18
   0   5   0    0.50    0.19
   0   5   0    0.65    0.19
  -1  -5   0  115.92    2.42
  -1  -5   0  113.87    2.64
   1   5   0  115.21    2.59
   1   5   0  117.27    2.19
  -2  -5   0    0.69    0.22
  -2  -5   0    0.96    0.27
   2   5   0    1.72    0.36
   2   5   0    0.82    0.16
  -3  -5   0   73.73    1.98
  -3  -5   0   74.77    2.03
   3   5   0   76.35    1.31
   3   5   0   73.16    2.04
  -4  -5   0   41.68    1.43
  -4  -5   0   40.37    1.50
   4   5   0   42.25    1.51
  -5  -5   0   24.82    1.22
  -5  -5   0   25.88    1.14
   5   5   0   23.62    1.17
  -6  -5   0   14.67    1.00
  -6  -5   0   13.36    0.86
   6   5   0   14.18    0.93
  -7  -5   0   44.33    1.89
  -7  -5   0   45.10    1.75
   7   5   0   43.75    1.75
  -8  -5   0    1.04    0.37
  -8  -5   0    0.69    0.36
   8   5   0    0.49    0.31
  -9  -5   0    2.97    0.64
  -9  -5   0    2.51    0.63
   9   5   0    2.38    0.55
 -10  -5   0    0.37    0.35
 -10  -5   0    0.55    0.43
  10   5   0    0.34    0.36
 -11  -5   0    4.65    0.89
  12   5   0   -0.06    0.38
   9  -6   0    3.26    0.96
  -9   6   0    3.48    0.91
   8  -6   0    0.95    0.54
  -8   6   0    1.02    0.42
   7  -6   0    1.00    0.53
  -7   6   0    0.26    0.37
   6  -6   0   10.08    1.32
  -6   6   0    9.10    0.92
   5  -6   0   39.50    1.98
  -5   6   0   38.01    1.77
   4  -6   0    8.98    0.91
  -4   6   0   11.28    0.77
  -4   6   0    8.97    0.83
   3  -6   0   18.23    1.20
  -3   6   0   17.80    0.96
  -3   6   0   19.54    1.10
   2  -6   0    2.63    0.53
  -2   6   0    3.54    0.50
  -2   6   0    3.77    0.56
   1  -6   0    0.80    0.23
   1  -6   0    0.33    0.24
  -1   6   0    0.57    0.23
  -1   6   0    0.41    0.23
   0  -6   0    6.24    0.76
   0  -6   0    5.83    0.46
   0   6   0    6.81    0.52
   0   6   0    5.82    0.57
  -1  -6   0    5.87    0.48
  -1  -6   0    5.61    0.57
   1   6   0    5.42    0.42
   1   6   0    7.05    0.61
  -2  -6   0   12.43    0.79
  -2  -6   0   10.24    0.67
   2   6   0   10.60    0.76
   2   6   0   10.49    0.51
  -3  -6   0    7.09    0.61
  -3  -6   0    6.33    0.59
   3   6   0    7.22    0.64
   3   6   0    6.89    0.35
  -4  -6   0   64.21    2.06
  -4  -6   0   66.52    2.00
   4   6   0   64.71    2.08
  -5  -6   0    5.24    0.71
  -5  -6   0    7.07    0.65
   5   6   0    7.79    0.71
  -6  -6   0    7.70    0.79
  -6  -6   0   10.58    0.82
   6   6   0    9.55    0.82
  -7  -6   0   25.36    1.32
  -7  -6   0   26.93    1.52
   7   6   0   26.74    1.42
  -8  -6   0   32.96    1.59
  -8  -6   0   26.14    1.60
   8   6   0   30.48    1.59
  -9  -6   0    2.22    0.55
  -9  -6   0    1.92    0.59
   9   6   0    2.18    0.58
 -10  -6   0    2.73    0.76
 -10  -6   0    3.79    0.76
  10   6   0    3.98    0.80
 -11  -6   0    4.77    0.97
   8  -7   0    3.53    0.93
  -8   7   0    2.93    0.75
   7  -7   0   19.50    1.65
  -7   7   0   18.01    1.47
   6  -7   0    1.90    0.67
  -6   7   0    3.54    0.77
   5  -7   0    0.33    0.40
  -5   7   0    0.39    0.35
   4  -7   0   -0.06    0.24
  -4   7   0   -0.06    0.24
   3  -7   0   16.56    1.22
  -3   7   0   16.36    0.98
  -3   7   0   16.06    1.07
   2  -7   0    2.09    0.57
  -2   7   0    1.68    0.42
  -2   7   0    2.17    0.47
   1  -7   0   51.22    2.03
  -1   7   0   50.20    1.76
  -1   7   0   51.77    1.72
   0  -7   0    3.78    0.63
   0  -7   0    4.15    0.50
   0   7   0    3.16    0.47
   0   7   0    4.60    0.65
  -1  -7   0    0.10    0.19
  -1  -7   0    0.01    0.16
   1   7   0    0.08    0.14
   1   7   0    0.03    0.17
  -2  -7   0    6.92    0.60
  -2  -7   0    6.94    0.67
   2   7   0    7.41    0.48
   2   7   0    5.98    0.75
  -3  -7   0    7.62    0.69
  -3  -7   0    6.35    0.63
   3   7   0    6.16    0.65
  -4  -7   0   14.38    0.97
  -4  -7   0   13.79    0.92
   4   7   0   14.91    1.01
  -5  -7   0    4.13    0.62
  -5  -7   0    3.10    0.58
   5   7   0    3.98    0.65
  -6  -7   0   39.45    1.68
  -6  -7   0   44.65    1.91
   6   7   0   43.17    1.85
  -7  -7   0    1.45    0.44
  -7  -7   0    2.13    0.58
   7   7   0    1.23    0.43
  -8  -7   0    0.65    0.36
  -8  -7   0    1.07    0.48
   8   7   0    0.86    0.42
  -9  -7   0    2.00    0.53
  -9  -7   0    0.52    0.41
   9   7   0    1.06    0.47
 -10  -7   0    9.95    1.35
  10   7   0   13.37    1.23
 -11  -7   0    0.31    0.44
  11   7   0    0.80    0.54
   7  -8   0   -0.47    0.43
  -7   8   0    0.05    0.34
   6  -8   0   21.00    1.73
  -6   8   0   18.82    1.47
   5  -8   0    1.03    0.55
  -5   8   0    2.79    0.67
   4  -8   0    8.24    1.17
  -4   8   0    6.51    0.91
   3  -8   0    1.40    0.53
  -3   8   0    0.29    0.29
   2  -8   0    7.47    1.04
  -2   8   0    5.20    0.75
  -2   8   0    6.08    0.81
   1  -8   0    5.00    0.78
  -1   8   0    3.94    0.61
  -1   8   0    6.50    0.84
   0  -8   0   20.54    1.32
   0   8   0   21.95    1.08
   0   8   0   21.65    1.24
  -1  -8   0   33.65    1.61
  -1  -8   0   33.57    1.34
   1   8   0   34.29    1.58
   1   8   0   33.65    1.26
  -2  -8   0    3.57    0.56
  -2  -8   0    2.71    0.56
   2   8   0    3.47    0.62
  -3  -8   0    3.00    0.58
  -3  -8   0    2.73    0.51
   3   8   0    3.40    0.64
  -4  -8   0    3.89    0.65
  -4  -8   0    4.12    0.66
   4   8   0    3.70    0.66
  -5  -8   0    0.24    0.25
  -5  -8   0    0.18    0.28
   5   8   0    0.09    0.23
  -6  -8   0    0.27    0.27
  -6  -8   0    0.92    0.41
   6   8   0    1.15    0.45
  -7  -8   0   59.99    2.46
  -7  -8   0   63.12    2.32
   7   8   0   64.64    2.50
  -8  -8   0    3.96    0.73
  -8  -8   0    3.81    0.75
   8   8   0    5.13    0.89
  -9  -8   0    0.07    0.34
  -9  -8   0    0.22    0.33
   9   8   0    0.32    0.39
 -10  -8   0   -0.05    0.37
  10   8   0    0.41    0.47
 -11  -8   0    1.00    0.66
  11   8   0    0.39    0.50
   6  -9   0   -0.06    0.58
  -6   9   0    0.12    0.43
   5  -9   0    5.23    1.11
  -5   9   0    2.87    0.70
   4  -9   0    0.87    0.54
  -4   9   0    1.47    0.49
   3  -9   0   11.63    1.44
  -3   9   0   14.59    1.16
   2  -9   0   16.40    1.34
  -2   9   0   14.68    1.11
  -2   9   0   15.14    1.12
   1  -9   0    3.40    0.73
  -1   9   0    4.03    0.67
  -1   9   0    3.96    0.70
   0  -9   0    0.81    0.44
   0   9   0    1.00    0.40
   0   9   0    0.44    0.29
  -1  -9   0   19.08    1.31
   1   9   0   17.83    1.23
  -2  -9   0    1.08    0.43
  -2  -9   0    1.03    0.34
   2   9   0    1.73    0.50
  -3  -9   0    1.72    0.44
  -3  -9   0    2.66    0.61
   3   9   0    1.15    0.41
  -4  -9   0   20.60    1.32
  -4  -9   0   21.51    1.29
   4   9   0   21.52    1.37
  -5  -9   0    9.12    0.90
  -5  -9   0   10.05    0.93
   5   9   0   13.47    1.12
  -6  -9   0   -0.12    0.23
  -6  -9   0   -0.10    0.22
   6   9   0   -0.31    0.24
  -7  -9   0   -0.40    0.26
  -7  -9   0    0.28    0.34
   7   9   0    0.15    0.33
  -8  -9   0    1.84    0.64
  -8  -9   0    2.09    0.58
   8   9   0    2.23    0.65
  -9  -9   0   -0.09    0.35
   9   9   0   -0.05    0.33
 -10  -9   0    7.20    1.30
  10   9   0    5.39    1.02
   5 -10   0    1.07    0.74
  -5  10   0    0.95    0.57
   4 -10   0   14.87    1.85
  -4  10   0   14.47    1.31
   3 -10   0    0.36    0.43
  -3  10   0    0.17    0.33
   2 -10   0    0.43    0.44
  -2  10   0    0.43    0.37
   1 -10   0    0.43    0.43
  -1  10   0    0.78    0.44
  -1  10   0    0.36    0.30
   0 -10   0   -0.09    0.28
   0  10   0   -0.05    0.25
  -1 -10   0    2.11    0.60
   1  10   0    2.40    0.63
  -2 -10   0    0.05    0.32
   2  10   0   -0.10    0.32
  -3 -10   0    0.18    0.32
   3  10   0    0.19    0.31
  -4 -10   0    0.19    0.30
  -4 -10   0    1.09    0.45
   4  10   0    0.53    0.41
  -5 -10   0    7.29    0.96
  -5 -10   0    9.17    0.96
   5  10   0    9.25    1.19
  -6 -10   0   10.51    1.03
  -6 -10   0   13.65    1.20
   6  10   0   11.82    1.17
  -7 -10   0    0.40    0.34
  -7 -10   0    0.32    0.41
   7  10   0    0.05    0.37
  -8 -10   0    0.60    0.44
   8  10   0   -0.38    0.35
  -9 -10   0   13.35    1.38
   9  10   0   10.46    1.40
   3 -11   0    0.65    0.52
  -3  11   0   -0.19    0.32
   2 -11   0    0.15    0.42
   1 -11   0    0.13    0.45
  -1  11   0    0.15    0.43
   0 -11   0    0.94    0.49
   0  11   0    0.79    0.47
  -1 -11   0   -0.35    0.26
   1  11   0    0.14    0.36
  -2 -11   0    7.98    1.17
   2  11   0    5.58    0.96
  -3 -11   0    8.85    1.16
   3  11   0    7.46    1.11
  -4 -11   0   -0.04    0.39
   4  11   0    0.20    0.40
  -5 -11   0    7.95    1.10
   5  11   0    8.72    1.26
  -6 -11   0    1.49    0.55
  -6 -11   0    0.88    0.50
   6  11   0    0.90    0.58
  -7 -11   0    2.04    0.67
   7  11   0    3.88    0.87
  -8 -11   0    1.55    0.64
   8  11   0    2.22    0.74
   1 -12   0   -0.35    0.41
   0 -12   0   10.73    1.46
   0  12   0    9.90    1.34
  -1 -12   0    3.15    0.82
   1  12   0    3.81    0.90
  -2 -12   0   -0.12    0.36
   2  12   0   -0.08    0.39
  -3 -12   0    0.22    0.43
   3  12   0    0.90    0.55
  -4 -12   0    2.62    0.76
   4  12   0    2.09    0.73
  -5 -12   0    0.20    0.33
   5  12   0    0.36    0.52
   6  12   0    1.95    0.73
   6  12  -1   -0.33    0.36
  -6 -12   1   -0.07    0.49
   5  12  -1    4.41    0.97
   4  12  -1    0.77    0.52
   3  12  -1    1.92    0.67
  -3 -12   1    3.57    0.84
   2  12  -1    1.60    0.65
  -2 -12   1    0.85    0.53
   1  12  -1    2.12    0.71
  -1 -12   1    2.00    0.72
   0 -12   1   13.36    1.40
   1 -12   1    3.40    0.93
   8  11  -1    0.75    0.50
  -8 -11   1    0.31    0.52
   7  11  -1    0.24    0.41
  -7 -11   1    1.12    0.55
   6  11  -1   16.69    1.50
  -6 -11   1   20.00    1.52
   5  11  -1    0.24    0.38
  -5 -11   1    0.53    0.45
   4  11  -1    0.04    0.39
  -4 -11   1   -0.26    0.32
   3  11  -1   21.79    1.55
  -3 -11   1   21.37    1.50
   2  11  -1    4.08    0.82
  -2 -11   1    5.29    0.95
   1  11  -1    0.39    0.43
  -1 -11   1    0.97    0.48
   0  11  -1   21.28    1.50
   0 -11   1   21.67    1.60
   1 -11   1    0.54    0.54
   2 -11   1    1.42    0.63
  -3  11  -1    2.07    0.70
   3 -11   1    1.44    0.66
   9  10  -1    1.10    0.56
  -9 -10   1    1.06    0.54
   8  10  -1    0.46    0.44
  -8 -10   1    0.10    0.40
   7  10  -1    5.63    0.97
  -7 -10   1    3.53    0.87
   6  10  -1   11.07    1.33
  -6 -10   1   10.19    1.26
   5  10  -1   10.90    1.09
  -5 -10   1   11.41    1.11
  -5 -10   1   12.26    1.06
   4  10  -1    0.11    0.31
  -4 -10   1    0.40    0.34
  -4 -10   1    0.10    0.34
   3  10  -1    3.12    0.69
  -3 -10   1    2.19    0.56
  -3 -10   1    3.03    0.64
   2  10  -1   15.37    1.21
  -2 -10   1   13.01    1.11
   1  10  -1    2.41    0.58
  -1 -10   1    1.89    0.54
   0  10  -1    2.08    0.57
   0 -10   1    1.84    0.62
  -1  10  -1    8.71    0.85
  -1  10  -1   11.86    1.07
   1 -10   1   10.16    1.29
  -2  10  -1   15.85    1.23
   2 -10   1   15.20    1.38
  -3  10  -1   -0.21    0.29
   3 -10   1   -0.04    0.44
  -4  10  -1    0.32    0.40
   4 -10   1    0.14    0.47
  -5  10  -1    1.13    0.57
   5 -10   1    1.30    0.78
  10   9  -1    3.99    0.93
 -10  -9   1    3.09    0.86
   9   9  -1    0.26    0.43
  -9  -9   1    0.13    0.36
   8   9  -1   10.69    1.35
  -8  -9   1   12.46    1.24
   7   9  -1    7.56    1.10
  -7  -9   1    9.07    1.23
   6   9  -1   -0.09    0.26
  -6  -9   1    0.05    0.31
  -6  -9   1    0.16    0.28
   5   9  -1    8.29    1.06
  -5  -9   1    7.76    0.80
  -5  -9   1    8.35    1.06
   4   9  -1    8.35    1.07
  -4  -9   1    9.99    0.95
  -4  -9   1    8.81    0.86
   3   9  -1    0.06    0.25
  -3  -9   1    0.19    0.22
  -3  -9   1    0.14    0.22
   2   9  -1   13.63    1.07
  -2  -9   1   15.02    1.09
  -2  -9   1   14.20    1.01
   1   9  -1   28.56    1.51
  -1  -9   1   24.24    1.45
   0   9  -1    9.23    0.78
   0   9  -1    9.06    0.86
   0  -9   1    8.54    1.06
  -1   9  -1    4.53    0.72
  -1   9  -1    4.81    0.72
   1  -9   1    4.35    0.81
  -2   9  -1   25.63    1.43
   2  -9   1   27.83    1.71
  -3   9  -1   10.93    1.04
   3  -9   1   12.54    1.27
  -4   9  -1    4.19    0.79
   4  -9   1    2.30    0.70
  -5   9  -1   -0.07    0.35
   5  -9   1    0.14    0.45
  -6   9  -1    1.90    0.68
   6  -9   1    1.25    0.70
  10   8  -1    3.03    0.81
 -10  -8   1    1.88    0.74
   9   8  -1    4.27    0.87
  -9  -8   1    2.93    0.75
   8   8  -1   -0.16    0.31
  -8  -8   1    0.08    0.32
   7   8  -1    0.47    0.38
  -7  -8   1   -0.05    0.26
  -7  -8   1    0.08    0.25
   6   8  -1    1.33    0.48
  -6  -8   1    2.32    0.62
  -6  -8   1    2.41    0.54
   5   8  -1    4.55    0.74
  -5  -8   1    4.86    0.75
  -5  -8   1    5.30    0.73
   4   8  -1   18.10    1.19
  -4  -8   1   16.55    1.06
  -4  -8   1   17.61    1.17
   3   8  -1   11.82    0.96
  -3  -8   1   11.23    0.87
  -3  -8   1   11.79    0.90
   2   8  -1    8.43    0.80
  -2  -8   1    8.85    0.80
  -2  -8   1    8.30    0.74
   1   8  -1    0.31    0.26
   1   8  -1    1.08    0.31
  -1  -8   1    0.38    0.24
  -1  -8   1    0.22    0.24
   0   8  -1    8.59    0.79
   0   8  -1    7.95    0.67
   0  -8   1    7.86    0.68
   0  -8   1    9.03    0.88
  -1   8  -1    3.21    0.57
  -1   8  -1    3.38    0.60
   1  -8   1    2.51    0.57
  -2   8  -1    0.22    0.27
  -2   8  -1    0.01    0.20
   2  -8   1   -0.19    0.23
  -3   8  -1   13.13    1.03
   3  -8   1   11.68    1.14
  -4   8  -1    3.01    0.65
   4  -8   1    2.99    0.74
  -5   8  -1    0.15    0.36
   5  -8   1    0.20    0.41
  -6   8  -1    0.98    0.50
   6  -8   1    1.10    0.57
  -7   8  -1    1.58    0.58
   7  -8   1    1.18    0.67
  11   7  -1    3.60    0.88
 -11  -7   1    2.31    0.73
  10   7  -1   -0.22    0.29
 -10  -7   1    0.18    0.48
   9   7  -1    5.91    0.99
  -9  -7   1    4.79    0.96
   8   7  -1    1.38    0.54
  -8  -7   1    2.10    0.62
  -8  -7   1    1.79    0.50
   7   7  -1   32.22    1.68
  -7  -7   1   31.26    1.49
  -7  -7   1   31.66    1.74
   6   7  -1   10.24    0.92
  -6  -7   1   11.90    0.87
  -6  -7   1    9.63    0.91
   5   7  -1    2.30    0.51
  -5  -7   1    2.66    0.56
  -5  -7   1    2.08    0.42
   4   7  -1    0.61    0.29
  -4  -7   1    0.58    0.24
  -4  -7   1    0.14    0.24
   3   7  -1  106.82    2.92
  -3  -7   1  110.61    2.80
  -3  -7   1  109.19    2.87
   2   7  -1   28.17    1.01
   2   7  -1   29.21    1.36
  -2  -7   1   30.54    1.30
  -2  -7   1   29.24    1.32
   1   7  -1    0.96    0.26
   1   7  -1    1.44    0.37
  -1  -7   1    1.10    0.31
  -1  -7   1    1.51    0.39
   0   7  -1   29.43    1.18
   0   7  -1   30.74    1.33
   0  -7   1   26.61    1.34
   0  -7   1   27.29    1.18
  -1   7  -1    2.36    0.46
  -1   7  -1    2.38    0.48
   1  -7   1    1.91    0.48
   1  -7   1    1.85    0.37
  -2   7  -1   13.97    0.94
  -2   7  -1   14.78    0.91
   2  -7   1   17.26    1.19
  -3   7  -1    8.69    0.81
  -3   7  -1    8.63    0.73
   3  -7   1    9.99    0.98
  -4   7  -1   35.64    1.70
   4  -7   1   33.95    1.83
  -5   7  -1    0.64    0.40
   5  -7   1    0.19    0.32
  -6   7  -1    1.92    0.57
   6  -7   1    2.60    0.75
  -7   7  -1   10.78    1.33
   7  -7   1   10.68    1.43
  -8   7  -1    0.14    0.39
   8  -7   1    0.40    0.47
  11   6  -1    0.19    0.48
 -11  -6   1    0.58    0.51
  10   6  -1    0.77    0.48
 -10  -6   1    0.09    0.41
   9   6  -1    7.33    0.99
  -9  -6   1    8.20    1.15
   8   6  -1    0.17    0.29
  -8  -6   1    0.62    0.34
  -8  -6   1    0.71    0.42
   7   6  -1   95.95    2.92
  -7  -6   1   94.78    2.69
  -7  -6   1   97.50    3.08
   6   6  -1   34.18    1.60
  -6  -6   1   38.38    1.73
  -6  -6   1   41.01    1.55
   5   6  -1   55.36    2.00
  -5  -6   1   54.08    2.01
  -5  -6   1   55.95    1.80
  -4  -6   1   31.84    1.43
  -4  -6   1   31.95    1.28
   3   6  -1    7.63    0.42
   3   6  -1    6.80    0.63
  -3  -6   1    8.36    0.63
  -3  -6   1    6.97    0.63
   2   6  -1   64.11    1.97
   2   6  -1   64.40    1.53
  -2  -6   1   67.10    1.95
  -2  -6   1   66.67    1.92
   1   6  -1    2.65    0.45
   1   6  -1    2.20    0.34
  -1  -6   1    2.89    0.45
  -1  -6   1    1.82    0.38
   0   6  -1   29.24    1.20
   0   6  -1   29.41    1.10
   0  -6   1   29.68    1.31
   0  -6   1   27.22    1.10
  -1   6  -1   60.21    1.77
  -1   6  -1   57.93    1.75
   1  -6   1   55.69    1.97
   1  -6   1   58.80    1.68
  -2   6  -1    6.78    0.62
  -2   6  -1    6.70    0.58
   2  -6   1    4.76    0.47
   2  -6   1    6.64    0.83
  -3   6  -1    1.11    0.31
  -3   6  -1    0.90    0.31
   3  -6   1    0.63    0.34
  -4   6  -1   23.09    1.29
   4  -6   1   20.67    1.34
  -5   6  -1   14.24    1.07
   5  -6   1   13.68    1.17
  -6   6  -1    6.57    0.92
   6  -6   1    5.68    0.96
  -7   6  -1   18.36    1.40
   7  -6   1   17.53    1.48
  -8   6  -1   12.70    1.23
   8  -6   1   11.29    1.54
  -9   6  -1    1.43    0.62
   9  -6   1    1.57    0.67
 -11  -5   1   13.39    1.39
  10   5  -1   -0.44    0.28
 -10  -5   1   -0.06    0.34
   9   5  -1   23.21    1.43
  -9  -5   1   20.31    1.46
  -9  -5   1   20.29    1.29
   8   5  -1    0.83    0.35
  -8  -5   1    0.33    0.28
  -8  -5   1    0.59    0.32
   7   5  -1    5.31    0.76
  -7  -5   1    6.46    0.63
  -7  -5   1    5.42    0.80
   6   5  -1   10.89    0.85
  -6  -5   1   11.37    0.77
  -6  -5   1   10.99    0.89
   5   5  -1   21.49    1.12
  -5  -5   1   20.87    1.16
  -5  -5   1   18.15    0.93
   4   5  -1    3.05    0.47
   4   5  -1    3.30    0.24
  -4  -5   1    2.68    0.40
  -4  -5   1    2.51    0.46
   3   5  -1   11.11    0.45
   3   5  -1    9.41    0.68
  -3  -5   1   10.64    0.66
  -3  -5   1   10.06    0.71
   2   5  -1   75.18    2.03
   2   5  -1   78.69    1.60
  -2  -5   1   75.95    1.94
  -2  -5   1   75.70    2.01
   1   5  -1    4.47    0.36
   1   5  -1    4.15    0.52
  -1  -5   1    3.10    0.44
  -1  -5   1    4.42    0.42
   0   5  -1   86.62    2.00
   0   5  -1   91.96    2.16
   0  -5   1   90.32    2.09
   0  -5   1   91.40    2.31
  -1   5  -1   20.98    0.90
  -1   5  -1   20.35    0.90
   1  -5   1   21.12    1.05
   1  -5   1   19.66    0.85
  -2   5  -1   19.82    0.97
  -2   5  -1   20.67    0.88
   2  -5   1   21.66    0.90
   2  -5   1   19.91    1.08
  -3   5  -1   16.24    0.79
  -3   5  -1   17.44    0.97
   3  -5   1   15.66    1.04
   3  -5   1   17.98    0.86
  -4   5  -1   27.32    1.33
  -4   5  -1   27.76    1.06
   4  -5   1   26.59    1.12
   4  -5   1   28.61    1.47
  -5   5  -1   25.01    1.34
   5  -5   1   26.04    1.49
  -6   5  -1    0.41    0.31
   6  -5   1    1.25    0.46
  -7   5  -1    7.96    1.02
   7  -5   1    9.28    1.18
  -8   5  -1    0.36    0.37
   8  -5   1    0.15    0.33
  -9   5  -1    6.67    1.10
   9  -5   1    6.57    1.19
  12   4  -1    0.18    0.44
  10   4  -1    0.50    0.37
 -10  -4   1    0.80    0.49
 -10  -4   1    1.20    0.48
   9   4  -1    1.68    0.48
  -9  -4   1    2.18    0.63
  -9  -4   1    2.33    0.54
   8   4  -1    0.07    0.22
  -8  -4   1    0.15    0.23
  -8  -4   1    0.05    0.23
   7   4  -1   30.56    1.43
  -7  -4   1   29.00    1.30
  -7  -4   1   30.53    1.53
   6   4  -1   11.57    0.84
  -6  -4   1   11.58    0.89
  -6  -4   1   13.03    0.79
   5   4  -1    2.95    0.26
   5   4  -1    3.86    0.55
  -5  -4   1    2.93    0.51
  -5  -4   1    2.68    0.41
   4   4  -1    2.78    0.22
   4   4  -1    1.68    0.35
  -4  -4   1    2.34    0.35
  -4  -4   1    1.47    0.34
   3   4  -1  132.96    2.17
   3   4  -1  132.88    2.85
  -3  -4   1  131.86    2.65
  -3  -4   1  131.64    2.89
   2   4  -1  107.60    1.88
   2   4  -1  104.24    2.34
  -2  -4   1  104.21    2.21
  -2  -4   1  103.75    2.35
   1   4  -1    1.79    0.24
   1   4  -1    2.24    0.34
  -1  -4   1    1.91    0.31
  -1  -4   1    1.95    0.31
   0   4  -1   69.03    1.60
   0   4  -1   71.93    1.71
   0  -4   1   73.66    1.84
   0  -4   1   71.95    1.72
  -1   4  -1    1.43    0.25
  -1   4  -1    2.36    0.34
   1  -4   1    1.63    0.32
   1  -4   1    2.42    0.34
  -2   4  -1    1.46    0.30
  -2   4  -1    1.55    0.28
   2  -4   1    0.89    0.29
   2  -4   1    1.78    0.32
  -3   4  -1    0.11    0.18
  -3   4  -1    0.28    0.15
   3  -4   1   -0.11    0.16
   3  -4   1    0.34    0.18
  -4   4  -1    3.66    0.57
  -4   4  -1    3.08    0.38
   4  -4   1    2.54    0.51
   4  -4   1    3.20    0.44
  -5   4  -1   21.15    1.15
   5  -4   1   22.65    1.05
   5  -4   1   22.63    1.32
  -6   4  -1   76.32    2.45
   6  -4   1   72.68    2.60
  -7   4  -1   30.98    1.61
   7  -4   1   31.79    1.76
  -8   4  -1   23.62    1.48
   8  -4   1   23.63    1.62
  -9   4  -1   -0.03    0.33
   9  -4   1    1.22    0.62
 -10   4  -1    7.54    1.14
  10  -4   1    8.36    1.31
  12   3  -1    3.09    0.82
  11   3  -1    0.28    0.40
 -10  -3   1    9.07    1.20
 -10  -3   1    7.93    1.02
   9   3  -1    2.07    0.53
  -9  -3   1    2.13    0.59
  -9  -3   1    1.74    0.50
   8   3  -1    9.76    0.83
  -8  -3   1   12.48    1.03
  -8  -3   1   10.71    0.86
   7   3  -1    0.42    0.23
   7   3  -1    1.22    0.31
  -7  -3   1    0.76    0.28
  -7  -3   1    0.85    0.34
   6   3  -1  110.85    2.72
   6   3  -1  111.08    2.24
  -6  -3   1  107.66    2.88
  -6  -3   1  113.02    2.65
   5   3  -1   20.81    0.72
   5   3  -1   20.74    0.98
  -5  -3   1   19.52    1.01
  -5  -3   1   22.64    0.94
   4   3  -1    0.06    0.08
   4   3  -1   -0.11    0.11
  -4  -3   1    0.00    0.11
  -4  -3   1   -0.04    0.09
   3   3  -1    7.74    0.53
   3   3  -1    8.73    0.36
  -3  -3   1    9.06    0.49
  -3  -3   1    7.95    0.55
   2   3  -1   24.96    0.64
   2   3  -1   24.06    0.88
  -2  -3   1   25.27    0.91
  -2  -3   1   24.25    0.78
   1   3  -1   -0.14    0.09
   1   3  -1    0.09    0.09
  -1  -3   1    0.29    0.15
  -1  -3   1   -0.06    0.08
   0   3  -1  108.64    1.99
   0   3  -1  104.45    2.04
   0  -3   1  106.04    2.11
   0  -3   1  105.54    2.14
  -1   3  -1  190.55    3.29
  -1   3  -1  189.31    3.18
   1  -3   1  196.86    3.37
   1  -3   1  191.02    3.50
  -2   3  -1    0.10    0.11
  -2   3  -1   -0.02    0.10
   2  -3   1    0.18    0.17
   2  -3   1    0.00    0.11
  -3   3  -1    1.03    0.19
  -3   3  -1    1.30    0.29
   3  -3   1    1.28    0.26
   3  -3   1    1.00    0.30
  -4   3  -1   22.71    1.04
  -4   3  -1   22.65    0.78
   4  -3   1   22.85    1.13
   4  -3   1   22.44    0.93
  -5   3  -1    9.50    0.51
  -5   3  -1    8.91    0.70
   5  -3   1    9.68    0.81
   5  -3   1    8.87    0.63
  -6   3  -1   10.57    0.82
   6  -3   1   11.57    0.95
   6  -3   1    9.17    0.71
  -7   3  -1   48.14    1.92
   7  -3   1   45.40    2.01
   7  -3   1   46.06    1.73
  -8   3  -1   21.75    1.36
   8  -3   1   23.25    1.51
  -9   3  -1    0.43    0.35
   9  -3   1    0.14    0.33
 -10   3  -1    7.40    1.08
  10  -3   1    5.71    1.08
 -11   3  -1    2.07    0.66
  11  -3   1    0.66    0.58
  11   2  -1    0.70    0.44
 -11  -2   1    0.90    0.48
  10   2  -1    4.01    0.80
 -10  -2   1    5.06    0.87
   9   2  -1   18.13    1.13
  -9  -2   1   15.60    1.12
  -9  -2   1   18.33    1.28
   8   2  -1   59.54    2.00
  -8  -2   1   56.89    2.06
  -8  -2   1   60.94    1.82
  -8  -2   1   57.65    2.19
   7   2  -1   -0.09    0.17
  -7  -2   1   -0.16    0.12
  -7  -2   1   -0.05    0.13
  -7  -2   1    0.16    0.22
   6   2  -1   15.95    0.87
  -6  -2   1   13.76    0.69
  -6  -2   1   13.28    0.81
  -6  -2   1   15.43    0.93
   5   2  -1   16.78    0.85
  -5  -2   1   15.80    0.87
  -5  -2   1   17.19    0.81
  -5  -2   1   16.87    0.69
   4   2  -1    3.63    0.28
   4   2  -1    3.28    0.44
  -4  -2   1    3.80    0.34
  -4  -2   1    3.51    0.47
   3   2  -1    7.95    0.36
   3   2  -1    7.79    0.49
  -3  -2   1    7.65    0.42
  -3  -2   1    8.37    0.53
   2   2  -1   44.38    1.15
   2   2  -1   45.45    0.91
  -2  -2   1   43.99    1.18
  -2  -2   1   45.35    1.01
   1   2  -1    1.19    0.20
   1   2  -1    1.61    0.15
  -1  -2   1    1.88    0.17
  -1  -2   1    2.06    0.27
   0   2  -1   22.01    0.63
   0   2  -1   20.87    0.60
   0  -2   1   21.26    0.64
   0  -2   1   21.92    0.68
  -1   2  -1  138.05    2.39
  -1   2  -1  135.62    2.21
   1  -2   1  138.49    2.49
   1  -2   1  135.59    2.44
  -2   2  -1    0.33    0.10
  -2   2  -1    0.08    0.11
   2  -2   1    0.10    0.13
   2  -2   1   -0.03    0.11
  -3   2  -1    6.24    0.32
  -3   2  -1    5.02    0.42
   3  -2   1    6.03    0.43
  -4   2  -1    0.69    0.16
  -4   2  -1    0.38    0.21
  -4   2  -1    0.34    0.19
   4  -2   1    0.24    0.14
  -5   2  -1   82.37    2.37
  -5   2  -1   79.17    2.15
  -5   2  -1   85.48    1.74
   5  -2   1   83.65    2.10
  -6   2  -1    0.85    0.34
  -6   2  -1    0.67    0.27
   6  -2   1    1.28    0.32
  -7   2  -1    0.06    0.20
   7  -2   1   -0.03    0.18
  -8   2  -1    2.85    0.61
   8  -2   1    3.59    0.65
  -9   2  -1    1.48    0.47
   9  -2   1    1.43    0.52
 -10   2  -1    3.18    0.71
  10  -2   1    3.38    0.85
 -11   2  -1    1.57    0.61
  11  -2   1    2.22    0.72
 -11  -1   1    3.34    0.81
  10   1  -1   10.30    0.99
 -10  -1   1   11.00    1.09
   9   1  -1   -0.10    0.23
  -9  -1   1   -0.18    0.22
  -9  -1   1    0.22    0.24
   8   1  -1    6.57    0.78
  -8  -1   1    7.08    0.75
  -8  -1   1    6.92    0.65
  -7  -1   1   37.10    1.44
  -7  -1   1   38.49    1.38
  -7  -1   1   39.33    1.62
  -7  -1   1   38.70    1.55
  -6  -1   1    0.13    0.16
  -6  -1   1    0.02    0.18
  -6  -1   1    0.12    0.13
  -6  -1   1    0.07    0.14
  -5  -1   1   48.89    1.35
  -5  -1   1   46.86    1.48
  -5  -1   1   47.87    1.54
  -5  -1   1   50.55    1.48
  -4  -1   1  122.15    2.30
  -4  -1   1  117.41    2.56
  -4  -1   1  121.00    2.46
  -4  -1   1  120.61    2.47
  -3  -1   1   19.55    0.73
  -3  -1   1   18.66    0.74
  -3  -1   1   18.31    0.66
  -3  -1   1   18.23    0.62
   2   1  -1   13.91    0.45
  -2  -1   1   13.59    0.55
  -2  -1   1   13.43    0.45
  -2  -1   1   13.50    0.53
   1   1  -1    0.03    0.05
  -1  -1   1   -0.03    0.06
  -1  -1   1    0.03    0.07
  -1  -1   1    0.10    0.05
   0   1  -1  134.39    2.10
   0   1  -1  138.59    2.09
   0  -1   1  140.52    2.09
   0  -1   1  135.86    2.27
  -1   1  -1  320.96    4.88
  -1   1  -1  329.91    4.71
  -1   1  -1  323.62    4.51
   1  -1   1  328.16    4.92
  -2   1  -1    2.42    0.13
  -2   1  -1    1.66    0.23
  -2   1  -1    2.51    0.26
   2  -1   1    1.74    0.24
  -3   1  -1    7.17    0.29
  -3   1  -1    6.69    0.47
  -3   1  -1    7.58    0.45
   3  -1   1    7.00    0.44
  -4   1  -1    5.74    0.50
  -4   1  -1    5.84    0.32
  -4   1  -1    6.34    0.46
   4  -1   1    6.42    0.46
  -5   1  -1   19.59    0.90
  -5   1  -1   18.47    0.66
  -5   1  -1   19.32    1.00
   5  -1   1   18.20    0.88
  -6   1  -1   72.55    1.65
  -6   1  -1   70.87    2.24
  -6   1  -1   70.69    2.01
   6  -1   1   73.55    2.08
  -7   1  -1    0.21    0.20
  -7   1  -1    0.19    0.22
   7  -1   1    0.24    0.23
  -8   1  -1    4.70    0.69
  -8   1  -1    4.72    0.78
   8  -1   1    5.17    0.73
  -9   1  -1    4.12    0.79
  -9   1  -1    5.34    0.79
   9  -1   1    3.88    0.74
 -10   1  -1    3.53    0.71
 -10   1  -1    1.40    0.53
  11   0  -1    1.35    0.53
 -10   0   1   47.59    2.01
   9   0  -1    0.13    0.26
  -9   0   1    0.08    0.23
  -9   0   1    0.32    0.36
   8   0  -1    0.29    0.25
  -8   0   1    0.16    0.22
  -8   0   1    0.12    0.20
  -8   0   1   -0.10    0.21
   7   0  -1    0.60    0.26
  -7   0   1    0.23    0.18
  -7   0   1    0.45    0.26
  -7   0   1    0.36    0.23
  -6   0   1    1.17    0.29
  -6   0   1    1.29    0.34
  -6   0   1    1.61    0.38
  -6   0   1    1.21    0.29
  -5   0   1    3.78    0.40
  -5   0   1    4.23    0.54
  -5   0   1    3.55    0.45
  -5   0   1    4.37    0.44
  -4   0   1   98.63    2.12
  -4   0   1  100.24    2.15
  -4   0   1  104.49    2.27
  -4   0   1   97.89    2.19
  -3   0   1   -0.06    0.08
  -3   0   1    0.17    0.11
  -3   0   1    0.03    0.08
  -3   0   1   -0.05    0.08
  -2   0   1   73.70    1.45
  -2   0   1   74.62    1.46
  -2   0   1   73.68    1.49
  -2   0   1   72.63    1.43
  -1   0   1  181.50    2.77
  -1   0   1  181.27    2.81
  -1   0   1  179.80    2.70
   0   0  -1   88.74    1.38
   0   0   1   89.16    1.40
   0   0   1   89.04    1.45
  -1   0  -1   80.54    1.40
  -1   0  -1   81.05    1.33
   1   0   1   82.33    1.45
  -2   0  -1   39.07    1.00
  -2   0  -1   41.60    0.90
   2   0   1   41.57    0.74
   2   0   1   41.34    1.00
  -3   0  -1  282.24    4.32
  -3   0  -1  284.80    4.70
   3   0   1  279.87    4.63
   3   0   1  288.18    4.17
  -4   0  -1    0.22    0.14
  -4   0  -1    0.38    0.19
   4   0   1    0.44    0.16
  -5   0  -1    1.35    0.27
  -5   0  -1    0.99    0.28
   5   0   1    1.28    0.30
  -6   0  -1   23.75    1.17
  -6   0  -1   23.23    1.01
   6   0   1   25.07    0.88
   6   0   1   25.76    1.15
  -7   0  -1    1.21    0.37
  -7   0  -1    1.14    0.32
   7   0   1    1.47    0.41
   7   0   1    1.61    0.31
  -8   0  -1    1.02    0.34
  -8   0  -1    0.65    0.36
   8   0   1    0.43    0.28
  -9   0  -1    0.75    0.39
  -9   0  -1    0.88    0.37
   9   0   1    1.87    0.52
 -10   0  -1    6.86    1.06
  10   0   1    6.66    0.97
 -11   0  -1    0.33    0.41
 -12   0  -1    7.48    1.22
  11  -1  -1    4.36    0.94
  10  -1  -1    0.21    0.37
 -10   1   1    0.14    0.33
   9  -1  -1   20.97    1.44
  -9   1   1   22.86    1.36
   8  -1  -1    4.57    0.76
   8  -1  -1    6.01    0.76
  -8   1   1    6.52    0.83
   7  -1  -1    4.75    0.62
  -7   1   1    3.87    0.55
  -7   1   1    3.91    0.60
   6  -1  -1   24.52    1.07
  -6   1   1   25.24    1.24
  -6   1   1   26.01    1.17
  -6   1   1   26.37    1.09
   5  -1  -1   48.07    1.43
  -5   1   1   47.81    1.53
  -5   1   1   50.38    1.47
  -5   1   1   49.20    1.65
   4  -1  -1    8.35    0.49
  -4   1   1    8.53    0.55
  -4   1   1    8.85    0.53
   3  -1  -1   10.17    0.58
  -3   1   1    9.85    0.47
  -3   1   1    9.21    0.50
  -3   1   1    9.94    0.55
   2  -1  -1  700.74   10.22
  -2   1   1  684.92    9.78
  -2   1   1  711.53    9.95
  -2   1   1  689.73    9.96
   1  -1  -1   35.70    0.88
  -1   1   1   37.06    0.64
  -1   1   1   36.42    0.87
   0  -1  -1  119.18    2.02
   0   1   1  122.85    2.01
   0   1   1  128.37    1.85
   0   1   1  121.53    1.88
  -1  -1  -1  130.71    1.86
  -1  -1  -1  129.94    2.15
   1   1   1  129.77    2.07
   1   1   1  129.94    2.12
  -2  -1  -1   50.53    0.88
  -2  -1  -1   48.27    1.13
   2   1   1   50.64    1.02
  -3  -1  -1   34.77    0.79
  -3  -1  -1   33.56    1.04
  -3  -1  -1   34.32    1.02
   3   1   1   36.06    0.87
  -4  -1  -1  172.47    3.33
  -4  -1  -1  179.55    2.93
   4   1   1  179.44    3.02
  -5  -1  -1    1.33    0.30
  -5  -1  -1    1.78    0.28
   5   1   1    1.36    0.24
   5   1   1    1.50    0.32
  -6  -1  -1    5.41    0.56
  -6  -1  -1    6.55    0.48
   6   1   1    5.72    0.44
   6   1   1    5.45    0.55
  -7  -1  -1   37.81    1.32
  -7  -1  -1   40.12    1.62
   7   1   1   38.02    1.27
   7   1   1   39.40    1.59
  -8  -1  -1    5.19    0.53
  -8  -1  -1    6.96    0.89
   8   1   1    4.90    0.73
  -9  -1  -1    8.31    1.04
  -9  -1  -1    7.03    0.87
   9   1   1    8.32    0.88
 -10  -1  -1    0.71    0.42
  10   1   1    0.27    0.36
 -11  -1  -1   40.46    2.17
  11   1   1   39.84    2.10
 -12  -1  -1    4.17    0.95
  12   1   1    4.78    1.08
  11  -2  -1   -0.12    0.44
 -11   2   1    0.74    0.44
  10  -2  -1    1.21    0.56
 -10   2   1    0.97    0.45
   9  -2  -1    4.70    0.89
  -9   2   1    4.79    0.82
   8  -2  -1    5.99    0.87
  -8   2   1    8.01    0.98
   7  -2  -1    7.49    0.80
  -7   2   1    9.06    0.81
   6  -2  -1    1.35    0.40
   6  -2  -1    2.68    0.43
  -6   2   1    1.90    0.42
  -6   2   1    1.85    0.38
   5  -2  -1  125.56    2.59
   5  -2  -1  126.36    3.08
  -5   2   1  128.69    2.72
  -5   2   1  123.00    2.87
   4  -2  -1    0.73    0.25
   4  -2  -1    1.00    0.22
  -4   2   1    1.27    0.26
  -4   2   1    1.25    0.30
   3  -2  -1   39.66    0.96
   3  -2  -1   39.65    1.31
  -3   2   1   39.22    1.24
  -3   2   1   39.04    1.15
   2  -2  -1   30.14    0.67
   2  -2  -1   27.24    0.98
  -2   2   1   28.42    0.90
  -2   2   1   29.50    0.95
   1  -2  -1   38.13    1.08
  -1   2   1   38.34    0.99
  -1   2   1   38.37    1.00
   0  -2  -1  501.51    7.26
   0  -2  -1  500.71    7.57
   0   2   1  515.25    7.40
   0   2   1  515.50    7.07
  -1  -2  -1  895.00   13.10
  -1  -2  -1  924.53   13.26
   1   2   1  925.18   12.74
   1   2   1  924.97   12.88
  -2  -2  -1   92.08    1.85
  -2  -2  -1   91.12    1.85
   2   2   1   91.98    1.79
  -3  -2  -1   17.84    0.76
  -3  -2  -1   18.40    0.42
  -3  -2  -1   17.45    0.72
   3   2   1   18.52    0.68
  -4  -2  -1   10.91    0.63
  -4  -2  -1   11.73    0.68
  -4  -2  -1   11.44    0.41
   4   2   1   11.41    0.56
  -5  -2  -1    0.05    0.10
  -5  -2  -1    0.13    0.16
  -5  -2  -1   -0.09    0.12
   5   2   1    0.07    0.13
  -6  -2  -1    0.00    0.17
  -6  -2  -1    0.28    0.21
  -6  -2  -1    0.12    0.12
   6   2   1    0.15    0.15
  -7  -2  -1    0.17    0.14
  -7  -2  -1    0.00    0.14
   7   2   1    0.04    0.15
   7   2   1    0.06    0.18
  -8  -2  -1   68.93    2.33
   8   2   1   66.07    1.94
   8   2   1   67.74    2.36
  -9  -2  -1    3.91    0.71
   9   2   1    3.60    0.71
 -10  -2  -1    0.05    0.30
  10   2   1    0.08    0.31
 -11  -2  -1    5.73    0.97
  11   2   1    4.43    0.91
 -12  -2  -1    8.00    1.26
  12   2   1    7.63    1.21
  10  -3  -1    3.80    0.91
 -10   3   1    1.68    0.62
   9  -3  -1    0.68    0.47
  -9   3   1    0.50    0.38
   8  -3  -1    8.24    1.10
  -8   3   1    9.25    0.93
   7  -3  -1    5.16    0.86
  -7   3   1    7.65    0.93
   6  -3  -1    4.12    0.73
  -6   3   1    5.39    0.72
  -6   3   1    4.85    0.50
   5  -3  -1    0.20    0.22
   5  -3  -1   -0.01    0.12
  -5   3   1    0.14    0.18
  -5   3   1    0.19    0.21
   4  -3  -1  101.69    2.69
   4  -3  -1  106.65    2.11
  -4   3   1  104.61    2.57
  -4   3   1  108.78    2.40
   3  -3  -1   17.67    0.93
   3  -3  -1   17.62    0.58
  -3   3   1   18.26    0.80
  -3   3   1   16.18    0.82
   2  -3  -1    8.33    0.33
   2  -3  -1    7.98    0.58
  -2   3   1    8.75    0.52
  -2   3   1    7.58    0.51
   1  -3  -1   57.29    0.99
   1  -3  -1   54.02    1.52
  -1   3   1   58.00    1.42
  -1   3   1   55.42    1.37
   0  -3  -1    6.67    0.47
   0  -3  -1    6.83    0.29
   0   3   1    6.33    0.36
   0   3   1    5.75    0.40
  -1  -3  -1   83.68    1.86
  -1  -3  -1   86.27    1.67
   1   3   1   85.78    1.48
   1   3   1   85.44    1.84
  -2  -3  -1   13.11    0.63
  -2  -3  -1   12.39    0.58
   2   3   1   12.80    0.61
   2   3   1   12.81    0.29
  -3  -3  -1    0.38    0.18
  -3  -3  -1    0.20    0.13
   3   3   1    0.32    0.16
  -4  -3  -1    2.68    0.42
  -4  -3  -1    2.16    0.36
  -4  -3  -1    3.17    0.15
   4   3   1    2.27    0.34
  -5  -3  -1   32.79    0.75
  -5  -3  -1   32.05    1.22
  -5  -3  -1   31.60    1.31
   5   3   1   31.73    1.15
  -6  -3  -1    5.80    0.35
  -6  -3  -1    5.25    0.68
  -6  -3  -1    6.85    0.61
   6   3   1    6.98    0.55
  -7  -3  -1   38.72    1.56
  -7  -3  -1   36.47    1.64
   7   3   1   36.72    1.38
  -8  -3  -1   -0.05    0.22
   8   3   1    0.07    0.19
  -9  -3  -1   10.90    0.98
   9   3   1   12.31    1.06
 -10  -3  -1    0.47    0.36
  10   3   1    1.02    0.45
 -11  -3  -1   -0.11    0.37
  11   3   1   -0.38    0.33
 -12  -3  -1    7.81    1.24
  12   3   1    7.02    1.13
  10  -4  -1   -0.25    0.38
 -10   4   1    0.26    0.41
   9  -4  -1   16.53    1.48
  -9   4   1   14.97    1.32
   8  -4  -1    6.49    1.06
  -8   4   1    6.14    0.97
   7  -4  -1    2.71    0.65
  -7   4   1    2.74    0.62
   6  -4  -1    4.12    0.74
  -6   4   1    4.97    0.76
   5  -4  -1    2.10    0.52
  -5   4   1    1.57    0.36
  -5   4   1    1.28    0.37
   4  -4  -1   52.02    1.92
  -4   4   1   50.18    1.74
  -4   4   1   51.58    1.61
   3  -4  -1   17.62    1.02
   3  -4  -1   16.47    0.60
  -3   4   1   16.94    0.84
  -3   4   1   17.72    0.92
   2  -4  -1   60.18    1.87
   2  -4  -1   62.20    1.22
  -2   4   1   61.58    1.70
  -2   4   1   62.07    1.67
   1  -4  -1    3.29    0.48
   1  -4  -1    3.18    0.21
  -1   4   1    3.64    0.38
  -1   4   1    2.96    0.38
   0  -4  -1   77.56    2.00
   0  -4  -1   78.83    1.54
   0   4   1   79.78    1.70
   0   4   1   79.08    1.91
  -1  -4  -1  100.29    2.31
  -1  -4  -1  102.57    2.02
   1   4   1  104.64    1.87
   1   4   1  102.81    2.26
  -2  -4  -1  160.84    3.21
  -2  -4  -1  163.76    3.06
   2   4   1  164.32    2.46
   2   4   1  163.82    3.19
  -3  -4  -1   11.60    0.66
  -3  -4  -1   11.87    0.68
   3   4   1   12.23    0.69
  -4  -4  -1  220.50    4.30
  -4  -4  -1  224.18    4.24
   4   4   1  226.40    4.19
  -5  -4  -1    0.49    0.22
  -5  -4  -1    0.33    0.20
   5   4   1    0.57    0.24
  -6  -4  -1    0.27    0.21
  -6  -4  -1    0.40    0.26
   6   4   1    0.59    0.25
  -7  -4  -1   11.47    0.92
  -7  -4  -1   13.59    0.93
   7   4   1   12.34    0.83
  -8  -4  -1   15.04    1.16
  -8  -4  -1   15.43    1.07
   8   4   1   15.28    0.98
  -9  -4  -1   23.28    1.39
   9   4   1   22.16    1.24
 -10  -4  -1    0.53    0.40
  10   4   1    0.90    0.48
 -11  -4  -1    0.86    0.48
  11   4   1    3.88    0.81
 -12  -4  -1    0.14    0.44
  12   4   1   -0.09    0.35
   9  -5  -1    0.24    0.52
  -9   5   1    0.52    0.42
   8  -5  -1    2.66    0.76
  -8   5   1    3.09    0.75
   7  -5  -1    0.02    0.37
  -7   5   1    0.20    0.29
   6  -5  -1    0.94    0.48
  -6   5   1    1.51    0.47
   5  -5  -1   19.15    1.33
  -5   5   1   20.33    1.22
  -5   5   1   19.54    1.05
   4  -5  -1    0.85    0.37
  -4   5   1    0.54    0.25
  -4   5   1    0.88    0.32
   3  -5  -1   11.94    0.90
  -3   5   1    9.81    0.69
  -3   5   1    9.87    0.74
   2  -5  -1    0.05    0.09
   2  -5  -1    0.04    0.20
  -2   5   1    0.08    0.17
  -2   5   1    0.14    0.17
   1  -5  -1    2.03    0.21
   1  -5  -1    2.30    0.47
  -1   5   1    2.51    0.43
  -1   5   1    2.38    0.37
   0  -5  -1    1.08    0.20
   0  -5  -1    0.10    0.17
   0   5   1    0.27    0.15
   0   5   1    0.28    0.18
  -1  -5  -1   10.03    0.68
  -1  -5  -1    9.50    0.52
   1   5   1   10.05    0.66
   1   5   1    8.96    0.48
  -2  -5  -1    1.09    0.25
  -2  -5  -1    1.29    0.31
   2   5   1    1.21    0.30
   2   5   1    1.35    0.19
  -3  -5  -1   30.98    1.23
  -3  -5  -1   32.38    1.19
   3   5   1   29.55    1.22
   3   5   1   33.00    0.64
  -4  -5  -1   20.93    1.03
  -4  -5  -1   22.52    1.06
   4   5   1   22.44    1.07
  -5  -5  -1   13.62    0.86
  -5  -5  -1   12.87    0.87
   5   5   1   13.66    0.86
  -6  -5  -1    4.14    0.60
  -6  -5  -1    3.27    0.58
   6   5   1    3.77    0.58
  -7  -5  -1   20.02    1.15
  -7  -5  -1   17.67    1.20
   7   5   1   20.56    1.15
  -8  -5  -1    0.86    0.36
  -8  -5  -1    0.87    0.41
   8   5   1    0.83    0.37
  -9  -5  -1    6.03    0.98
  -9  -5  -1    6.22    0.92
   9   5   1    6.86    0.88
 -10  -5  -1   13.53    1.15
 -11  -5  -1    1.35    0.51
  11   5   1    0.67    0.49
 -12  -5  -1   -0.11    0.39
  12   5   1    0.09    0.33
   9  -6  -1    7.58    1.27
   8  -6  -1   12.34    1.56
  -8   6   1   10.64    1.35
   7  -6  -1    4.83    0.94
  -7   6   1    7.44    1.07
   6  -6  -1    6.25    1.02
  -6   6   1    8.50    1.05
   5  -6  -1    0.89    0.45
  -5   6   1   -0.02    0.23
   4  -6  -1   11.58    1.05
  -4   6   1   11.50    0.91
  -4   6   1   12.96    0.87
   3  -6  -1    2.04    0.54
  -3   6   1    2.14    0.43
  -3   6   1    2.38    0.50
   2  -6  -1   34.82    1.62
  -2   6   1   38.66    1.47
  -2   6   1   38.75    1.48
   1  -6  -1   22.98    1.25
  -1   6   1   25.46    1.16
  -1   6   1   24.80    1.08
   0  -6  -1    0.56    0.29
   0  -6  -1    1.04    0.22
   0   6   1    0.93    0.26
   0   6   1    0.83    0.31
  -1  -6  -1   48.49    1.69
  -1  -6  -1   46.19    1.34
   1   6   1   45.57    1.28
   1   6   1   42.62    1.57
  -2  -6  -1   13.53    0.74
  -2  -6  -1   12.38    0.83
   2   6   1   11.19    0.78
   2   6   1   13.59    0.57
  -3  -6  -1   12.37    0.76
  -3  -6  -1   10.98    0.78
   3   6   1   11.72    0.81
   3   6   1   11.71    0.43
  -4  -6  -1    6.89    0.65
  -4  -6  -1    7.08    0.64
   4   6   1    5.91    0.61
  -5  -6  -1   57.00    1.96
  -5  -6  -1   53.96    1.87
   5   6   1   53.18    1.90
  -6  -6  -1    1.09    0.35
  -6  -6  -1    0.38    0.28
   6   6   1    1.45    0.45
  -7  -6  -1   39.10    1.72
  -7  -6  -1   39.38    1.84
   7   6   1   42.90    1.78
  -8  -6  -1    6.06    0.93
  -8  -6  -1    4.79    0.74
   8   6   1    4.98    0.80
  -9  -6  -1    9.16    0.95
  -9  -6  -1    9.08    1.17
   9   6   1    8.95    1.08
 -10  -6  -1   -0.15    0.30
 -10  -6  -1    0.13    0.39
  10   6   1    0.12    0.31
 -11  -6  -1    0.77    0.47
  11   6   1    1.02    0.53
 -12  -6  -1    4.17    0.91
  12   6   1    3.00    0.88
   8  -7  -1    4.27    1.12
  -8   7   1    4.24    0.94
   7  -7  -1    0.46    0.50
  -7   7   1    1.05    0.49
   6  -7  -1    0.24    0.42
  -6   7   1   -0.08    0.28
   5  -7  -1    9.50    1.26
  -5   7   1    6.79    0.98
   4  -7  -1    6.20    0.96
  -4   7   1    5.83    0.83
  -4   7   1    6.62    0.82
   3  -7  -1    0.66    0.42
  -3   7   1    0.32    0.28
  -3   7   1    0.12    0.23
   2  -7  -1   -0.05    0.23
  -2   7   1    0.11    0.20
  -2   7   1    0.04    0.18
   1  -7  -1    0.08    0.23
  -1   7   1    0.22    0.17
  -1   7   1    0.07    0.18
   0  -7  -1    6.82    0.86
   0   7   1    6.52    0.66
   0   7   1    6.35    0.55
  -1  -7  -1    4.56    0.67
  -1  -7  -1    3.24    0.44
   1   7   1    5.03    0.70
   1   7   1    4.90    0.44
  -2  -7  -1   84.76    2.50
  -2  -7  -1   86.34    2.20
   2   7   1   79.59    2.42
   2   7   1   81.69    1.82
  -3  -7  -1    8.32    0.67
  -3  -7  -1    8.12    0.72
   3   7   1    6.72    0.68
  -4  -7  -1    0.14    0.20
  -4  -7  -1   -0.10    0.16
   4   7   1   -0.04    0.21
  -5  -7  -1    0.18    0.21
  -5  -7  -1   -0.11    0.19
   5   7   1   -0.23    0.14
  -6  -7  -1    1.44    0.42
  -6  -7  -1    1.84    0.53
   6   7   1    1.75    0.49
  -7  -7  -1    0.12    0.24
  -7  -7  -1    0.25    0.23
   7   7   1    0.15    0.30
  -8  -7  -1    4.07    0.82
  -8  -7  -1    4.90    0.82
   8   7   1    4.14    0.75
  -9  -7  -1    2.24    0.60
  -9  -7  -1    0.98    0.48
   9   7   1    0.43    0.41
 -10  -7  -1    0.84    0.42
 -10  -7  -1    1.44    0.56
  10   7   1    0.82    0.49
 -11  -7  -1   -0.05    0.33
   7  -8  -1    0.13    0.49
  -7   8   1   -0.05    0.35
   6  -8  -1    0.15    0.42
  -6   8   1    0.62    0.43
   5  -8  -1   -0.21    0.34
  -5   8   1   -0.14    0.24
   4  -8  -1    0.27    0.38
  -4   8   1    1.92    0.56
   3  -8  -1   80.79    3.03
  -3   8   1   82.66    2.69
  -3   8   1   79.77    2.57
   2  -8  -1    1.38    0.48
  -2   8   1    0.67    0.34
  -2   8   1    1.28    0.38
   1  -8  -1    4.34    0.78
  -1   8   1    2.97    0.58
  -1   8   1    4.57    0.65
   0  -8  -1    0.84    0.41
   0   8   1    0.48    0.25
   0   8   1    0.92    0.37
  -1  -8  -1   85.01    2.76
   1   8   1   87.49    2.19
   1   8   1   90.64    2.73
  -2  -8  -1    9.14    0.86
  -2  -8  -1    9.24    0.70
   2   8   1    9.74    0.89
  -3  -8  -1    3.17    0.62
  -3  -8  -1    2.88    0.50
   3   8   1    2.82    0.60
  -4  -8  -1    0.32    0.25
  -4  -8  -1    0.48    0.30
   4   8   1    0.52    0.31
  -5  -8  -1    1.19    0.41
  -5  -8  -1    0.77    0.33
   5   8   1    1.52    0.47
  -6  -8  -1    8.92    0.88
  -6  -8  -1   11.62    0.96
   6   8   1    9.12    0.90
  -7  -8  -1    4.90    0.85
  -7  -8  -1    4.91    0.80
   7   8   1    4.46    0.78
  -8  -8  -1    9.25    0.94
  -8  -8  -1   11.93    1.19
   8   8   1   13.31    1.14
  -9  -8  -1    0.82    0.51
  -9  -8  -1    0.71    0.45
   9   8   1    0.53    0.44
 -10  -8  -1   23.93    1.60
 -10  -8  -1   22.27    1.72
  10   8   1   21.59    1.54
 -11  -8  -1    0.01    0.44
  11   8   1    0.27    0.45
   6  -9  -1   15.74    1.63
  -6   9   1   15.12    1.42
   5  -9  -1    0.27    0.63
  -5   9   1    0.68    0.42
   4  -9  -1    0.36    0.54
  -4   9   1    0.30    0.40
   3  -9  -1    7.64    1.16
  -3   9   1    7.10    0.97
   2  -9  -1    8.26    1.16
  -2   9   1    5.61    0.83
  -2   9   1    5.80    0.86
   1  -9  -1    0.09    0.29
  -1   9   1    0.24    0.27
  -1   9   1    0.16    0.26
   0  -9  -1   48.91    2.19
   0   9   1   45.31    1.70
   0   9   1   43.07    1.93
  -1  -9  -1   24.48    1.51
   1   9   1   20.96    1.34
  -2  -9  -1   64.19    2.45
   2   9   1   67.70    2.47
  -3  -9  -1    0.43    0.28
  -3  -9  -1    0.07    0.20
   3   9   1   -0.13    0.20
  -4  -9  -1   12.25    1.06
  -4  -9  -1   12.35    0.96
   4   9   1   12.21    1.05
  -5  -9  -1    7.65    0.99
  -5  -9  -1    7.39    0.92
   5   9   1    8.66    1.11
  -6  -9  -1    4.99    0.80
  -6  -9  -1    5.97    0.88
   6   9   1    6.79    0.98
  -7  -9  -1   28.93    1.71
  -7  -9  -1   32.35    1.74
   7   9   1   32.38    1.80
  -8  -9  -1    1.74    0.60
  -8  -9  -1    1.41    0.53
   8   9   1    0.62    0.42
  -9  -9  -1    5.46    1.05
  -9  -9  -1    3.20    0.73
   9   9   1    3.00    0.76
 -10  -9  -1    4.07    0.98
 -10  -9  -1    2.74    0.79
  10   9   1    3.32    0.82
  -5  10   1   10.44    1.40
   4 -10  -1    0.43    0.54
  -4  10   1    0.58    0.43
   3 -10  -1    1.48    0.60
  -3  10   1    0.98    0.43
   2 -10  -1    0.62    0.48
  -2  10   1   -0.26    0.31
  -2  10   1    0.07    0.29
   1 -10  -1   14.66    1.36
  -1  10   1   15.41    1.14
  -1  10   1   14.33    1.20
   0 -10  -1   -0.04    0.37
   0  10   1    0.12    0.34
  -1 -10  -1    1.19    0.48
   1  10   1    2.02    0.60
  -2 -10  -1   18.59    1.40
   2  10   1   17.75    1.32
  -3 -10  -1    0.69    0.39
   3  10   1    0.65    0.40
  -4 -10  -1    2.53    0.65
   4  10   1    3.45    0.76
  -5 -10  -1   -0.02    0.25
  -5 -10  -1    0.58    0.40
   5  10   1    0.24    0.33
  -6 -10  -1    1.09    0.50
  -6 -10  -1    1.63    0.51
   6  10   1    2.91    0.70
  -7 -10  -1    0.10    0.35
  -7 -10  -1   -0.22    0.29
   7  10   1   -0.03    0.32
  -8 -10  -1   35.92    2.11
  -8 -10  -1   36.74    2.00
   8  10   1   39.18    2.16
  -9 -10  -1    4.69    0.98
  -9 -10  -1    4.41    0.91
   9  10   1    5.20    1.02
   3 -11  -1    0.06    0.56
  -3  11   1    0.66    0.49
   2 -11  -1    0.35    0.50
   1 -11  -1    3.07    0.89
  -1  11   1    3.02    0.76
   0 -11  -1    0.36    0.41
   0  11   1   -0.09    0.32
  -1 -11  -1    2.00    0.70
   1  11   1    0.92    0.49
  -2 -11  -1    0.13    0.40
   2  11   1    0.10    0.34
  -3 -11  -1    4.71    0.90
   3  11   1    3.40    0.79
  -4 -11  -1    0.10    0.39
   4  11   1    1.49    0.59
  -5 -11  -1    2.12    0.60
   5  11   1    1.95    0.66
  -6 -11  -1   18.62    1.41
  -6 -11  -1   17.94    1.41
   6  11   1   18.38    1.54
  -7 -11  -1    0.22    0.41
  -7 -11  -1    0.03    0.40
   7  11   1    0.15    0.41
  -8 -11  -1    1.15    0.52
  -8 -11  -1    0.34    0.52
   8  11   1    0.19    0.43
   1 -12  -1    1.38    0.64
   0 -12  -1    0.64    0.57
   0  12   1    0.86    0.54
  -1 -12  -1    0.40    0.48
   1  12   1    0.38    0.44
  -2 -12  -1    0.53    0.54
   2  12   1    0.69    0.48
  -3 -12  -1    4.26    0.89
   3  12   1    4.28    0.89
  -4 -12  -1    5.52    1.06
   4  12   1    5.56    1.05
  -5 -12  -1    0.31    0.37
   5  12   1    0.77    0.53
  -6 -12  -1    0.14    0.46
   6  12   1    0.15    0.42
  -7 -12  -1    4.19    0.92
  -6 -12   2    0.88    0.56
   5  12  -2    3.47    0.92
   4  12  -2   -0.31    0.33
   3  12  -2    0.52    0.47
   2  12  -2   -0.41    0.41
   1  12  -2    0.56    0.50
  -1 -12   2    0.66    0.51
   0 -12   2    0.19    0.50
   1 -12   2    2.46    0.79
   7  11  -2   10.08    1.35
  -7 -11   2    5.82    1.04
   6  11  -2   -0.01    0.41
  -6 -11   2   -0.45    0.31
   5  11  -2    1.95    0.65
  -5 -11   2    1.56    0.61
   4  11  -2    1.13    0.53
  -4 -11   2    0.90    0.51
   3  11  -2    0.85    0.54
   2  11  -2    1.00    0.49
  -2 -11   2    0.55    0.41
   1  11  -2    0.36    0.40
  -1 -11   2    0.09    0.34
   0  11  -2    6.19    1.09
   0 -11   2    7.05    1.07
   1 -11   2    4.88    1.02
  -2  11  -2    0.31    0.42
   2 -11   2    0.27    0.52
  -3  11  -2   -0.27    0.40
   3 -11   2    0.31    0.44
   9  10  -2    7.27    1.29
  -9 -10   2    6.42    1.16
   8  10  -2    6.65    1.15
  -8 -10   2    6.89    1.17
   7  10  -2    0.15    0.38
  -7 -10   2    0.22    0.43
   6  10  -2    5.31    0.95
  -6 -10   2    5.57    0.99
   5  10  -2    1.11    0.53
  -5 -10   2    1.29    0.50
   4  10  -2    3.22    0.69
  -4 -10   2    2.65    0.65
   3  10  -2    1.11    0.44
  -3 -10   2    0.42    0.36
  -3 -10   2    0.34    0.32
   2  10  -2   24.56    1.54
  -2 -10   2   24.05    1.48
  -2 -10   2   23.66    1.44
   1  10  -2    3.91    0.74
  -1 -10   2    2.94    0.67
   0  10  -2   -0.13    0.28
   0 -10   2    0.27    0.39
  -1  10  -2   36.49    1.77
   1 -10   2   37.92    2.03
  -2  10  -2   -0.12    0.30
   2 -10   2    0.36    0.39
  -3  10  -2    0.57    0.39
   3 -10   2    0.35    0.49
  -4  10  -2   16.52    1.41
   4 -10   2   14.75    1.54
  -5  10  -2    2.24    0.76
   5 -10   2    2.55    0.83
  10   9  -2    0.81    0.61
   9   9  -2    0.34    0.49
  -9  -9   2    0.27    0.44
   8   9  -2    1.64    0.63
  -8  -9   2    1.71    0.63
   7   9  -2    4.83    0.91
  -7  -9   2    6.57    1.08
   6   9  -2    0.68    0.40
  -6  -9   2    2.01    0.63
   5   9  -2    6.69    1.00
  -5  -9   2    8.87    1.10
   4   9  -2    0.61    0.36
  -4  -9   2    0.67    0.36
  -4  -9   2    0.91    0.41
   3   9  -2    2.51    0.58
  -3  -9   2    2.05    0.53
  -3  -9   2    3.11    0.65
   2   9  -2   41.09    1.86
  -2  -9   2   39.94    1.76
  -2  -9   2   37.19    1.71
   1   9  -2    2.27    0.54
  -1  -9   2    2.01    0.53
  -1  -9   2    1.74    0.48
   0   9  -2    2.58    0.57
   0   9  -2    3.54    0.60
   0  -9   2    2.99    0.66
  -1   9  -2    1.30    0.44
  -1   9  -2    2.20    0.54
   1  -9   2    1.13    0.50
  -2   9  -2   12.90    1.06
   2  -9   2   10.98    1.10
  -3   9  -2    1.87    0.58
   3  -9   2    1.27    0.57
  -4   9  -2    0.00    0.29
   4  -9   2    0.31    0.38
  -5   9  -2    0.67    0.48
   5  -9   2    1.68    0.68
  -6   9  -2    2.03    0.69
   6  -9   2    1.58    0.70
  10   8  -2   12.49    1.30
 -10  -8   2   11.96    1.54
   9   8  -2    1.42    0.65
  -9  -8   2    1.30    0.63
   8   8  -2    5.43    0.97
  -8  -8   2    4.04    0.86
   7   8  -2    3.61    0.77
  -7  -8   2    5.57    0.91
   6   8  -2   45.84    2.08
  -6  -8   2   43.97    2.10
   5   8  -2    2.41    0.57
  -5  -8   2    4.87    0.68
  -5  -8   2    3.30    0.68
   4   8  -2    0.21    0.26
  -4  -8   2   -0.10    0.23
  -4  -8   2    0.23    0.22
   3   8  -2   12.53    0.98
  -3  -8   2   12.73    0.98
  -3  -8   2   13.45    0.92
   2   8  -2    0.17    0.23
  -2  -8   2    0.06    0.21
  -2  -8   2    0.87    0.34
   1   8  -2   28.72    1.23
   1   8  -2   32.40    1.51
  -1  -8   2   30.55    1.46
  -1  -8   2   32.33    1.46
   0   8  -2    3.26    0.58
   0   8  -2    3.53    0.57
   0  -8   2    2.72    0.58
   0  -8   2    2.65    0.51
  -1   8  -2    2.25    0.49
  -1   8  -2    1.46    0.42
   1  -8   2    0.88    0.32
   1  -8   2    2.39    0.58
  -2   8  -2    0.50    0.30
   2  -8   2    0.11    0.33
  -3   8  -2   21.88    1.36
   3  -8   2   25.56    1.60
  -4   8  -2    9.01    1.12
   4  -8   2    7.27    1.06
  -5   8  -2    1.54    0.57
   5  -8   2    0.76    0.53
  -6   8  -2    5.59    1.00
   6  -8   2    7.20    1.18
  -7   8  -2   -0.46    0.32
   7  -8   2   -0.12    0.44
  11   7  -2    5.23    1.03
 -11  -7   2    3.02    0.91
  10   7  -2    3.71    0.83
 -10  -7   2    2.92    0.79
   9   7  -2    2.62    0.66
  -9  -7   2    2.70    0.73
   8   7  -2    3.20    0.69
  -8  -7   2    3.04    0.73
   7   7  -2    5.79    0.90
  -7  -7   2    8.17    1.09
   6   7  -2    8.52    0.87
  -6  -7   2    7.03    0.74
  -6  -7   2    7.66    1.04
   5   7  -2   22.33    1.34
  -5  -7   2   22.48    1.13
  -5  -7   2   21.20    1.34
   4   7  -2   53.12    2.02
  -4  -7   2   52.66    2.01
  -4  -7   2   55.19    1.79
   3   7  -2    0.52    0.32
  -3  -7   2    0.04    0.18
  -3  -7   2    0.53    0.25
   2   7  -2   47.83    1.43
   2   7  -2   46.78    1.76
  -2  -7   2   48.69    1.77
  -2  -7   2   44.95    1.63
   1   7  -2    8.00    0.60
   1   7  -2    7.08    0.68
  -1  -7   2    6.43    0.65
  -1  -7   2    8.21    0.71
   0   7  -2   14.28    0.90
   0   7  -2   12.39    0.79
   0  -7   2   13.23    0.87
   0  -7   2   13.18    0.92
  -1   7  -2   11.18    0.80
  -1   7  -2   12.60    0.84
   1  -7   2   12.15    0.82
   1  -7   2   11.53    0.91
  -2   7  -2    0.99    0.35
  -2   7  -2    0.87    0.29
   2  -7   2    0.62    0.29
   2  -7   2    0.84    0.37
  -3   7  -2   13.56    1.00
   3  -7   2   15.50    1.17
  -4   7  -2   -0.13    0.21
   4  -7   2    0.41    0.40
  -5   7  -2    0.78    0.38
   5  -7   2    0.52    0.42
  -6   7  -2    4.38    0.83
   6  -7   2    5.38    1.00
  -7   7  -2    7.81    1.15
   7  -7   2    7.83    1.30
  -8   7  -2    3.60    0.89
   8  -7   2    4.65    1.05
  11   6  -2    1.76    0.64
 -11  -6   2    1.48    0.69
  10   6  -2    0.23    0.33
 -10  -6   2    0.13    0.35
   9   6  -2    6.29    1.01
  -9  -6   2    4.97    0.95
   8   6  -2    0.09    0.33
  -8  -6   2    0.15    0.30
   7   6  -2    8.76    1.09
  -7  -6   2    9.25    0.91
   6   6  -2   13.28    1.02
  -6  -6   2   14.11    0.87
  -6  -6   2   13.01    1.04
   5   6  -2   17.25    1.09
  -5  -6   2   16.77    0.90
  -5  -6   2   16.46    1.12
   4   6  -2    0.56    0.27
  -4  -6   2    0.42    0.23
  -4  -6   2    0.12    0.21
   3   6  -2   32.56    1.00
   3   6  -2   30.15    1.36
  -3  -6   2   31.01    1.19
  -3  -6   2   29.83    1.36
   2   6  -2   71.44    1.72
   2   6  -2   69.14    2.08
  -2  -6   2   71.08    1.95
  -2  -6   2   73.78    2.15
   1   6  -2   38.91    1.43
   1   6  -2   37.31    1.23
  -1  -6   2   35.30    1.37
  -1  -6   2   38.09    1.45
   0   6  -2   13.85    0.81
   0   6  -2   12.32    0.74
   0  -6   2   14.89    0.90
   0  -6   2   13.53    0.82
  -1   6  -2    3.81    0.51
  -1   6  -2    4.24    0.55
   1  -6   2    3.84    0.53
   1  -6   2    5.93    0.73
  -2   6  -2   20.68    1.08
  -2   6  -2   20.10    0.94
   2  -6   2   21.03    1.20
   2  -6   2   19.74    1.01
  -3   6  -2    0.06    0.18
  -3   6  -2   -0.11    0.14
   3  -6   2   -0.15    0.17
   3  -6   2   -0.06    0.24
  -4   6  -2   22.17    1.26
   4  -6   2   20.30    1.34
  -5   6  -2    2.12    0.53
   5  -6   2    1.63    0.56
  -6   6  -2    3.45    0.73
   6  -6   2    2.44    0.66
  -7   6  -2   15.44    1.28
   7  -6   2   14.52    1.38
  -8   6  -2    4.52    0.91
   8  -6   2    4.87    1.02
  -9   6  -2    1.28    0.64
   9  -6   2    2.35    0.82
  11   5  -2    0.06    0.38
 -11  -5   2    0.79    0.57
  10   5  -2    8.27    1.13
 -10  -5   2   12.30    1.25
   9   5  -2    0.32    0.34
  -9  -5   2    0.35    0.36
   8   5  -2   17.99    1.26
  -8  -5   2   18.60    1.31
   7   5  -2    0.61    0.31
  -7  -5   2    0.12    0.21
  -7  -5   2    0.12    0.23
   6   5  -2   29.59    1.45
  -6  -5   2   29.82    1.24
  -6  -5   2   30.19    1.53
   5   5  -2   28.23    1.35
  -5  -5   2   29.97    1.15
  -5  -5   2   29.82    1.43
   4   5  -2    1.36    0.24
   4   5  -2    2.47    0.47
  -4  -5   2    2.19    0.45
  -4  -5   2    2.20    0.36
   3   5  -2    0.46    0.21
   3   5  -2    0.74    0.18
  -3  -5   2    0.31    0.23
  -3  -5   2    0.55    0.19
   2   5  -2   24.98    1.10
   2   5  -2   27.39    0.90
  -2  -5   2   26.61    1.00
  -2  -5   2   26.57    1.15
   1   5  -2   19.35    0.81
   1   5  -2   21.05    0.95
  -1  -5   2   20.99    0.92
  -1  -5   2   20.81    0.98
   0   5  -2    4.35    0.42
   0   5  -2    4.32    0.42
   0  -5   2    5.20    0.50
   0  -5   2    4.89    0.48
  -1   5  -2  170.78    3.30
  -1   5  -2  178.05    3.45
   1  -5   2  168.35    3.61
   1  -5   2  176.45    3.54
  -2   5  -2   35.21    1.34
  -2   5  -2   34.43    1.13
   2  -5   2   34.99    1.31
   2  -5   2   33.10    1.39
  -3   5  -2   49.42    1.70
  -3   5  -2   47.94    1.35
   3  -5   2   43.66    1.74
   3  -5   2   49.23    1.64
  -4   5  -2    8.06    0.71
   4  -5   2    6.97    0.64
   4  -5   2    8.17    0.82
  -5   5  -2   76.23    2.47
   5  -5   2   76.57    2.28
   5  -5   2   76.33    2.62
  -6   5  -2    0.08    0.24
   6  -5   2    0.06    0.27
  -7   5  -2   -0.05    0.28
   7  -5   2    0.08    0.32
  -8   5  -2    2.62    0.70
   8  -5   2    2.05    0.66
  -9   5  -2    0.90    0.51
   9  -5   2    0.45    0.49
 -10   5  -2    1.54    0.70
 -11  -4   2   16.91    1.49
  10   4  -2    0.94    0.46
 -10  -4   2    1.44    0.56
   9   4  -2    0.16    0.30
  -9  -4   2   -0.12    0.24
   8   4  -2    7.23    0.91
  -8  -4   2    7.91    0.73
  -8  -4   2    7.41    0.97
   7   4  -2   10.60    0.89
  -7  -4   2   10.00    0.91
  -7  -4   2   11.98    0.80
   6   4  -2    1.81    0.44
  -6  -4   2    4.18    0.67
  -6  -4   2    3.00    0.45
   5   4  -2    0.19    0.14
   5   4  -2    0.53    0.25
  -5  -4   2    0.48    0.20
  -5  -4   2    0.64    0.28
   4   4  -2    2.69    0.31
   4   4  -2    2.43    0.44
  -4  -4   2    2.98    0.38
  -4  -4   2    3.22    0.53
   3   4  -2   28.94    1.17
   3   4  -2   30.30    0.87
  -3  -4   2   28.67    1.19
  -3  -4   2   29.15    0.94
   2   4  -2   26.11    1.03
   2   4  -2   26.38    0.82
  -2  -4   2   26.91    1.09
  -2  -4   2   26.01    0.87
   1   4  -2    0.64    0.17
   1   4  -2    0.71    0.20
  -1  -4   2    0.40    0.17
  -1  -4   2    0.86    0.20
   0   4  -2   27.91    0.97
   0   4  -2   29.51    0.99
   0  -4   2   28.53    1.03
   0  -4   2   29.18    1.09
  -1   4  -2   28.69    1.04
  -1   4  -2   26.90    0.90
   1  -4   2   27.71    1.07
   1  -4   2   27.15    1.05
  -2   4  -2  102.56    2.39
  -2   4  -2  104.76    2.07
   2  -4   2  104.39    2.52
   2  -4   2  103.24    2.43
  -3   4  -2    0.94    0.31
  -3   4  -2    1.32    0.24
   3  -4   2    1.48    0.35
   3  -4   2    1.45    0.38
  -4   4  -2    3.66    0.53
   4  -4   2    3.80    0.59
   4  -4   2    3.66    0.51
  -5   4  -2    6.33    0.77
   5  -4   2    4.96    0.62
   5  -4   2    6.85    0.86
  -6   4  -2   17.74    1.15
   6  -4   2   18.75    1.09
   6  -4   2   18.52    1.27
  -7   4  -2    1.13    0.44
   7  -4   2    1.76    0.52
  -8   4  -2    7.00    0.97
   8  -4   2    6.60    1.02
  -9   4  -2    7.56    1.09
   9  -4   2    7.96    1.20
 -10   4  -2    0.24    0.44
  10  -4   2    0.04    0.47
  10   3  -2    6.92    0.99
 -10  -3   2    5.53    0.98
   9   3  -2   19.61    1.27
  -9  -3   2   22.10    1.46
  -9  -3   2   19.51    1.22
   8   3  -2    9.42    0.86
  -8  -3   2    7.65    0.81
  -8  -3   2    9.52    0.81
   7   3  -2   10.83    0.86
   7   3  -2   11.18    0.70
  -7  -3   2    9.66    0.86
  -7  -3   2   10.31    0.75
   6   3  -2   29.97    1.06
   6   3  -2   28.82    1.32
  -6  -3   2   30.70    1.40
  -6  -3   2   30.09    1.17
   5   3  -2   65.98    1.57
   5   3  -2   65.74    1.98
  -5  -3   2   65.90    1.69
  -5  -3   2   60.13    1.97
   4   3  -2   14.23    0.81
   4   3  -2   15.40    0.62
  -4  -3   2   14.72    0.84
  -4  -3   2   14.65    0.65
   3   3  -2   83.06    1.66
   3   3  -2   82.27    2.02
  -3  -3   2   80.87    2.06
  -3  -3   2   79.98    1.67
   2   3  -2   25.78    0.77
   2   3  -2   27.34    0.98
  -2  -3   2   26.16    0.75
  -2  -3   2   25.80    1.00
   1   3  -2    0.06    0.12
   1   3  -2    0.16    0.10
  -1  -3   2    0.12    0.08
  -1  -3   2    0.10    0.14
   0   3  -2  198.62    3.42
   0   3  -2  207.76    3.43
   0  -3   2  203.93    3.70
   0  -3   2  207.34    3.48
  -1   3  -2   34.84    1.08
  -1   3  -2   36.21    0.94
   1  -3   2   35.98    1.10
   1  -3   2   35.54    1.16
  -2   3  -2   29.77    0.80
  -2   3  -2   32.69    1.11
   2  -3   2   29.60    1.07
   2  -3   2   31.18    1.11
  -3   3  -2    5.41    0.31
  -3   3  -2    4.98    0.46
   3  -3   2    5.16    0.47
   3  -3   2    5.46    0.50
  -4   3  -2    5.19    0.31
  -4   3  -2    4.40    0.57
   4  -3   2    5.44    0.52
   4  -3   2    4.94    0.53
  -5   3  -2    1.23    0.32
   5  -3   2    1.58    0.37
   5  -3   2    1.50    0.41
  -6   3  -2   52.15    1.88
   6  -3   2   49.27    1.98
   6  -3   2   48.96    1.73
  -7   3  -2   38.35    1.68
   7  -3   2   37.50    1.84
   7  -3   2   35.47    1.55
  -8   3  -2   17.65    1.22
   8  -3   2   16.24    1.27
  -9   3  -2    0.21    0.33
   9  -3   2    0.33    0.37
 -10   3  -2   10.42    1.05
  10  -3   2    9.47    1.29
 -11   3  -2    1.28    0.62
  11  -3   2    1.27    0.64
  11   2  -2    3.34    0.83
   9   2  -2   18.43    1.22
  -9  -2   2   20.97    1.39
  -9  -2   2   22.17    1.34
   8   2  -2   15.70    0.94
   8   2  -2   14.41    1.01
  -8  -2   2   14.93    1.10
  -8  -2   2   14.59    0.98
   7   2  -2    1.45    0.35
  -7  -2   2    2.75    0.55
  -7  -2   2    2.78    0.51
   6   2  -2    0.47    0.20
  -6  -2   2    0.67    0.25
  -6  -2   2    0.59    0.26
  -6  -2   2    0.62    0.25
   5   2  -2   19.74    0.82
  -5  -2   2   17.57    0.82
  -5  -2   2   19.44    0.99
  -5  -2   2   19.61    0.98
   4   2  -2    3.06    0.36
  -4  -2   2    4.46    0.43
  -4  -2   2    3.49    0.32
  -4  -2   2    3.95    0.51
   3   2  -2   98.84    1.91
  -3  -2   2  100.67    2.21
  -3  -2   2   96.30    2.24
  -3  -2   2   98.02    1.86
   2   2  -2   42.58    1.03
  -2  -2   2   43.27    1.21
  -2  -2   2   43.53    1.25
  -2  -2   2   44.48    0.91
   1   2  -2  434.47    6.30
   1   2  -2  438.68    6.60
  -1  -2   2  436.26    6.83
  -1  -2   2  445.05    6.28
   0   2  -2   20.28    0.67
   0   2  -2   21.48    0.65
   0  -2   2   20.36    0.76
   0  -2   2   21.84    0.61
  -1   2  -2   11.64    0.54
  -1   2  -2   12.08    0.42
   1  -2   2   12.08    0.52
   1  -2   2   13.31    0.62
  -2   2  -2   78.67    1.33
  -2   2  -2   79.19    1.78
   2  -2   2   79.32    1.82
  -3   2  -2    9.89    0.63
  -3   2  -2   10.26    0.31
  -3   2  -2    9.29    0.57
   3  -2   2    9.47    0.57
  -4   2  -2   56.84    1.03
  -4   2  -2   53.45    1.60
  -4   2  -2   55.21    1.74
   4  -2   2   55.42    1.63
  -5   2  -2   27.92    1.17
  -5   2  -2   24.79    1.22
   5  -2   2   26.19    1.14
  -6   2  -2    0.80    0.32
  -6   2  -2    0.55    0.25
   6  -2   2    1.10    0.34
  -7   2  -2    6.08    0.86
  -7   2  -2    6.75    0.67
   7  -2   2    8.01    0.74
  -8   2  -2   17.91    1.16
  -8   2  -2   18.93    1.33
   8  -2   2   18.37    1.17
  -9   2  -2    1.75    0.53
   9  -2   2    0.80    0.40
 -10   2  -2    4.53    0.81
  10  -2   2    3.69    0.81
 -11   2  -2    6.86    1.06
  11  -2   2    7.25    1.20
 -10  -1   2    2.20    0.63
  -9  -1   2    0.11    0.27
  -9  -1   2    0.52    0.37
  -8  -1   2   12.73    0.94
  -8  -1   2   15.35    1.06
  -8  -1   2   13.73    0.92
  -8  -1   2   15.34    1.08
  -7  -1   2   34.92    1.46
  -7  -1   2   34.27    1.46
  -7  -1   2   32.49    1.32
  -7  -1   2   33.56    1.49
  -6  -1   2    3.61    0.53
  -6  -1   2    4.33    0.59
  -6  -1   2    4.01    0.53
  -6  -1   2    3.32    0.49
  -5  -1   2    1.12    0.26
  -5  -1   2    2.35    0.37
  -5  -1   2    1.12    0.28
  -5  -1   2    1.44    0.35
  -4  -1   2  121.55    2.41
  -4  -1   2  118.89    2.59
  -4  -1   2  116.34    2.59
   3   1  -2    2.70    0.27
  -3  -1   2    3.00    0.26
  -3  -1   2    2.46    0.33
  -3  -1   2    2.83    0.37
   2   1  -2   12.34    0.51
  -2  -1   2   11.43    0.54
  -2  -1   2   12.35    0.40
  -2  -1   2   13.01    0.59
   1   1  -2 1000.00   13.20
  -1  -1   2  984.33   13.62
  -1  -1   2  926.17   13.94
   0   1  -2   15.50    0.53
   0  -1   2   15.59    0.60
   0  -1   2   16.21    0.50
  -1   1  -2  421.29    6.15
  -1   1  -2  430.35    6.27
   1  -1   2  423.22    6.52
   1  -1   2  433.65    5.97
  -2   1  -2  407.74    5.98
  -2   1  -2  401.46    6.19
   2  -1   2  395.35    6.27
  -3   1  -2  147.89    2.90
  -3   1  -2  149.65    2.75
   3  -1   2  147.49    2.88
  -4   1  -2   46.76    1.35
  -4   1  -2   48.22    1.49
   4  -1   2   42.67    1.37
   4  -1   2   47.08    0.83
  -5   1  -2    5.40    0.48
  -5   1  -2    6.38    0.57
   5  -1   2    4.99    0.27
   5  -1   2    5.23    0.51
  -6   1  -2    1.27    0.36
  -6   1  -2    1.26    0.32
   6  -1   2    1.77    0.38
  -7   1  -2    1.72    0.40
  -7   1  -2    2.31    0.52
   7  -1   2    1.62    0.40
  -8   1  -2    8.79    0.79
  -8   1  -2    7.66    0.98
   8  -1   2    9.51    0.85
  -9   1  -2   14.35    1.06
  -9   1  -2   15.18    1.26
   9  -1   2   16.28    1.19
 -10   1  -2    0.01    0.33
 -10   1  -2   -0.18    0.29
  10  -1   2    0.32    0.35
 -11   1  -2    3.66    0.81
  10   0  -2    7.42    1.06
 -10   0   2    8.76    1.08
   9   0  -2    1.14    0.44
  -9   0   2    1.04    0.38
   8   0  -2    0.01    0.21
  -8   0   2    0.20    0.19
  -8   0   2   -0.10    0.16
  -7   0   2   49.36    1.79
  -7   0   2   46.66    1.80
  -7   0   2   46.48    1.72
  -7   0   2   47.95    1.71
  -6   0   2    6.98    0.61
  -6   0   2    8.40    0.67
  -6   0   2    8.32    0.69
  -6   0   2    7.90    0.64
  -5   0   2    0.32    0.17
  -5   0   2    0.27    0.18
  -5   0   2    0.16    0.16
  -5   0   2    0.34    0.19
  -4   0   2   19.04    0.81
  -4   0   2   18.20    0.85
  -4   0   2   20.40    0.85
  -4   0   2   20.24    0.85
  -3   0   2    5.87    0.44
  -3   0   2    6.83    0.45
  -3   0   2    6.25    0.42
  -3   0   2    6.54    0.41
   2   0  -2    2.47    0.22
  -2   0   2    2.60    0.28
  -2   0   2    2.57    0.24
   1   0  -2   21.77    0.52
   1   0  -2   21.76    0.66
  -1   0   2   21.30    0.69
  -1   0   2   22.47    0.63
   0   0  -2   12.01    0.44
   0   0  -2   13.12    0.33
   0   0   2   11.98    0.43
   0   0   2   12.72    0.47
  -1   0  -2    0.95    0.14
  -1   0  -2    1.25    0.17
   1   0   2    0.92    0.12
   1   0   2    0.95    0.17
  -2   0  -2  127.21    2.34
  -2   0  -2  128.43    2.20
   2   0   2  134.39    1.92
   2   0   2  125.53    2.40
  -3   0  -2   21.98    0.83
  -3   0  -2   22.06    0.72
   3   0   2   22.07    0.48
   3   0   2   18.73    0.78
  -4   0  -2  273.19    4.42
  -4   0  -2  272.86    4.83
   4   0   2  277.36    4.03
   4   0   2  270.00    4.80
  -5   0  -2    3.67    0.37
  -5   0  -2    3.47    0.51
   5   0   2    3.28    0.47
   5   0   2    3.46    0.25
  -6   0  -2    0.76    0.29
  -6   0  -2    1.36    0.32
   6   0   2    0.85    0.18
   6   0   2    1.37    0.36
  -7   0  -2    0.34    0.21
  -7   0  -2    0.79    0.33
   7   0   2    0.91    0.35
  -8   0  -2    1.84    0.48
  -8   0  -2    0.79    0.29
   8   0   2    1.71    0.46
  -9   0  -2    0.00    0.28
  -9   0  -2   -0.01    0.22
   9   0   2    0.14    0.25
 -10   0  -2   13.46    1.22
  10   0   2   16.72    1.30
 -11   0  -2    1.10    0.57
  11   0   2    1.00    0.50
 -12   0  -2   -0.02    0.48
  11  -1  -2   -0.28    0.40
 -11   1   2   -0.19    0.34
  10  -1  -2   13.90    1.28
 -10   1   2   14.14    1.15
   9  -1  -2    0.25    0.39
  -9   1   2    0.46    0.33
   8  -1  -2    4.57    0.75
  -8   1   2    5.26    0.73
  -8   1   2    5.59    0.77
   7  -1  -2    1.11    0.35
   7  -1  -2    1.63    0.38
  -7   1   2    1.14    0.34
  -7   1   2    1.68    0.41
   6  -1  -2   42.42    1.64
  -6   1   2   42.44    1.53
  -6   1   2   43.58    1.59
   5  -1  -2    0.66    0.26
  -5   1   2    0.38    0.22
  -5   1   2    0.31    0.17
  -5   1   2    0.55    0.24
   4  -1  -2  107.11    2.47
  -4   1   2  109.41    2.44
  -4   1   2  106.72    2.25
  -4   1   2  110.16    2.45
   3  -1  -2   60.31    1.56
  -3   1   2   62.94    1.59
  -3   1   2   62.98    1.60
  -3   1   2   60.42    1.37
   2  -1  -2  153.62    2.77
  -2   1   2  150.58    2.81
  -2   1   2  153.90    2.77
  -2   1   2  153.79    2.52
   1  -1  -2  830.54   11.89
  -1   1   2  832.95   11.84
  -1   1   2  829.82   11.99
  -1   1   2  831.90   11.49
   0  -1  -2   90.22    1.63
   0  -1  -2   91.48    1.65
   0   1   2   91.32    1.55
  -1  -1  -2    3.94    0.26
  -1  -1  -2    3.50    0.22
   1   1   2    3.79    0.26
  -2  -1  -2   17.62    0.64
  -2  -1  -2   16.79    0.49
   2   1   2   17.62    0.64
   2   1   2   17.27    0.52
  -3  -1  -2    9.92    0.54
  -3  -1  -2   11.13    0.43
   3   1   2    9.95    0.55
   3   1   2   10.98    0.42
  -4  -1  -2   75.94    1.58
  -4  -1  -2   77.38    1.91
   4   1   2   76.48    1.92
   4   1   2   78.21    1.53
  -5  -1  -2   15.86    0.85
  -5  -1  -2   15.08    0.65
   5   1   2   17.10    0.64
   5   1   2   16.45    0.87
  -6  -1  -2    0.11    0.13
  -6  -1  -2    0.33    0.20
   6   1   2    0.03    0.10
   6   1   2    0.04    0.17
  -7  -1  -2   39.78    1.35
  -7  -1  -2   42.03    1.69
   7   1   2   40.42    1.24
   7   1   2   42.43    1.68
  -8  -1  -2   22.85    1.08
  -8  -1  -2   22.97    1.33
   8   1   2   21.95    1.28
  -9  -1  -2   21.37    1.37
   9   1   2   21.74    1.36
 -10  -1  -2   13.68    1.17
  10   1   2   13.86    1.21
 -11  -1  -2    4.19    0.89
  11   1   2    3.45    0.78
 -12  -1  -2   19.00    1.64
  12   1   2   15.78    1.44
  10  -2  -2    8.45    1.18
 -10   2   2   13.57    1.19
   9  -2  -2    9.55    1.23
  -9   2   2   10.41    1.00
   8  -2  -2    0.24    0.30
  -8   2   2    0.46    0.34
   7  -2  -2   12.72    1.03
  -7   2   2   13.17    0.91
  -7   2   2   13.84    1.01
   6  -2  -2   87.69    2.63
  -6   2   2   88.78    2.40
  -6   2   2   90.39    2.55
   5  -2  -2    6.64    0.64
   5  -2  -2    6.39    0.46
  -5   2   2    6.44    0.57
  -5   2   2    7.14    0.63
   4  -2  -2  147.64    2.66
   4  -2  -2  148.64    3.23
  -4   2   2  143.52    3.02
  -4   2   2  143.20    3.09
   3  -2  -2   74.73    1.95
   3  -2  -2   76.71    1.47
  -3   2   2   76.61    1.91
  -3   2   2   73.02    1.85
   2  -2  -2   36.92    1.19
  -2   2   2   40.31    1.20
  -2   2   2   41.01    1.21
   1  -2  -2  345.33    5.53
  -1   2   2  341.31    5.25
  -1   2   2  345.80    5.45
   0  -2  -2   50.40    1.26
   0   2   2   50.77    0.91
   0   2   2   51.31    1.26
   0   2   2   49.42    1.12
  -1  -2  -2  500.15    6.90
  -1  -2  -2  497.33    7.49
   1   2   2  495.56    7.27
   1   2   2  496.33    7.35
  -2  -2  -2  114.33    2.24
  -2  -2  -2  114.84    1.78
   2   2   2  109.38    2.14
   2   2   2  113.22    2.12
  -3  -2  -2  121.02    1.89
  -3  -2  -2  118.97    2.44
   3   2   2  120.17    2.44
   3   2   2  118.08    2.23
  -4  -2  -2   58.60    1.16
  -4  -2  -2   54.68    1.57
   4   2   2   56.67    1.39
   4   2   2   58.51    1.63
  -5  -2  -2   86.12    1.70
  -5  -2  -2   84.15    2.20
   5   2   2   85.99    1.90
   5   2   2   90.61    2.30
  -6  -2  -2   22.96    0.82
  -6  -2  -2   23.29    1.13
   6   2   2   23.63    0.92
   6   2   2   23.80    1.16
  -7  -2  -2   13.37    0.92
  -7  -2  -2   13.02    0.68
   7   2   2   12.69    0.92
   7   2   2   12.28    0.70
  -8  -2  -2    4.10    0.70
   8   2   2    4.06    0.70
  -9  -2  -2   19.88    1.31
   9   2   2   18.37    1.30
 -10  -2  -2   -0.26    0.25
  10   2   2    0.12    0.30
 -11  -2  -2    8.93    1.23
  11   2   2    6.71    1.08
 -12  -2  -2   -0.13    0.33
  12   2   2    0.06    0.46
  10  -3  -2    3.28    0.83
 -10   3   2    3.03    0.73
   9  -3  -2    0.29    0.41
  -9   3   2    0.85    0.46
   8  -3  -2   32.80    1.82
  -8   3   2   27.19    1.56
   7  -3  -2    2.36    0.59
  -7   3   2    3.80    0.67
   6  -3  -2   10.30    0.91
  -6   3   2    9.41    0.83
  -6   3   2    9.18    0.73
   5  -3  -2  155.82    3.73
  -5   3   2  152.50    3.53
  -5   3   2  152.04    3.35
   4  -3  -2    0.67    0.17
   4  -3  -2    0.69    0.28
  -4   3   2    0.74    0.25
  -4   3   2    0.53    0.25
   3  -3  -2   83.82    2.27
   3  -3  -2   83.89    1.50
  -3   3   2   83.60    2.10
  -3   3   2   82.69    2.13
   2  -3  -2    8.48    0.61
  -2   3   2    8.98    0.58
  -2   3   2    7.79    0.54
   1  -3  -2  364.53    6.12
  -1   3   2  368.70    5.72
  -1   3   2  365.17    5.92
   0  -3  -2  228.73    4.06
   0   3   2  231.97    3.38
   0   3   2  227.16    3.96
   0   3   2  224.52    3.67
  -1  -3  -2   92.63    1.73
  -1  -3  -2   91.39    2.03
   1   3   2   89.24    1.64
   1   3   2   90.94    1.99
  -2  -3  -2  302.92    4.28
  -2  -3  -2  305.00    5.09
  -2  -3  -2  301.00    4.90
   2   3   2  300.46    4.93
  -3  -3  -2   35.96    1.17
  -3  -3  -2   37.92    0.67
  -3  -3  -2   39.04    1.23
   3   3   2   35.38    1.12
  -4  -3  -2   49.87    1.55
  -4  -3  -2   50.04    1.52
  -4  -3  -2   48.78    0.86
   4   3   2   46.70    1.36
  -5  -3  -2   73.28    2.03
  -5  -3  -2   70.26    2.07
  -5  -3  -2   72.65    1.32
   5   3   2   67.95    1.79
  -6  -3  -2   42.72    1.59
  -6  -3  -2   44.23    1.06
   6   3   2   43.20    1.40
  -7  -3  -2    3.88    0.62
   7   3   2    2.05    0.39
   7   3   2    2.98    0.58
  -8  -3  -2   17.03    1.13
   8   3   2   19.85    1.01
   8   3   2   17.98    1.19
  -9  -3  -2    2.43    0.58
   9   3   2    2.39    0.61
 -10  -3  -2   27.13    1.62
  10   3   2   26.37    1.66
 -11  -3  -2    9.50    1.28
  11   3   2    9.67    1.27
 -12  -3  -2    7.34    1.17
  12   3   2    7.60    1.20
  10  -4  -2   10.02    1.44
 -10   4   2    8.10    1.19
   9  -4  -2    1.58    0.64
  -9   4   2    3.20    0.75
   8  -4  -2    2.93    0.73
  -8   4   2    1.76    0.50
   7  -4  -2    6.81    1.03
  -7   4   2    7.78    1.01
   6  -4  -2   38.70    1.87
  -6   4   2   38.48    1.57
  -6   4   2   36.51    1.70
   5  -4  -2   10.56    0.91
  -5   4   2   11.50    0.88
  -5   4   2   10.08    0.77
   4  -4  -2   17.50    1.11
  -4   4   2   18.85    1.05
  -4   4   2   19.82    1.02
   3  -4  -2    0.08    0.21
  -3   4   2    0.28    0.19
  -3   4   2   -0.02    0.16
   2  -4  -2   28.78    1.24
  -2   4   2   26.82    1.09
  -2   4   2   26.91    1.10
   1  -4  -2   55.70    1.77
  -1   4   2   60.13    1.59
  -1   4   2   61.86    1.71
   0  -4  -2    5.34    0.27
   0  -4  -2    5.57    0.50
   0   4   2    5.34    0.48
  -1  -4  -2   57.60    1.30
  -1  -4  -2   57.95    1.66
   1   4   2   57.64    1.62
   1   4   2   60.34    1.31
  -2  -4  -2    1.39    0.32
  -2  -4  -2    1.45    0.26
   2   4   2    0.71    0.23
  -3  -4  -2  316.65    4.31
  -3  -4  -2  316.59    5.41
  -3  -4  -2  309.00    5.47
   3   4   2  316.42    5.39
  -4  -4  -2  124.20    2.85
  -4  -4  -2  124.75    2.86
   4   4   2  128.34    2.77
  -5  -4  -2   24.25    1.15
  -5  -4  -2   23.17    1.12
   5   4   2   25.66    1.08
  -6  -4  -2    1.01    0.31
  -6  -4  -2    1.20    0.38
   6   4   2    0.76    0.27
  -7  -4  -2   57.68    2.14
  -7  -4  -2   54.93    2.00
   7   4   2   55.04    1.80
  -8  -4  -2    6.64    0.87
   8   4   2    6.07    0.87
   8   4   2    6.02    0.62
  -9  -4  -2    0.78    0.33
   9   4   2    1.64    0.52
 -10  -4  -2   13.17    1.16
  10   4   2    9.08    1.20
 -11  -4  -2    0.72    0.44
  11   4   2    0.43    0.40
 -12  -4  -2    3.99    0.94
  12   4   2    1.99    0.69
   9  -5  -2   12.06    1.58
  -9   5   2   12.22    1.50
   8  -5  -2    1.68    0.65
  -8   5   2    1.68    0.56
   7  -5  -2    2.03    0.64
  -7   5   2    1.51    0.47
   6  -5  -2    1.67    0.51
  -6   5   2    2.46    0.58
   5  -5  -2   10.97    1.03
  -5   5   2   11.64    0.87
  -5   5   2   13.68    1.01
   4  -5  -2    1.23    0.41
  -4   5   2    0.37    0.24
  -4   5   2    0.47    0.28
   3  -5  -2   55.42    2.06
  -3   5   2   57.83    1.85
  -3   5   2   56.72    1.87
   2  -5  -2    0.19    0.21
  -2   5   2    0.00    0.18
  -2   5   2   -0.03    0.14
   1  -5  -2   23.48    0.51
   1  -5  -2   20.24    1.12
  -1   5   2   21.69    0.95
  -1   5   2   22.70    1.05
   0  -5  -2   49.71    1.09
   0  -5  -2   47.33    1.67
   0   5   2   50.45    1.62
   0   5   2   48.78    1.39
  -1  -5  -2   11.84    0.54
  -1  -5  -2   11.29    0.77
   1   5   2   12.77    0.59
   1   5   2   11.40    0.73
  -2  -5  -2   55.72    1.48
  -2  -5  -2   55.62    1.76
   2   5   2   54.68    1.21
   2   5   2   57.47    1.74
  -3  -5  -2    2.57    0.17
  -3  -5  -2    2.74    0.44
  -3  -5  -2    2.87    0.41
   3   5   2    2.77    0.45
  -4  -5  -2    9.74    0.72
  -4  -5  -2   11.34    0.74
   4   5   2    9.59    0.70
  -5  -5  -2    1.75    0.40
  -5  -5  -2    1.49    0.37
   5   5   2    1.93    0.40
  -6  -5  -2    5.11    0.69
  -6  -5  -2    6.20    0.77
   6   5   2    5.19    0.67
  -7  -5  -2   92.21    2.75
  -7  -5  -2   94.86    2.92
   7   5   2   94.19    2.61
  -8  -5  -2   27.32    1.48
  -8  -5  -2   28.05    1.60
   8   5   2   27.99    1.38
  -9  -5  -2   32.16    1.69
   9   5   2   28.78    1.71
   9   5   2   28.69    1.46
 -10  -5  -2    1.29    0.49
  10   5   2    0.96    0.46
 -11  -5  -2    4.93    0.92
  11   5   2    4.56    0.93
 -12  -5  -2    1.25    0.61
  12   5   2    2.11    0.70
   8  -6  -2    1.21    0.66
  -8   6   2    0.52    0.45
   7  -6  -2   16.04    1.49
  -7   6   2   17.47    1.37
   6  -6  -2   10.98    1.15
  -6   6   2   12.15    1.07
   5  -6  -2    7.57    1.08
  -5   6   2    8.64    0.81
  -5   6   2    6.90    0.91
   4  -6  -2    4.53    0.82
  -4   6   2    5.59    0.78
  -4   6   2    3.48    0.60
   3  -6  -2   10.14    0.96
  -3   6   2   11.15    0.84
  -3   6   2   11.52    0.85
   2  -6  -2    4.32    0.71
  -2   6   2    6.40    0.60
  -2   6   2    5.06    0.67
   1  -6  -2    6.65    0.70
  -1   6   2    6.69    0.63
  -1   6   2    6.57    0.56
   0  -6  -2   10.81    0.49
   0  -6  -2   11.02    0.84
   0   6   2   12.74    0.85
   0   6   2   10.07    0.64
  -1  -6  -2   34.28    1.06
  -1  -6  -2   34.99    1.48
   1   6   2   35.19    1.12
   1   6   2   35.01    1.43
  -2  -6  -2    4.08    0.40
  -2  -6  -2    3.74    0.58
   2   6   2    4.39    0.62
   2   6   2    3.45    0.31
  -3  -6  -2    2.03    0.43
  -3  -6  -2    2.82    0.43
   3   6   2    2.76    0.50
  -4  -6  -2   21.12    1.13
  -4  -6  -2   22.47    1.10
  -5  -6  -2    1.78    0.44
  -5  -6  -2    1.48    0.40
   5   6   2    2.76    0.54
  -6  -6  -2    2.71    0.56
  -6  -6  -2    3.43    0.61
   6   6   2    2.58    0.53
  -7  -6  -2    0.15    0.26
  -7  -6  -2    0.23    0.24
   7   6   2    0.12    0.27
  -8  -6  -2   22.00    1.37
  -8  -6  -2   21.18    1.44
   8   6   2   23.02    1.32
  -9  -6  -2    0.72    0.34
  -9  -6  -2    0.58    0.38
   9   6   2    0.24    0.29
 -10  -6  -2    5.77    0.96
  10   6   2    2.90    0.78
 -11  -6  -2    3.50    0.80
  11   6   2    3.38    0.83
 -12  -6  -2    7.24    1.19
  12   6   2    5.82    1.11
   8  -7  -2    6.04    1.26
   7  -7  -2    2.31    0.78
  -7   7   2    2.52    0.70
   6  -7  -2    5.29    1.00
  -6   7   2    3.74    0.76
   5  -7  -2    1.29    0.54
  -5   7   2    1.63    0.54
   4  -7  -2    2.67    0.68
  -4   7   2    1.95    0.49
  -4   7   2    3.55    0.64
   3  -7  -2    0.25    0.35
  -3   7   2    0.32    0.26
  -3   7   2    0.51    0.31
   2  -7  -2   16.40    1.21
  -2   7   2   16.89    1.04
  -2   7   2   19.17    1.14
   1  -7  -2    0.15    0.29
  -1   7   2    0.68    0.27
  -1   7   2    0.95    0.35
   0  -7  -2    1.40    0.41
   0   7   2    2.31    0.49
   0   7   2    2.47    0.42
  -1  -7  -2   -0.11    0.22
   1   7   2    0.03    0.14
   1   7   2    0.08    0.23
  -2  -7  -2   24.34    1.01
  -2  -7  -2   21.86    1.23
   2   7   2   22.97    1.24
   2   7   2   23.26    0.86
  -3  -7  -2   34.40    1.33
  -3  -7  -2   34.40    1.54
   3   7   2   34.57    1.55
  -4  -7  -2    2.05    0.44
  -4  -7  -2    1.90    0.48
   4   7   2    1.62    0.44
  -5  -7  -2    9.16    0.80
  -5  -7  -2    9.49    0.84
   5   7   2    7.95    0.78
  -6  -7  -2    6.41    0.87
  -6  -7  -2    6.63    0.86
   6   7   2    6.43    0.83
  -7  -7  -2    2.86    0.60
  -7  -7  -2    3.18    0.67
   7   7   2    3.06    0.63
  -8  -7  -2   -0.23    0.21
  -8  -7  -2   -0.11    0.22
   8   7   2   -0.12    0.26
  -9  -7  -2    8.28    1.20
  -9  -7  -2    8.29    1.13
   9   7   2    9.58    1.13
 -10  -7  -2   -0.01    0.33
  10   7   2    0.39    0.41
 -11  -7  -2    0.68    0.46
  11   7   2    0.12    0.44
   7  -8  -2    5.80    1.24
  -7   8   2    7.52    1.22
   6  -8  -2    1.70    0.75
  -6   8   2    1.37    0.56
   5  -8  -2    1.07    0.56
  -5   8   2    0.13    0.35
   4  -8  -2    1.02    0.53
  -4   8   2    0.62    0.36
   3  -8  -2    1.27    0.52
  -3   8   2    0.61    0.35
  -3   8   2    1.11    0.41
   2  -8  -2    0.32    0.33
  -2   8   2    1.05    0.40
  -2   8   2    0.78    0.36
   1  -8  -2   17.04    1.28
  -1   8   2   20.38    1.13
  -1   8   2   16.26    1.12
   0  -8  -2   85.54    2.90
   0   8   2   85.99    2.35
   0   8   2   91.61    2.79
  -1  -8  -2    0.64    0.37
   1   8   2    1.01    0.40
   1   8   2    0.89    0.28
  -2  -8  -2   10.40    0.92
   2   8   2    9.84    0.90
  -3  -8  -2    7.49    0.79
  -3  -8  -2    6.59    0.62
   3   8   2    6.86    0.92
  -4  -8  -2    5.39    0.71
  -4  -8  -2    5.88    0.85
   4   8   2    4.49    0.73
  -5  -8  -2    1.07    0.40
  -5  -8  -2    1.21    0.38
   5   8   2    2.31    0.56
  -6  -8  -2   20.69    1.31
  -6  -8  -2   23.93    1.40
   6   8   2   21.22    1.35
  -7  -8  -2    1.54    0.49
  -7  -8  -2    1.84    0.52
   7   8   2    3.64    0.74
  -8  -8  -2    5.31    0.85
  -8  -8  -2    4.06    0.83
   8   8   2    4.60    0.83
  -9  -8  -2    9.65    1.02
  -9  -8  -2    7.86    1.15
   9   8   2    7.70    1.06
 -10  -8  -2   -0.07    0.44
 -10  -8  -2    0.39    0.42
  10   8   2    0.31    0.42
 -11  -8  -2    2.19    0.70
  11   8   2    2.62    0.76
  -6   9   2    0.67    0.48
   5  -9  -2    3.65    0.99
  -5   9   2    4.01    0.86
   4  -9  -2   -0.04    0.35
  -4   9   2    0.06    0.32
   3  -9  -2    9.54    1.31
  -3   9   2    9.41    1.13
  -3   9   2   10.51    1.00
   2  -9  -2    0.14    0.30
  -2   9   2   -0.03    0.24
  -2   9   2   -0.10    0.27
   1  -9  -2   12.00    1.17
  -1   9   2    9.86    0.96
  -1   9   2    7.91    0.79
   0  -9  -2   -0.13    0.26
   0   9   2   -0.05    0.21
   0   9   2   -0.12    0.28
  -1  -9  -2    4.99    0.84
   1   9   2    4.13    0.73
  -2  -9  -2    2.77    0.65
   2   9   2    2.56    0.63
  -3  -9  -2   18.24    1.28
   3   9   2   20.25    1.36
  -4  -9  -2    0.14    0.27
  -4  -9  -2   -0.03    0.24
   4   9   2    0.22    0.32
  -5  -9  -2    1.66    0.51
  -5  -9  -2    1.62    0.46
   5   9   2    1.78    0.57
  -6  -9  -2    1.01    0.43
  -6  -9  -2    0.61    0.35
   6   9   2    0.61    0.37
  -7  -9  -2    0.00    0.28
  -7  -9  -2    0.15    0.29
   7   9   2   -0.25    0.28
  -8  -9  -2   13.48    1.27
  -8  -9  -2   16.99    1.33
   8   9   2   15.89    1.33
  -9  -9  -2   -0.04    0.30
  -9  -9  -2   -0.23    0.38
   9   9   2    0.07    0.37
 -10  -9  -2    0.38    0.40
 -10  -9  -2   -0.29    0.36
  10   9   2   -0.13    0.34
   4 -10  -2    7.49    1.34
  -4  10   2    8.38    1.20
   3 -10  -2    0.09    0.40
  -3  10   2    0.34    0.36
   2 -10  -2   38.96    2.25
  -2  10   2   41.63    2.05
  -2  10   2   40.36    1.92
   1 -10  -2    1.37    0.61
  -1  10   2    1.30    0.51
   0 -10  -2    8.39    1.15
   0  10   2    8.07    1.08
  -1 -10  -2    5.24    0.91
   1  10   2    6.67    1.02
  -2 -10  -2    0.50    0.41
   2  10   2    0.53    0.36
  -3 -10  -2    2.83    0.70
   3  10   2    3.32    0.75
  -4 -10  -2    0.83    0.44
   4  10   2    0.67    0.44
  -5 -10  -2   17.49    1.31
   5  10   2   14.86    1.29
  -6 -10  -2    0.21    0.31
  -6 -10  -2   -0.05    0.28
   6  10   2    0.23    0.35
  -7 -10  -2    2.48    0.67
  -7 -10  -2    1.74    0.62
   7  10   2    3.57    0.81
  -8 -10  -2   13.05    1.30
  -8 -10  -2   16.83    1.39
   8  10   2   13.11    1.33
  -9 -10  -2    9.93    1.40
  -9 -10  -2   10.88    1.40
   9  10   2   12.10    1.25
  10  10   2    2.10    0.71
  -3  11   2    1.54    0.61
   2 -11  -2   -0.41    0.46
   1 -11  -2    0.70    0.60
  -1  11   2    0.02    0.38
   0 -11  -2    0.01    0.44
   0  11   2   -0.33    0.29
  -1 -11  -2    0.51    0.43
   1  11   2   -0.04    0.31
  -2 -11  -2   14.88    1.40
   2  11   2   16.91    1.39
  -3 -11  -2    0.24    0.37
   3  11   2    1.16    0.53
  -4 -11  -2    2.47    0.71
   4  11   2    2.60    0.72
  -5 -11  -2    0.29    0.33
   5  11   2    0.16    0.39
  -6 -11  -2    4.22    0.87
   6  11   2    5.51    1.00
  -7 -11  -2    2.07    0.69
  -7 -11  -2    2.89    0.77
   7  11   2    2.33    0.72
  -8 -11  -2    0.47    0.49
  -8 -11  -2    0.25    0.45
   8  11   2    0.66    0.45
   0 -12  -2    0.09    0.42
   0  12   2   -0.49    0.36
  -1 -12  -2    5.76    1.09
   1  12   2    6.86    1.14
  -2 -12  -2    0.74    0.48
   2  12   2    1.29    0.68
  -3 -12  -2    6.08    1.06
   3  12   2    4.15    0.90
  -4 -12  -2    1.18    0.65
   4  12   2    1.16    0.57
  -5 -12  -2   -0.01    0.41
   5  12   2   -0.03    0.37
  -6 -12  -2    0.59    0.46
   6  12   2    0.12    0.47
  -7 -12  -2    0.12    0.48
   5  12  -3    0.06    0.43
  -5 -12   3    0.06    0.44
   4  12  -3    6.90    1.19
   3  12  -3   -0.09    0.38
   2  12  -3    0.41    0.47
   7  11  -3   -0.02    0.48
  -7 -11   3    0.87    0.55
   6  11  -3    1.89    0.67
  -6 -11   3    3.17    0.84
   5  11  -3    0.28    0.44
  -5 -11   3   -0.11    0.41
   4  11  -3    2.87    0.76
  -4 -11   3    2.20    0.70
   3  11  -3    0.13    0.36
  -3 -11   3    0.23    0.42
   2  11  -3    0.14    0.38
   1  11  -3    5.39    0.93
   0 -11   3    0.67    0.41
   1 -11   3    0.34    0.46
  -2  11  -3   -0.06    0.37
   2 -11   3    0.62    0.54
  -3  11  -3    0.18    0.47
   3 -11   3   -0.18    0.42
   8  10  -3    0.65    0.51
  -8 -10   3    0.27    0.48
   7  10  -3    0.54    0.45
  -7 -10   3   -0.03    0.38
   6  10  -3    2.16    0.72
  -6 -10   3    2.21    0.64
   5  10  -3    3.70    0.85
  -5 -10   3    2.78    0.71
   4  10  -3   11.74    1.15
  -4 -10   3   10.88    1.12
   3  10  -3   -0.30    0.27
  -3 -10   3    0.35    0.36
   2  10  -3    1.99    0.59
  -2 -10   3    1.09    0.49
   1  10  -3    4.41    0.77
  -1 -10   3    4.45    0.85
  -1 -10   3    4.51    0.82
   0  10  -3   -0.01    0.31
   0 -10   3    0.26    0.40
  -1  10  -3    4.87    0.82
   1 -10   3    4.78    0.88
  -2  10  -3    4.97    0.87
   2 -10   3    5.19    0.94
  -3  10  -3    5.52    0.94
   3 -10   3    6.19    1.07
  -4  10  -3   10.93    1.35
   4 -10   3   15.23    1.50
  -5  10  -3    2.70    0.79
   5 -10   3    1.45    0.72
   9   9  -3    0.29    0.46
  -9  -9   3    1.28    0.64
   8   9  -3    8.75    1.23
  -8  -9   3    7.33    1.20
   7   9  -3    0.20    0.37
  -7  -9   3    0.90    0.53
   6   9  -3   -0.14    0.26
  -6  -9   3   -0.14    0.28
   5   9  -3    1.69    0.56
  -5  -9   3    0.92    0.44
   4   9  -3    2.28    0.60
  -4  -9   3    5.23    0.89
   3   9  -3    5.17    0.85
  -3  -9   3    4.14    0.75
   2   9  -3    1.24    0.47
  -2  -9   3    1.01    0.40
  -2  -9   3    1.85    0.48
   1   9  -3    0.46    0.29
  -1  -9   3    0.30    0.30
  -1  -9   3   -0.16    0.20
   0   9  -3   17.17    1.15
   0   9  -3   16.18    1.07
   0  -9   3   15.51    1.16
   0  -9   3   15.06    1.11
  -1   9  -3   21.40    1.29
   1  -9   3   23.37    1.48
  -2   9  -3   -0.07    0.24
   2  -9   3    0.53    0.39
  -3   9  -3    1.93    0.57
   3  -9   3    0.69    0.52
  -4   9  -3    2.87    0.69
   4  -9   3    2.95    0.77
  -5   9  -3    4.77    0.93
   5  -9   3    5.39    1.08
  -6   9  -3    0.41    0.44
   6  -9   3    0.61    0.55
  10   8  -3    0.07    0.42
 -10  -8   3    0.87    0.61
   9   8  -3    0.44    0.51
  -9  -8   3    0.07    0.38
   8   8  -3    0.84    0.50
  -8  -8   3    1.08    0.55
   7   8  -3   14.54    1.28
  -7  -8   3   13.87    1.28
   6   8  -3    3.03    0.72
  -6  -8   3    3.30    0.77
   5   8  -3    7.04    1.00
  -5  -8   3    9.18    0.95
   4   8  -3   37.26    1.80
  -4  -8   3   41.82    1.95
   3   8  -3   11.28    0.95
  -3  -8   3   12.45    1.01
  -3  -8   3   11.60    0.84
   2   8  -3    0.34    0.30
  -2  -8   3    0.15    0.26
  -2  -8   3    0.27    0.21
   1   8  -3   10.36    0.87
   1   8  -3    9.91    0.76
  -1  -8   3   11.81    0.95
  -1  -8   3   10.03    0.83
   0   8  -3    4.91    0.66
   0   8  -3    3.63    0.62
   0  -8   3    4.24    0.67
   0  -8   3    4.05    0.67
  -1   8  -3    1.91    0.46
  -1   8  -3    1.97    0.46
   1  -8   3    2.90    0.62
   1  -8   3    2.13    0.50
  -2   8  -3   10.90    0.90
   2  -8   3    9.66    0.96
  -3   8  -3    2.94    0.64
   3  -8   3    2.27    0.64
  -4   8  -3    0.18    0.30
   4  -8   3    0.26    0.43
  -5   8  -3    1.17    0.48
   5  -8   3    0.93    0.53
  -6   8  -3    2.52    0.71
   6  -8   3    4.34    0.96
  -7   8  -3    0.51    0.45
   7  -8   3    0.13    0.51
  10   7  -3   13.66    1.34
 -10  -7   3   12.78    1.36
   9   7  -3    2.93    0.75
  -9  -7   3    1.32    0.57
   8   7  -3   17.14    1.36
  -8  -7   3   20.92    1.54
   7   7  -3   10.91    1.07
  -7  -7   3    9.76    1.03
   6   7  -3    0.04    0.26
  -6  -7   3   -0.11    0.23
   5   7  -3   14.61    1.09
  -5  -7   3   15.85    1.16
   4   7  -3    0.04    0.24
  -4  -7   3    0.00    0.20
   3   7  -3  100.80    2.89
  -3  -7   3  100.84    2.50
  -3  -7   3  100.81    2.94
   2   7  -3   -0.03    0.14
   2   7  -3    0.39    0.26
  -2  -7   3    0.18    0.18
  -2  -7   3   -0.01    0.16
   1   7  -3    0.41    0.28
   1   7  -3    0.42    0.23
  -1  -7   3    0.32    0.28
  -1  -7   3    0.65    0.27
   0   7  -3    0.15    0.18
   0   7  -3   -0.03    0.18
   0  -7   3    0.10    0.18
   0  -7   3    0.10    0.19
  -1   7  -3    0.93    0.33
  -1   7  -3    0.65    0.30
   1  -7   3    1.75    0.47
   1  -7   3    1.09    0.37
  -2   7  -3    0.05    0.19
  -2   7  -3   -0.05    0.17
   2  -7   3    0.19    0.26
   2  -7   3    0.24    0.27
  -3   7  -3    0.77    0.35
   3  -7   3    0.40    0.27
   3  -7   3    0.72    0.36
  -4   7  -3   16.43    1.16
   4  -7   3   18.45    1.34
  -5   7  -3    8.28    1.06
   5  -7   3    8.09    1.17
  -6   7  -3    2.13    0.60
   6  -7   3    2.11    0.71
  -7   7  -3    2.43    0.66
   7  -7   3    2.07    0.75
  -8   7  -3    3.77    0.87
   8  -7   3    5.98    1.20
  11   6  -3    1.50    0.69
 -11  -6   3    1.96    0.80
  10   6  -3    1.46    0.63
 -10  -6   3    0.80    0.49
   9   6  -3    5.97    0.99
  -9  -6   3    5.21    0.97
   8   6  -3   23.76    1.54
  -8  -6   3   21.33    1.49
   7   6  -3    1.84    0.53
  -7  -6   3    2.33    0.64
   6   6  -3   45.13    1.94
  -6  -6   3   40.92    1.92
   5   6  -3   20.35    1.24
  -5  -6   3   22.01    1.32
   4   6  -3   20.43    1.19
  -4  -6   3   22.47    1.28
  -4  -6   3   21.95    0.95
   3   6  -3   22.37    1.19
   3   6  -3   25.67    0.98
  -3  -6   3   25.19    1.02
  -3  -6   3   24.15    1.26
   2   6  -3   25.00    1.00
   2   6  -3   25.05    1.20
  -2  -6   3   22.09    1.20
  -2  -6   3   23.33    1.00
   1   6  -3   24.88    1.16
   1   6  -3   29.79    1.14
  -1  -6   3   23.18    1.19
  -1  -6   3   25.90    1.12
   0   6  -3    5.72    0.55
   0   6  -3    5.94    0.54
   0  -6   3    5.22    0.55
   0  -6   3    6.27    0.63
  -1   6  -3   14.62    0.81
  -1   6  -3   13.96    0.86
   1  -6   3   14.06    0.90
   1  -6   3   15.61    0.95
  -2   6  -3    1.22    0.35
  -2   6  -3    0.76    0.24
   2  -6   3    1.13    0.38
   2  -6   3    0.92    0.32
  -3   6  -3    1.18    0.38
   3  -6   3    0.61    0.31
   3  -6   3    0.71    0.32
  -4   6  -3    3.62    0.63
   4  -6   3    3.07    0.59
   4  -6   3    3.62    0.69
  -5   6  -3   45.54    1.95
   5  -6   3   43.68    2.06
  -6   6  -3   11.84    1.08
   6  -6   3   13.12    1.23
  -7   6  -3    5.41    0.91
   7  -6   3    7.49    1.15
  -8   6  -3    0.03    0.39
   8  -6   3   -0.09    0.45
  -9   6  -3    9.50    1.33
   9  -6   3    9.43    1.44
  11   5  -3    4.16    0.90
 -11  -5   3    2.67    0.85
  10   5  -3    0.22    0.42
 -10  -5   3    0.54    0.51
   9   5  -3   19.22    1.42
  -9  -5   3   16.51    1.34
   8   5  -3   18.29    1.32
  -8  -5   3   15.85    1.26
   7   5  -3   68.31    2.48
  -7  -5   3   66.38    2.51
   6   5  -3    0.20    0.26
  -6  -5   3    0.00    0.20
   5   5  -3   12.59    0.68
   5   5  -3   11.04    0.89
  -5  -5   3   12.28    0.94
  -5  -5   3   13.56    0.72
   4   5  -3    0.75    0.21
   4   5  -3    0.62    0.28
  -4  -5   3    1.25    0.26
  -4  -5   3    0.61    0.28
   3   5  -3    5.49    0.57
   3   5  -3    6.94    0.48
  -3  -5   3    7.62    0.49
  -3  -5   3    8.11    0.69
   2   5  -3   41.54    1.26
   2   5  -3   42.06    1.49
  -2  -5   3   42.68    1.59
  -2  -5   3   39.80    1.21
   1   5  -3    6.43    0.54
   1   5  -3    6.32    0.49
  -1  -5   3    7.02    0.51
  -1  -5   3    5.95    0.56
   0   5  -3    0.13    0.15
   0   5  -3    0.41    0.20
   0  -5   3    0.21    0.15
   0  -5   3   -0.04    0.13
  -1   5  -3   14.09    0.81
  -1   5  -3   14.91    0.74
   1  -5   3   14.41    0.86
   1  -5   3   14.73    0.85
  -2   5  -3   20.68    1.03
  -2   5  -3   19.52    0.82
   2  -5   3   18.95    1.04
   2  -5   3   22.36    1.12
  -3   5  -3    3.26    0.53
   3  -5   3    3.16    0.56
   3  -5   3    3.62    0.57
  -4   5  -3    0.26    0.23
   4  -5   3    0.62    0.33
   4  -5   3    0.14    0.24
  -5   5  -3   42.95    1.80
   5  -5   3   43.84    1.93
   5  -5   3   40.66    1.69
  -6   5  -3   14.64    1.10
   6  -5   3   12.02    1.08
   6  -5   3   13.55    1.04
  -7   5  -3    6.26    0.96
   7  -5   3    7.55    1.09
  -8   5  -3    6.37    1.02
   8  -5   3    3.39    0.79
  -9   5  -3    3.78    0.88
   9  -5   3    1.01    0.57
  11   4  -3    6.68    1.09
 -11  -4   3    4.87    1.02
  10   4  -3   15.24    1.30
 -10  -4   3   15.23    1.40
   9   4  -3    1.16    0.44
  -9  -4   3    1.43    0.55
   8   4  -3   27.24    1.53
  -8  -4   3   28.79    1.63
   7   4  -3    5.11    0.77
  -7  -4   3    5.04    0.79
   6   4  -3   57.23    1.59
   6   4  -3   53.05    1.98
  -6  -4   3   50.09    1.98
  -6  -4   3   52.94    1.63
   5   4  -3    2.60    0.50
   5   4  -3    3.41    0.42
  -5  -4   3    3.56    0.37
  -5  -4   3    1.89    0.44
   4   4  -3   58.90    1.91
   4   4  -3   58.82    1.53
  -4  -4   3   61.04    1.47
  -4  -4   3   58.47    1.96
   3   4  -3    4.93    0.59
   3   4  -3    5.61    0.42
  -3  -4   3    5.36    0.54
  -3  -4   3    5.59    0.37
   2   4  -3    5.95    0.43
   2   4  -3    5.56    0.51
  -2  -4   3    5.85    0.55
  -2  -4   3    5.92    0.37
   1   4  -3  121.85    2.57
   1   4  -3  117.95    2.39
  -1  -4   3  116.52    2.73
  -1  -4   3  113.89    2.28
   0   4  -3   35.16    1.13
   0   4  -3   34.12    1.14
   0  -4   3   36.06    1.31
   0  -4   3   34.42    1.10
  -1   4  -3   21.74    0.94
  -1   4  -3   20.80    0.80
   1  -4   3   21.50    0.92
   1  -4   3   21.67    1.02
  -2   4  -3    0.10    0.11
  -2   4  -3    0.04    0.14
   2  -4   3    0.22    0.17
   2  -4   3   -0.02    0.16
  -3   4  -3  120.33    2.21
  -3   4  -3  120.91    2.85
   3  -4   3  118.04    2.91
   3  -4   3  126.09    2.96
  -4   4  -3    6.71    0.64
   4  -4   3    5.94    0.63
   4  -4   3    5.70    0.61
  -5   4  -3    6.71    0.82
   5  -4   3    5.71    0.72
   5  -4   3    6.25    0.82
  -6   4  -3    4.79    0.71
   6  -4   3    3.67    0.68
   6  -4   3    3.84    0.66
  -7   4  -3    5.78    0.86
   7  -4   3    3.88    0.73
   7  -4   3    4.99    0.76
  -8   4  -3    5.23    0.86
   8  -4   3    4.30    0.84
  -9   4  -3    0.50    0.46
   9  -4   3    0.44    0.47
 -10   4  -3    8.14    1.22
  10  -4   3    8.23    1.30
 -11  -3   3    0.65    0.47
  10   3  -3    3.24    0.74
 -10  -3   3    3.68    0.82
   9   3  -3    0.13    0.33
  -9  -3   3   -0.05    0.30
   8   3  -3    0.40    0.32
  -8  -3   3    0.57    0.37
   7   3  -3   49.94    1.96
   7   3  -3   50.02    1.64
  -7  -3   3   51.46    2.02
   6   3  -3    6.12    0.52
   6   3  -3    5.66    0.74
  -6  -3   3    6.20    0.81
  -6  -3   3    6.12    0.52
   5   3  -3    1.95    0.44
   5   3  -3    1.98    0.34
  -5  -3   3    1.09    0.32
  -5  -3   3    1.60    0.29
   4   3  -3   17.07    0.94
   4   3  -3   16.64    0.75
  -4  -3   3   17.70    0.97
  -4  -3   3   19.22    0.70
   3   3  -3   79.42    2.07
   3   3  -3   75.40    1.72
  -3  -3   3   71.83    2.02
  -3  -3   3   74.74    1.50
   2   3  -3    3.50    0.32
   2   3  -3    3.84    0.48
  -2  -3   3    3.82    0.24
  -2  -3   3    3.90    0.51
   1   3  -3    9.33    0.53
   1   3  -3   10.27    0.58
  -1  -3   3   10.34    0.41
  -1  -3   3   11.28    0.68
   0   3  -3  190.85    3.38
   0   3  -3  193.68    3.37
   0  -3   3  195.56    3.73
   0  -3   3  190.75    3.25
  -1   3  -3    8.00    0.52
  -1   3  -3    9.52    0.46
   1  -3   3    8.41    0.60
   1  -3   3    8.42    0.49
  -2   3  -3   18.99    0.86
  -2   3  -3   18.44    0.60
   2  -3   3   18.28    0.90
   2  -3   3   18.23    0.82
  -3   3  -3   83.90    2.15
  -3   3  -3   83.97    1.50
   3  -3   3   87.98    2.22
   3  -3   3   85.11    2.22
  -4   3  -3   15.64    0.88
   4  -3   3   16.54    0.93
   4  -3   3   16.29    0.96
  -5   3  -3   -0.05    0.18
   5  -3   3    0.21    0.23
  -6   3  -3   16.09    1.03
   6  -3   3   18.03    1.07
  -7   3  -3    0.06    0.23
   7  -3   3   -0.02    0.24
   7  -3   3    0.13    0.28
  -8   3  -3    0.36    0.29
   8  -3   3    0.36    0.34
   8  -3   3   -0.25    0.25
  -9   3  -3    0.85    0.42
   9  -3   3    1.48    0.61
 -10   3  -3    6.03    0.97
  10  -3   3    6.06    1.07
 -11   3  -3    1.26    0.58
  11  -3   3    0.73    0.55
  10   2  -3    6.14    0.96
 -10  -2   3    4.93    0.89
   9   2  -3    0.55    0.35
  -9  -2   3    0.72    0.42
   8   2  -3    0.34    0.26
  -8  -2   3    0.67    0.33
   7   2  -3    6.31    0.61
  -7  -2   3    6.44    0.83
  -7  -2   3    7.17    0.72
  -7  -2   3    7.21    0.65
   6   2  -3    0.05    0.16
  -6  -2   3   -0.02    0.16
  -6  -2   3    0.01    0.17
  -6  -2   3    0.17    0.16
   5   2  -3   62.66    1.71
  -5  -2   3   61.40    1.94
  -5  -2   3   61.68    1.62
  -5  -2   3   63.18    1.95
   4   2  -3    0.59    0.20
  -4  -2   3    0.86    0.28
  -4  -2   3    0.31    0.15
  -4  -2   3    0.34    0.19
   3   2  -3    0.09    0.11
  -3  -2   3    0.20    0.10
  -3  -2   3    0.43    0.19
  -3  -2   3    0.39    0.18
   2   2  -3   77.05    1.71
  -2  -2   3   80.16    1.32
  -2  -2   3   77.74    1.93
  -2  -2   3   78.28    1.88
   1   2  -3   70.88    1.58
  -1  -2   3   72.99    1.15
  -1  -2   3   70.74    1.78
  -1  -2   3   69.67    1.63
   0   2  -3  100.84    2.05
   0  -2   3  104.82    2.29
   0  -2   3  105.01    1.78
   0  -2   3  100.92    1.97
  -1   2  -3  206.19    3.56
  -1   2  -3  207.78    3.27
   1  -2   3  203.63    3.82
   1  -2   3  210.88    3.46
  -2   2  -3   69.63    1.22
  -2   2  -3   67.86    1.64
  -2   2  -3   65.58    1.64
   2  -2   3   66.64    1.78
  -3   2  -3   18.53    0.84
  -3   2  -3   18.58    0.86
   3  -2   3   16.81    0.85
  -4   2  -3   17.00    0.92
  -4   2  -3   17.38    0.87
   4  -2   3   18.43    0.94
  -5   2  -3    0.02    0.13
  -5   2  -3   -0.04    0.16
   5  -2   3    0.08    0.15
  -6   2  -3   20.67    1.22
  -6   2  -3   24.02    1.18
   6  -2   3   24.28    1.23
  -7   2  -3    0.74    0.39
  -7   2  -3    1.97    0.46
   7  -2   3    1.49    0.43
  -8   2  -3    1.02    0.37
  -8   2  -3    3.37    0.74
   8  -2   3    1.13    0.40
  -9   2  -3    4.87    0.86
  -9   2  -3    6.98    0.93
   9  -2   3    6.39    0.93
 -10   2  -3    0.99    0.48
 -11   2  -3   20.09    1.48
  11  -2   3   16.68    1.52
   9   1  -3    3.38    0.66
  -9  -1   3    4.34    0.76
  -9  -1   3    3.69    0.72
   8   1  -3   30.94    1.47
  -8  -1   3   34.56    1.57
  -8  -1   3   35.49    1.63
  -8  -1   3   37.33    1.69
   7   1  -3    3.92    0.59
  -7  -1   3    5.47    0.71
  -7  -1   3    4.19    0.66
  -7  -1   3    4.40    0.66
   6   1  -3    2.18    0.40
  -6  -1   3    2.98    0.48
  -6  -1   3    2.40    0.47
  -6  -1   3    3.27    0.57
   5   1  -3  111.97    2.61
  -5  -1   3  121.57    2.82
  -5  -1   3  123.23    2.61
  -5  -1   3  115.17    2.82
   4   1  -3   16.37    0.79
  -4  -1   3   15.87    0.69
  -4  -1   3   16.91    0.87
  -4  -1   3   16.15    0.82
   3   1  -3    1.63    0.30
  -3  -1   3    1.98    0.35
  -3  -1   3    1.68    0.23
  -3  -1   3    1.49    0.29
   2   1  -3  111.46    2.23
   2   1  -3  117.32    1.86
  -2  -1   3  116.40    2.40
  -2  -1   3  115.26    2.38
   1   1  -3  164.87    2.87
  -1  -1   3  162.92    2.96
  -1  -1   3  167.63    3.07
   0   1  -3  281.85    4.02
   0   1  -3  281.11    4.37
   0  -1   3  280.46    4.69
   0  -1   3  274.71    4.36
  -1   1  -3  299.14    4.69
  -1   1  -3  306.26    4.62
   1  -1   3  293.69    5.02
   1  -1   3  310.57    4.50
  -2   1  -3  308.52    5.01
  -2   1  -3  311.66    4.93
   2  -1   3  316.22    5.28
   2  -1   3  314.84    4.43
  -3   1  -3   35.03    1.17
  -3   1  -3   37.20    1.15
   3  -1   3   38.87    1.27
  -4   1  -3   52.54    1.61
  -4   1  -3   51.58    1.49
   4  -1   3   51.94    1.61
  -5   1  -3   80.86    2.25
  -5   1  -3   80.67    2.06
   5  -1   3   77.89    2.19
  -6   1  -3    5.68    0.55
  -6   1  -3    6.37    0.78
   6  -1   3    5.77    0.61
  -7   1  -3   16.94    0.98
  -7   1  -3   16.27    1.09
   7  -1   3   17.14    1.08
  -8   1  -3   72.20    2.29
  -8   1  -3   70.04    2.56
   8  -1   3   70.14    2.42
  -9   1  -3    0.00    0.29
  -9   1  -3   -0.11    0.23
   9  -1   3    0.34    0.29
 -10   1  -3    0.90    0.43
 -10   1  -3    0.74    0.45
  10  -1   3    1.16    0.47
 -11   1  -3    0.05    0.41
  11  -1   3    0.38    0.36
   9   0  -3   14.56    1.15
  -9   0   3   13.62    1.09
  -9   0   3   13.49    1.09
   8   0  -3    0.84    0.35
  -8   0   3    0.64    0.31
  -8   0   3    1.74    0.44
   7   0  -3    4.00    0.62
  -7   0   3    4.70    0.67
  -7   0   3    4.71    0.70
  -7   0   3    3.75    0.60
   6   0  -3   16.22    0.94
  -6   0   3   17.93    0.98
  -6   0   3   18.66    0.98
  -6   0   3   14.25    0.93
   5   0  -3   18.57    0.90
  -5   0   3   17.38    0.87
  -5   0   3   16.77    0.94
  -5   0   3   15.04    0.85
   4   0  -3   25.94    0.96
  -4   0   3   26.69    1.06
  -4   0   3   26.44    1.01
  -4   0   3   25.00    1.09
   3   0  -3    2.04    0.34
   3   0  -3    2.60    0.28
  -3   0   3    2.89    0.44
  -3   0   3    2.31    0.33
   2   0  -3   16.53    0.71
   2   0  -3   17.05    0.57
  -2   0   3   16.71    0.66
  -2   0   3   16.09    0.74
   1   0  -3   -0.06    0.08
   1   0  -3    0.03    0.07
  -1   0   3    0.07    0.09
  -1   0   3   -0.08    0.09
   0   0  -3  595.81    8.64
   0   0  -3  622.67    8.61
   0   0   3  614.65    8.84
   0   0   3  606.92    9.09
  -1   0  -3   30.48    0.76
  -1   0  -3   28.71    0.84
   1   0   3   28.44    0.91
   1   0   3   29.37    0.76
  -2   0  -3    7.86    0.43
  -2   0  -3    8.32    0.44
   2   0   3    8.33    0.51
   2   0   3    8.60    0.33
  -3   0  -3    0.20    0.12
  -3   0  -3    0.01    0.10
   3   0   3    0.21    0.16
   3   0   3    0.08    0.06
  -4   0  -3  103.43    2.41
  -4   0  -3  104.40    2.20
   4   0   3  109.16    1.68
   4   0   3  105.74    2.47
  -5   0  -3   21.90    0.91
  -5   0  -3   20.90    1.03
   5   0   3   22.15    1.06
   5   0   3   23.00    0.57
  -6   0  -3    2.19    0.45
  -6   0  -3    2.95    0.43
   6   0   3    1.96    0.41
  -7   0  -3   24.07    1.10
  -7   0  -3   23.43    1.30
   7   0   3   21.16    1.20
  -8   0  -3    0.17    0.22
  -8   0  -3    0.39    0.27
   8   0   3    0.45    0.32
  -9   0  -3   11.12    1.02
  -9   0  -3   14.08    0.98
   9   0   3   11.74    1.06
 -10   0  -3    4.60    0.88
  10   0   3    5.11    0.89
 -11   0  -3    0.33    0.40
  11   0   3    0.42    0.43
 -12   0  -3    2.80    0.89
  12   0   3    2.36    0.75
 -10   1   3    3.10    0.69
   9  -1  -3    7.71    1.05
  -9   1   3    6.81    0.96
   8  -1  -3    0.65    0.40
  -8   1   3    0.36    0.29
  -8   1   3    0.61    0.33
   7  -1  -3   15.60    1.07
  -7   1   3   15.02    1.00
  -7   1   3   15.45    1.03
   6  -1  -3   -0.23    0.14
  -6   1   3    0.31    0.21
  -6   1   3    0.18    0.21
  -6   1   3    0.23    0.21
   5  -1  -3    0.63    0.25
  -5   1   3    1.04    0.31
  -5   1   3    0.85    0.30
  -5   1   3    0.90    0.24
   4  -1  -3   12.11    0.72
  -4   1   3   10.31    0.69
  -4   1   3   11.72    0.74
  -4   1   3   11.84    0.61
   3  -1  -3  305.48    5.18
  -3   1   3  315.76    5.22
  -3   1   3  311.24    5.35
  -3   1   3  307.84    4.96
   2  -1  -3  140.91    2.61
  -2   1   3  138.30    2.42
  -2   1   3  137.17    2.78
   1  -1  -3    3.82    0.34
   1  -1  -3    5.21    0.35
  -1   1   3    4.64    0.29
  -1   1   3    5.18    0.41
   0  -1  -3  105.12    1.91
   0  -1  -3  104.21    1.98
   0   1   3  105.46    1.93
   0   1   3  102.15    2.06
  -1  -1  -3   21.85    0.69
  -1  -1  -3   22.08    0.69
   1   1   3   21.51    0.70
   1   1   3   21.32    0.72
  -2  -1  -3   15.90    0.64
  -2  -1  -3   15.55    0.57
   2   1   3   16.69    0.57
   2   1   3   15.34    0.67
  -3  -1  -3    1.96    0.30
  -3  -1  -3    2.24    0.27
   3   1   3    1.90    0.32
   3   1   3    1.96    0.20
  -4  -1  -3  144.86    2.58
  -4  -1  -3  143.29    2.96
   4   1   3  141.91    2.42
   4   1   3  141.26    3.01
  -5  -1  -3    1.39    0.26
  -5  -1  -3    1.46    0.33
   5   1   3    1.51    0.34
   5   1   3    1.44    0.22
  -6  -1  -3    6.59    0.49
  -6  -1  -3    8.78    0.70
   6   1   3    6.58    0.40
   6   1   3    8.21    0.69
  -7  -1  -3   23.10    1.01
  -7  -1  -3   23.61    1.26
   7   1   3   20.89    1.21
  -8  -1  -3    0.96    0.31
  -8  -1  -3    0.44    0.30
   8   1   3    0.12    0.24
  -9  -1  -3    0.05    0.28
   9   1   3    0.13    0.28
 -10  -1  -3   22.07    1.51
  10   1   3   25.22    1.62
 -11  -1  -3   14.22    1.31
  11   1   3   10.77    1.14
 -12  -1  -3    0.17    0.51
  12   1   3    0.36    0.48
  10  -2  -3    0.51    0.44
 -10   2   3    0.55    0.47
   9  -2  -3   -0.09    0.32
  -9   2   3   -0.19    0.25
   8  -2  -3    1.80    0.52
  -8   2   3    3.17    0.64
   7  -2  -3    3.90    0.70
  -7   2   3    3.26    0.61
  -7   2   3    3.63    0.64
   6  -2  -3   10.77    0.88
  -6   2   3    9.95    0.83
  -6   2   3   11.50    0.86
   5  -2  -3   37.82    1.52
  -5   2   3   36.64    1.47
  -5   2   3   35.31    1.46
   4  -2  -3    6.94    0.62
  -4   2   3    8.23    0.46
  -4   2   3    8.40    0.64
  -4   2   3    7.15    0.61
   3  -2  -3   63.77    1.78
  -3   2   3   62.12    1.78
  -3   2   3   62.66    1.32
  -3   2   3   62.30    1.76
   2  -2  -3   41.66    1.30
  -2   2   3   42.24    1.30
  -2   2   3   40.61    1.34
  -2   2   3   44.83    0.91
   1  -2  -3   22.96    0.87
  -1   2   3   21.41    0.83
  -1   2   3   22.57    0.89
  -1   2   3   22.25    0.54
   0  -2  -3    8.46    0.46
   0  -2  -3    8.27    0.47
   0   2   3    7.60    0.49
   0   2   3    7.75    0.35
  -1  -2  -3    0.05    0.11
  -1  -2  -3   -0.07    0.07
   1   2   3    0.01    0.11
   1   2   3    0.15    0.10
  -2  -2  -3   60.85    1.26
  -2  -2  -3   59.63    1.50
   2   2   3   59.55    1.43
   2   2   3   63.20    1.48
  -3  -2  -3   22.09    0.89
  -3  -2  -3   22.82    0.65
   3   2   3   22.37    0.78
   3   2   3   21.93    0.87
  -4  -2  -3   61.41    1.30
  -4  -2  -3   60.43    1.71
   4   2   3   59.41    1.44
   4   2   3   62.02    1.73
  -5  -2  -3   31.18    1.26
  -5  -2  -3   32.49    0.93
   5   2   3   31.57    1.00
   5   2   3   32.08    1.29
  -6  -2  -3    0.09    0.16
  -6  -2  -3    0.03    0.11
   6   2   3    0.13    0.17
   6   2   3    0.00    0.14
  -7  -2  -3   22.66    1.24
  -7  -2  -3   24.30    0.96
   7   2   3   24.71    0.96
   7   2   3   25.74    1.33
  -8  -2  -3   19.81    1.23
   8   2   3   17.50    1.20
  -9  -2  -3    1.73    0.55
   9   2   3    2.36    0.60
 -10  -2  -3    5.17    0.90
  10   2   3    2.74    0.72
 -11  -2  -3    0.06    0.36
  11   2   3    1.18    0.57
 -12  -2  -3    3.99    0.89
  12   2   3    2.55    0.75
  10  -3  -3    0.40    0.47
 -10   3   3   -0.18    0.36
   9  -3  -3    7.47    1.13
  -9   3   3    9.82    1.26
   8  -3  -3    8.67    1.18
  -8   3   3    6.60    0.96
   7  -3  -3    4.20    0.76
  -7   3   3    4.30    0.71
  -7   3   3    5.10    0.74
   6  -3  -3   16.56    1.14
  -6   3   3   15.60    1.07
  -6   3   3   17.79    1.09
   5  -3  -3   22.21    1.26
  -5   3   3   23.84    1.19
  -5   3   3   23.44    1.21
   4  -3  -3   11.34    0.85
  -4   3   3   11.69    0.80
  -4   3   3   10.69    0.76
   3  -3  -3    6.17    0.26
   3  -3  -3    7.06    0.63
  -3   3   3    4.50    0.56
  -3   3   3    6.88    0.59
   2  -3  -3   62.64    1.84
  -2   3   3   68.07    1.80
  -2   3   3   67.27    1.86
   1  -3  -3   30.72    1.16
  -1   3   3   30.01    1.04
  -1   3   3   31.67    1.15
   0  -3  -3  435.34    7.03
   0   3   3  434.45    6.56
   0   3   3  434.54    6.96
   0   3   3  438.51    6.31
  -1  -3  -3  102.70    2.27
  -1  -3  -3  100.87    1.95
   1   3   3  103.92    2.27
   1   3   3  102.79    1.92
  -2  -3  -3  110.84    1.97
  -2  -3  -3  109.85    2.43
   2   3   3  113.68    2.37
   2   3   3  114.29    2.25
  -3  -3  -3   85.21    2.07
  -3  -3  -3   87.63    1.53
   3   3   3   85.43    2.00
   3   3   3   82.18    1.94
  -4  -3  -3   39.17    0.87
  -4  -3  -3   36.85    1.32
   4   3   3   38.31    1.33
   4   3   3   39.43    1.23
  -5  -3  -3   35.18    1.37
  -5  -3  -3   36.67    0.88
   5   3   3   35.05    1.18
   5   3   3   34.51    1.36
  -6  -3  -3   49.38    1.80
  -6  -3  -3   51.89    1.21
   6   3   3   49.79    1.81
   6   3   3   51.65    1.53
  -7  -3  -3    1.30    0.39
   7   3   3    1.58    0.44
   7   3   3    1.72    0.36
  -8  -3  -3   -0.11    0.18
   8   3   3    0.77    0.36
  -9  -3  -3   18.17    1.28
   9   3   3   21.74    1.43
 -10  -3  -3    5.70    0.95
  10   3   3    4.78    0.90
 -11  -3  -3    4.48    0.90
  11   3   3    3.53    0.83
 -12  -3  -3    4.39    0.97
  12   3   3    3.74    0.89
   9  -4  -3    0.59    0.51
  -9   4   3    0.44    0.47
   8  -4  -3    6.05    1.03
  -8   4   3    6.09    0.97
   7  -4  -3    2.57    0.66
  -7   4   3    2.71    0.62
   6  -4  -3    0.21    0.33
  -6   4   3    0.64    0.35
  -6   4   3   -0.16    0.21
   5  -4  -3    4.08    0.71
  -5   4   3    3.96    0.67
  -5   4   3    3.86    0.63
   4  -4  -3    0.67    0.33
  -4   4   3    0.67    0.30
  -4   4   3    0.87    0.32
   3  -4  -3   42.94    1.67
  -3   4   3   42.30    1.56
  -3   4   3   42.77    1.57
   2  -4  -3    3.85    0.57
  -2   4   3    4.33    0.56
  -2   4   3    5.72    0.52
   1  -4  -3   46.74    1.61
  -1   4   3   46.61    1.55
  -1   4   3   48.20    1.44
   0  -4  -3    4.83    0.50
   0   4   3    5.29    0.41
   0   4   3    4.66    0.47
   0   4   3    4.57    0.23
  -1  -4  -3   16.94    0.86
   1   4   3   16.38    0.66
   1   4   3   16.86    0.60
   1   4   3   17.52    0.86
  -2  -4  -3  164.17    3.41
  -2  -4  -3  173.04    2.79
   2   4   3  163.48    3.34
   2   4   3  170.64    3.09
  -3  -4  -3  100.48    1.73
  -3  -4  -3   97.97    2.44
   3   4   3   99.77    2.36
   3   4   3  102.57    2.30
  -4  -4  -3    1.16    0.31
  -4  -4  -3    1.29    0.13
   4   4   3    0.86    0.27
   4   4   3    0.81    0.25
  -5  -4  -3    8.24    0.68
   5   4   3    8.71    0.70
   5   4   3    8.72    0.64
  -6  -4  -3   91.54    2.59
   6   4   3   93.83    2.35
   6   4   3   85.68    2.54
  -7  -4  -3   29.40    1.45
   7   4   3   28.36    1.44
   7   4   3   25.51    1.17
  -8  -4  -3   12.54    1.02
   8   4   3   14.73    1.12
   8   4   3   13.56    0.88
  -9  -4  -3    6.06    0.88
   9   4   3   10.16    0.99
 -10  -4  -3    7.52    1.05
  10   4   3    7.16    1.06
 -11  -4  -3    0.74    0.47
  11   4   3    2.64    0.77
 -12  -4  -3    6.94    1.18
  12   4   3    6.43    1.15
   9  -5  -3    0.18    0.50
  -9   5   3    0.14    0.42
   8  -5  -3    2.24    0.73
  -8   5   3    2.04    0.62
   7  -5  -3    3.16    0.73
  -7   5   3    5.83    0.94
   6  -5  -3   18.40    1.40
  -6   5   3   18.67    1.21
  -6   5   3   16.49    1.21
   5  -5  -3   -0.31    0.18
  -5   5   3   -0.03    0.21
  -5   5   3   -0.22    0.20
   4  -5  -3    7.72    0.97
  -4   5   3    8.94    0.79
  -4   5   3   10.66    0.85
   3  -5  -3   11.48    0.95
  -3   5   3    9.87    0.78
  -3   5   3   10.47    0.80
   2  -5  -3   12.68    0.93
  -2   5   3   12.39    0.84
  -2   5   3   11.91    0.80
   1  -5  -3    2.23    0.45
  -1   5   3    2.06    0.40
  -1   5   3    2.50    0.46
   0  -5  -3   91.74    2.53
   0   5   3   94.11    1.62
   0   5   3   95.78    2.46
   0   5   3   90.60    2.12
  -1  -5  -3   10.95    0.76
   1   5   3    9.64    0.71
   1   5   3   11.26    0.58
   1   5   3   10.05    0.48
  -2  -5  -3    3.09    0.33
  -2  -5  -3    4.17    0.57
  -2  -5  -3    3.08    0.29
   2   5   3    2.02    0.40
  -3  -5  -3   21.58    0.96
  -3  -5  -3   22.51    0.65
   3   5   3   23.31    1.09
  -4  -5  -3    6.68    0.63
  -4  -5  -3    7.57    0.63
   4   5   3    7.23    0.62
  -5  -5  -3   10.07    0.78
  -5  -5  -3    9.12    0.75
   5   5   3   11.53    0.81
  -6  -5  -3    0.12    0.22
   6   5   3   -0.17    0.16
  -7  -5  -3   55.44    2.09
   7   5   3   55.34    1.89
   7   5   3   54.76    2.13
  -8  -5  -3    9.41    0.91
   8   5   3    6.67    0.95
   8   5   3    7.84    0.74
  -9  -5  -3    3.49    0.73
   9   5   3    3.07    0.67
 -10  -5  -3   13.89    1.23
  10   5   3   11.65    1.18
 -11  -5  -3   11.89    1.23
  11   5   3   11.94    1.24
 -12  -5  -3   -0.10    0.37
  12   5   3   -0.08    0.41
   8  -6  -3    5.53    1.09
  -8   6   3    4.62    0.93
   7  -6  -3    0.12    0.43
  -7   6   3    0.00    0.29
   6  -6  -3    1.35    0.58
  -6   6   3    1.06    0.44
   5  -6  -3   10.07    1.04
  -5   6   3    7.98    0.83
  -5   6   3    8.21    1.03
   4  -6  -3    3.25    0.73
  -4   6   3    1.89    0.49
  -4   6   3    2.22    0.51
   3  -6  -3    7.82    1.02
  -3   6   3    6.89    0.69
  -3   6   3    6.76    0.82
   2  -6  -3   11.33    0.97
  -2   6   3    9.44    0.79
  -2   6   3   10.30    0.79
   1  -6  -3    0.40    0.27
  -1   6   3    0.22    0.23
  -1   6   3    0.34    0.23
   0  -6  -3    3.05    0.58
   0   6   3    2.55    0.48
   0   6   3    3.80    0.51
  -1  -6  -3    1.41    0.25
  -1  -6  -3    2.22    0.49
   1   6   3    1.29    0.28
   1   6   3    1.10    0.35
  -2  -6  -3    3.89    0.61
  -2  -6  -3    3.64    0.38
   2   6   3    4.46    0.36
   2   6   3    3.86    0.61
  -3  -6  -3   12.98    0.76
   3   6   3   11.85    0.85
  -4  -6  -3    5.11    0.69
  -4  -6  -3    4.87    0.61
   4   6   3    3.81    0.59
  -5  -6  -3   39.95    1.62
  -5  -6  -3   39.26    1.64
   5   6   3   44.09    1.71
  -6  -6  -3    6.66    0.71
  -6  -6  -3    7.49    0.76
   6   6   3    7.26    0.71
  -7  -6  -3   13.46    1.03
   7   6   3   13.64    0.99
  -8  -6  -3   13.35    1.10
   8   6   3   12.66    1.09
   8   6   3   13.74    1.01
  -9  -6  -3    3.71    0.73
   9   6   3    3.12    0.72
   9   6   3    4.94    0.76
 -10  -6  -3    1.83    0.62
  10   6   3    0.69    0.41
 -11  -6  -3   11.25    1.41
  11   6   3    8.62    1.28
 -12  -6  -3    0.12    0.44
  12   6   3    0.23    0.40
   7  -7  -3   17.65    1.63
  -7   7   3   13.79    1.33
   6  -7  -3    0.19    0.39
  -6   7   3   -0.07    0.34
   5  -7  -3    0.45    0.45
  -5   7   3    0.38    0.37
  -5   7   3   -0.29    0.23
   4  -7  -3    0.14    0.37
  -4   7   3   -0.03    0.22
  -4   7   3    0.19    0.26
   3  -7  -3    0.86    0.44
  -3   7   3    0.81    0.37
  -3   7   3    0.08    0.22
   2  -7  -3    1.78    0.52
  -2   7   3    2.77    0.60
  -2   7   3    2.90    0.53
   1  -7  -3   50.82    2.09
  -1   7   3   51.04    1.97
  -1   7   3   49.40    1.75
   0  -7  -3   34.93    1.66
   0   7   3   32.13    1.52
   0   7   3   33.03    1.30
  -1  -7  -3    1.08    0.41
   1   7   3    0.43    0.28
   1   7   3    0.37    0.19
  -2  -7  -3    0.76    0.24
  -2  -7  -3    0.34    0.26
   2   7   3    0.50    0.31
   2   7   3    0.63    0.20
  -3  -7  -3    1.55    0.36
  -3  -7  -3    1.59    0.46
   3   7   3    0.53    0.30
  -4  -7  -3    0.11    0.20
  -4  -7  -3    0.02    0.17
   4   7   3    0.07    0.21
  -5  -7  -3   19.63    1.22
  -5  -7  -3   18.21    1.11
   5   7   3   17.33    1.14
  -6  -7  -3   34.42    1.65
  -6  -7  -3   33.61    1.66
   6   7   3   34.86    1.65
  -7  -7  -3    3.31    0.67
  -7  -7  -3    4.12    0.74
   7   7   3    1.83    0.51
  -8  -7  -3   14.12    1.16
   8   7   3   15.25    1.14
  -9  -7  -3    1.60    0.57
   9   7   3    0.94    0.42
   9   7   3    0.91    0.44
 -10  -7  -3    2.16    0.65
  10   7   3    1.89    0.66
 -11  -7  -3    0.28    0.45
  11   7   3    0.67    0.48
   6  -8  -3    7.99    1.36
  -6   8   3   11.06    1.39
   5  -8  -3    0.55    0.58
  -5   8   3    0.03    0.32
   4  -8  -3    4.67    0.93
  -4   8   3    3.22    0.69
  -4   8   3    3.42    0.71
   3  -8  -3    0.69    0.43
  -3   8   3    0.50    0.33
  -3   8   3    0.37    0.35
   2  -8  -3    0.36    0.34
  -2   8   3    0.68    0.33
  -2   8   3    0.04    0.29
   1  -8  -3   19.40    1.37
  -1   8   3   19.02    1.11
  -1   8   3   22.13    1.36
   0  -8  -3    4.28    0.77
   0   8   3    3.34    0.54
   0   8   3    3.77    0.67
  -1  -8  -3   38.64    1.85
   1   8   3   40.83    1.42
   1   8   3   39.11    1.81
  -2  -8  -3   13.28    1.07
   2   8   3   12.64    1.00
  -3  -8  -3    5.79    0.82
   3   8   3    7.20    0.93
  -4  -8  -3    1.44    0.48
  -4  -8  -3    0.90    0.32
   4   8   3    1.11    0.39
  -5  -8  -3    0.15    0.27
  -5  -8  -3   -0.25    0.18
   5   8   3    0.76    0.36
  -6  -8  -3    4.01    0.71
  -6  -8  -3    3.30    0.66
   6   8   3    3.92    0.75
  -7  -8  -3    4.22    0.81
  -7  -8  -3    4.01    0.76
   7   8   3    4.38    0.77
  -8  -8  -3    0.02    0.32
  -8  -8  -3    0.40    0.37
   8   8   3    0.05    0.29
  -9  -8  -3   10.74    1.31
   9   8   3    7.25    1.04
 -10  -8  -3    1.46    0.62
  10   8   3    2.37    0.70
  10   8   3    1.85    0.61
 -11  -8  -3    0.13    0.40
  11   8   3    0.23    0.47
   5  -9  -3    4.33    1.08
  -5   9   3    4.46    0.92
   4  -9  -3   -0.02    0.43
  -4   9   3    0.30    0.33
   3  -9  -3    0.89    0.49
  -3   9   3    2.25    0.62
  -3   9   3    1.07    0.46
   2  -9  -3   13.42    1.29
  -2   9   3   11.20    1.07
  -2   9   3    9.80    0.95
   1  -9  -3    5.63    1.01
  -1   9   3    5.56    0.87
  -1   9   3    8.08    0.96
   0  -9  -3    0.87    0.44
   0   9   3    1.52    0.53
   0   9   3    0.49    0.31
  -1  -9  -3    6.43    0.99
   1   9   3    5.01    0.82
  -2  -9  -3    0.16    0.30
   2   9   3    0.99    0.43
  -3  -9  -3    0.83    0.42
   3   9   3    0.22    0.29
  -4  -9  -3   31.49    1.74
   4   9   3   30.43    1.70
  -5  -9  -3    2.25    0.53
  -5  -9  -3    3.15    0.71
   5   9   3    3.51    0.75
  -6  -9  -3    6.59    0.92
  -6  -9  -3    7.37    1.03
   6   9   3    7.57    1.06
  -7  -9  -3   -0.16    0.24
  -7  -9  -3    0.28    0.33
   7   9   3    0.06    0.31
  -8  -9  -3    0.33    0.37
  -8  -9  -3   -0.06    0.34
   8   9   3    0.04    0.32
  -9  -9  -3    1.05    0.54
   9   9   3    1.10    0.51
 -10  -9  -3   15.80    1.45
  10   9   3   14.91    1.42
  10   9   3   14.81    1.38
   4 -10  -3    0.31    0.48
  -4  10   3   -0.17    0.37
   3 -10  -3   -0.05    0.40
  -3  10   3    0.02    0.37
  -3  10   3    0.39    0.38
   2 -10  -3    0.45    0.46
  -2  10   3    0.52    0.45
  -2  10   3    0.21    0.30
   1 -10  -3    6.82    1.08
  -1  10   3    6.52    1.02
   0 -10  -3    2.98    0.77
   0  10   3    2.34    0.65
  -1 -10  -3    2.08    0.64
   1  10   3    1.63    0.58
  -2 -10  -3    3.80    0.87
   2  10   3    3.26    0.78
  -3 -10  -3    4.78    0.86
   3  10   3    6.46    1.02
  -4 -10  -3    0.48    0.41
   4  10   3   -0.09    0.35
  -5 -10  -3    0.75    0.42
   5  10   3    0.30    0.37
  -6 -10  -3    6.88    1.04
   6  10   3    5.81    1.02
  -7 -10  -3    1.99    0.60
  -7 -10  -3    2.00    0.66
   7  10   3    1.33    0.52
  -8 -10  -3    0.37    0.36
  -8 -10  -3    0.02    0.40
   8  10   3    0.11    0.40
  -9 -10  -3    3.54    0.83
   9  10   3    1.53    0.64
   2 -11  -3   -0.36    0.40
  -2  11   3    0.07    0.43
   1 -11  -3    0.10    0.37
  -1  11   3    0.93    0.45
   0 -11  -3    5.83    1.06
   0  11   3    7.44    1.14
  -1 -11  -3    1.41    0.57
   1  11   3    0.11    0.39
  -2 -11  -3    0.17    0.43
   2  11   3    0.17    0.39
  -3 -11  -3   10.47    1.37
   3  11   3    8.72    1.21
  -4 -11  -3    1.98    0.69
   4  11   3    0.96    0.49
  -5 -11  -3    2.83    0.69
   5  11   3    2.71    0.77
  -6 -11  -3   -0.47    0.32
   6  11   3    0.17    0.39
  -7 -11  -3   22.91    1.72
   7  11   3   23.84    1.76
  -8 -11  -3    4.18    0.95
  -8 -11  -3    4.38    0.98
   8  11   3    4.50    1.02
   0 -12  -3    6.91    1.30
   0  12   3    5.43    1.04
  -1 -12  -3    0.26    0.55
   1  12   3    0.54    0.49
  -2 -12  -3    5.03    1.06
   2  12   3    6.79    1.18
  -3 -12  -3    0.19    0.49
   3  12   3    0.22    0.55
  -4 -12  -3   20.52    1.74
   4  12   3   21.87    1.71
  -5 -12  -3    0.73    0.40
   5  12   3    1.54    0.60
  -6 -12  -3    0.73    0.52
   6  12   3    0.95    0.61
   3  12  -4    0.69    0.56
   2  12  -4    1.96    0.65
   6  11  -4   12.62    1.56
  -6 -11   4    8.07    1.32
   5  11  -4    1.61    0.66
  -5 -11   4    0.66    0.51
   4  11  -4    0.78    0.52
  -4 -11   4    0.34    0.42
   3  11  -4   10.95    1.14
  -3 -11   4   11.76    1.24
   2  11  -4    2.26    0.67
  -2 -11   4    0.87    0.55
  -2  11  -4   -0.08    0.34
  -8 -10   4    0.07    0.46
   7  10  -4    0.00    0.43
  -7 -10   4    0.19    0.41
   6  10  -4    4.23    0.93
  -6 -10   4    5.49    1.08
   5  10  -4    0.70    0.49
  -5 -10   4    0.90    0.53
   4  10  -4    5.01    0.89
  -4 -10   4    4.28    0.93
   3  10  -4    0.59    0.39
  -3 -10   4    0.36    0.41
   2  10  -4   10.72    1.04
  -2 -10   4    7.90    1.07
   1  10  -4    0.14    0.34
  -1 -10   4    0.63    0.42
  -1  10  -4    0.05    0.32
  -2  10  -4    1.00    0.46
   2 -10   4    0.23    0.46
  -3  10  -4    0.85    0.44
   3 -10   4    1.69    0.67
  -4  10  -4    1.82    0.62
   4 -10   4    1.10    0.60
   9   9  -4    0.74    0.55
   8   9  -4    0.20    0.41
  -8  -9   4    0.87    0.57
   7   9  -4    6.87    1.12
  -7  -9   4    7.05    1.17
   6   9  -4    1.78    0.61
  -6  -9   4    3.57    0.85
   5   9  -4    1.42    0.53
  -5  -9   4    1.47    0.54
   4   9  -4   -0.23    0.24
  -4  -9   4    0.06    0.33
   3   9  -4    4.30    0.77
  -3  -9   4    5.20    0.89
   2   9  -4    4.62    0.76
  -2  -9   4    4.66    0.79
   1   9  -4    2.46    0.57
  -1  -9   4    3.39    0.71
   0   9  -4   17.04    1.17
   0   9  -4   15.37    1.07
   0  -9   4   16.65    1.22
   0  -9   4   18.85    1.28
  -1   9  -4   -0.24    0.21
   1  -9   4   -0.10    0.28
   1  -9   4    0.05    0.29
  -2   9  -4    7.91    0.98
   2  -9   4    6.90    1.03
  -3   9  -4    4.79    0.87
   3  -9   4    4.27    0.88
  -4   9  -4    0.45    0.37
   4  -9   4    1.36    0.60
  -5   9  -4   -0.10    0.34
   5  -9   4    0.10    0.46
  -6   9  -4    0.83    0.52
   6  -9   4    2.27    0.82
   9   8  -4    0.03    0.36
  -9  -8   4   -0.08    0.43
   8   8  -4    5.89    1.06
  -8  -8   4    5.92    1.11
   7   8  -4    0.95    0.46
  -7  -8   4    0.94    0.47
   6   8  -4   -0.03    0.28
  -6  -8   4   -0.02    0.27
   5   8  -4    9.93    1.00
  -5  -8   4   10.83    1.06
   4   8  -4    9.10    0.92
  -4  -8   4    8.62    1.09
   3   8  -4   46.82    1.99
  -3  -8   4   50.38    2.13
   2   8  -4    0.01    0.27
   2   8  -4   -0.18    0.17
  -2  -8   4   -0.09    0.24
   1   8  -4   28.24    1.44
   1   8  -4   30.07    1.36
  -1  -8   4   25.97    1.47
   0   8  -4   29.69    1.41
   0   8  -4   28.71    1.40
   0  -8   4   27.80    1.42
   0  -8   4   32.09    1.58
  -1   8  -4    0.38    0.30
   1  -8   4    0.06    0.25
   1  -8   4   -0.06    0.25
  -2   8  -4    3.96    0.74
   2  -8   4    3.32    0.67
   2  -8   4    4.26    0.76
  -3   8  -4    7.16    0.93
   3  -8   4    6.18    0.94
  -4   8  -4    1.06    0.44
   4  -8   4    0.96    0.51
  -5   8  -4    7.84    1.09
   5  -8   4    6.57    1.10
  -6   8  -4    0.76    0.49
   6  -8   4    0.18    0.46
  -7   8  -4    0.20    0.40
   7  -8   4   -0.41    0.44
  10   7  -4    2.14    0.70
 -10  -7   4    2.55    0.85
   9   7  -4    0.70    0.50
  -9  -7   4    0.24    0.49
   8   7  -4    0.58    0.46
  -8  -7   4    0.26    0.42
   7   7  -4    7.00    1.05
  -7  -7   4    4.80    0.89
   6   7  -4    5.19    0.89
  -6  -7   4    3.88    0.77
   5   7  -4    6.41    0.94
  -5  -7   4    5.59    0.90
   4   7  -4    4.22    0.71
  -4  -7   4    7.48    0.97
   3   7  -4    0.33    0.23
   3   7  -4    0.61    0.34
  -3  -7   4    0.08    0.26
   2   7  -4    5.31    0.72
   2   7  -4    8.30    0.65
  -2  -7   4    7.51    0.94
   1   7  -4   17.86    1.06
   1   7  -4   16.80    0.97
  -1  -7   4   16.17    1.11
  -1  -7   4   17.84    0.96
   0   7  -4   53.45    1.85
   0   7  -4   56.66    1.89
   0  -7   4   57.18    1.91
   0  -7   4   51.74    2.00
  -1   7  -4   28.95    1.27
  -1   7  -4   31.18    1.43
   1  -7   4   32.20    1.55
   1  -7   4   30.04    1.45
  -2   7  -4    1.97    0.49
   2  -7   4    1.72    0.49
   2  -7   4    0.90    0.38
  -3   7  -4    0.04    0.20
   3  -7   4   -0.14    0.24
   3  -7   4    0.24    0.34
  -4   7  -4    3.47    0.71
   4  -7   4    4.19    0.80
   4  -7   4    2.42    0.58
  -5   7  -4    0.32    0.33
   5  -7   4   -0.16    0.35
  -6   7  -4    1.15    0.51
   6  -7   4    0.94    0.48
  -7   7  -4    1.95    0.60
   7  -7   4    1.66    0.67
  -8   7  -4   -0.35    0.32
   8  -7   4    0.10    0.56
  10   6  -4    1.36    0.66
 -10  -6   4    0.85    0.54
   9   6  -4    0.45    0.45
  -9  -6   4    1.24    0.58
   8   6  -4    1.47    0.57
  -8  -6   4    0.90    0.51
   7   6  -4   18.83    1.37
  -7  -6   4   21.54    1.47
   6   6  -4   12.22    1.06
  -6  -6   4   10.19    1.02
   5   6  -4   49.11    2.04
  -5  -6   4   47.68    2.07
   4   6  -4    1.50    0.41
   4   6  -4    1.25    0.32
  -4  -6   4    0.92    0.36
   3   6  -4   42.32    1.72
   3   6  -4   47.10    1.48
  -3  -6   4   45.51    1.86
   2   6  -4    5.35    0.52
   2   6  -4    6.17    0.62
  -2  -6   4    5.70    0.48
  -2  -6   4    4.98    0.70
   1   6  -4    7.96    0.63
   1   6  -4    6.67    0.63
  -1  -6   4    6.27    0.54
  -1  -6   4    8.65    0.77
   0   6  -4   15.61    0.89
   0   6  -4   13.81    0.86
   0  -6   4   14.88    0.88
   0  -6   4   16.29    1.04
  -1   6  -4    8.04    0.69
  -1   6  -4    8.82    0.65
   1  -6   4    8.89    0.79
   1  -6   4    9.43    0.75
  -2   6  -4   14.21    0.95
  -2   6  -4   17.36    0.97
   2  -6   4   16.76    1.07
   2  -6   4   17.82    1.06
  -3   6  -4   -0.15    0.15
   3  -6   4    0.05    0.24
   3  -6   4    0.24    0.28
  -4   6  -4   35.60    1.67
   4  -6   4   36.98    1.77
   4  -6   4   35.64    1.70
  -5   6  -4    0.48    0.32
   5  -6   4    0.43    0.35
   5  -6   4    0.33    0.32
  -6   6  -4    0.18    0.29
   6  -6   4    0.35    0.35
  -7   6  -4    3.36    0.75
   7  -6   4    3.21    0.83
  -8   6  -4   18.64    1.49
   8  -6   4   19.50    1.62
  -9   6  -4    1.27    0.56
   9  -6   4    1.28    0.68
  10   5  -4    0.62    0.53
 -10  -5   4    0.81    0.53
   9   5  -4    3.96    0.85
  -9  -5   4    3.36    0.79
   8   5  -4   26.17    1.63
  -8  -5   4   27.56    1.69
   7   5  -4    1.29    0.44
  -7  -5   4    2.67    0.64
   6   5  -4    0.32    0.30
  -6  -5   4    0.12    0.27
   5   5  -4   14.57    1.03
   5   5  -4   13.53    0.77
  -5  -5   4   11.34    0.97
   4   5  -4   14.33    0.98
   4   5  -4   13.93    0.75
  -4  -5   4   13.51    0.98
   3   5  -4    8.01    0.72
   3   5  -4    9.08    0.62
  -3  -5   4    9.27    0.79
   2   5  -4   16.13    0.94
   2   5  -4   16.65    0.82
  -2  -5   4   14.79    0.65
  -2  -5   4   16.04    1.00
   1   5  -4    0.67    0.23
   1   5  -4    0.96    0.30
  -1  -5   4    2.14    0.46
  -1  -5   4    1.68    0.29
   0   5  -4   27.84    1.10
   0   5  -4   25.99    1.11
   0  -5   4   26.61    1.05
   0  -5   4   26.24    1.26
  -1   5  -4    9.01    0.59
  -1   5  -4   10.14    0.71
   1  -5   4   10.25    0.80
   1  -5   4    8.91    0.65
  -2   5  -4    2.88    0.39
  -2   5  -4    2.32    0.45
   2  -5   4    3.75    0.63
   2  -5   4    2.20    0.43
  -3   5  -4    0.41    0.26
   3  -5   4    0.46    0.28
   3  -5   4    0.41    0.29
  -4   5  -4    8.81    0.77
   4  -5   4    8.02    0.78
   4  -5   4    8.43    0.81
  -5   5  -4  121.52    3.31
   5  -5   4  119.19    3.31
   5  -5   4  113.63    3.35
  -6   5  -4    0.13    0.27
   6  -5   4    0.51    0.39
   6  -5   4    0.09    0.33
  -7   5  -4    6.73    0.96
   7  -5   4    4.52    0.86
  -8   5  -4    1.87    0.65
   8  -5   4    2.55    0.76
  -9   5  -4   12.88    1.26
   9  -5   4   14.03    1.44
  11   4  -4    1.74    0.67
 -11  -4   4    0.70    0.55
  10   4  -4    1.83    0.61
 -10  -4   4    1.58    0.58
   9   4  -4    0.84    0.45
  -9  -4   4    1.15    0.50
   8   4  -4    0.38    0.40
  -8  -4   4    0.40    0.36
   7   4  -4   73.55    2.60
  -7  -4   4   73.37    2.63
   6   4  -4   18.80    0.96
   6   4  -4   20.01    1.24
  -6  -4   4   18.33    1.22
   5   4  -4   19.66    0.95
   5   4  -4   21.79    1.23
  -5  -4   4   21.22    1.23
   4   4  -4    3.77    0.59
   4   4  -4    4.19    0.50
  -4  -4   4    4.76    0.68
   3   4  -4   55.78    1.84
   3   4  -4   57.63    1.59
  -3  -4   4   55.79    1.92
  -3  -4   4   56.07    1.22
   2   4  -4    9.23    0.66
   2   4  -4    8.36    0.57
  -2  -4   4    7.95    0.38
  -2  -4   4    8.97    0.71
   1   4  -4    0.60    0.20
   1   4  -4    1.52    0.33
  -1  -4   4    0.34    0.22
  -1  -4   4    0.90    0.19
   0   4  -4   72.81    1.85
   0   4  -4   78.67    1.97
   0  -4   4   75.42    2.17
   0  -4   4   74.22    1.73
  -1   4  -4    0.15    0.16
  -1   4  -4   -0.05    0.10
   1  -4   4   -0.06    0.12
   1  -4   4   -0.07    0.15
  -2   4  -4   31.43    0.96
  -2   4  -4   28.68    1.22
   2  -4   4   32.01    1.21
   2  -4   4   28.82    1.32
  -3   4  -4   26.68    1.21
   3  -4   4   25.98    1.19
   3  -4   4   26.89    1.30
  -4   4  -4   16.20    0.98
   4  -4   4   15.54    1.00
   4  -4   4   15.27    1.01
  -5   4  -4   20.88    1.20
   5  -4   4   22.20    1.25
   5  -4   4   25.27    1.35
  -6   4  -4   30.90    1.53
   6  -4   4   30.42    1.55
   6  -4   4   33.48    1.67
  -7   4  -4   12.33    1.01
   7  -4   4   12.06    1.09
   7  -4   4   11.13    1.01
  -8   4  -4    0.13    0.34
   8  -4   4    0.01    0.36
   8  -4   4    0.52    0.42
  -9   4  -4   18.02    1.40
   9  -4   4   17.13    1.51
 -10   4  -4    2.31    0.69
  10  -4   4    3.42    0.89
  10   3  -4    2.16    0.69
 -10  -3   4    2.77    0.76
   9   3  -4    1.10    0.48
  -9  -3   4    0.04    0.30
   8   3  -4    0.29    0.30
  -8  -3   4    0.06    0.28
   7   3  -4   47.22    1.68
  -7  -3   4   46.62    1.97
   6   3  -4   40.28    1.45
  -6  -3   4   41.23    1.74
  -6  -3   4   38.49    1.70
   5   3  -4   -0.07    0.14
  -5  -3   4   -0.01    0.18
  -5  -3   4    0.25    0.23
   4   3  -4    1.03    0.28
  -4  -3   4    0.65    0.29
  -4  -3   4    0.74    0.17
  -4  -3   4    1.46    0.37
   3   3  -4    0.03    0.14
  -3  -3   4   -0.04    0.06
  -3  -3   4    0.00    0.15
  -3  -3   4   -0.06    0.15
   2   3  -4   10.90    0.63
  -2  -3   4   11.30    0.33
  -2  -3   4   10.99    0.73
  -2  -3   4   11.61    0.71
   1   3  -4  111.65    2.44
   1   3  -4  105.59    2.31
  -1  -3   4  106.70    2.62
  -1  -3   4  108.32    1.82
   0   3  -4   10.53    0.62
   0   3  -4   10.44    0.58
   0  -3   4   10.45    0.72
   0  -3   4   11.56    0.49
  -1   3  -4  258.40    4.17
  -1   3  -4  253.86    4.45
   1  -3   4  255.50    4.86
   1  -3   4  245.33    4.24
  -2   3  -4   16.19    0.58
  -2   3  -4   14.57    0.80
   2  -3   4   14.87    0.74
   2  -3   4   16.34    0.93
  -3   3  -4    0.43    0.20
  -3   3  -4    0.48    0.11
   3  -3   4    0.36    0.22
   3  -3   4    0.44    0.20
  -4   3  -4    4.56    0.61
   4  -3   4    4.32    0.62
  -5   3  -4   13.24    0.90
  -5   3  -4   12.83    0.93
   5  -3   4   13.54    0.97
  -6   3  -4   50.88    2.03
  -6   3  -4   52.99    1.95
   6  -3   4   49.69    1.95
  -7   3  -4   16.34    1.12
   7  -3   4   15.34    1.11
  -8   3  -4    2.99    0.64
   8  -3   4    1.88    0.56
  -9   3  -4    1.87    0.59
   9  -3   4    1.60    0.56
   9  -3   4    0.99    0.50
 -10   3  -4   12.22    1.19
  10  -3   4   13.46    1.60
 -11   3  -4    1.26    0.67
  10   2  -4    2.49    0.66
  -9  -2   4   17.55    1.31
   8   2  -4   11.84    0.91
  -8  -2   4   10.19    0.94
  -8  -2   4   13.08    1.08
   7   2  -4   27.55    1.29
  -7  -2   4   26.84    1.44
  -7  -2   4   24.42    1.36
   6   2  -4   -0.04    0.17
  -6  -2   4   -0.29    0.17
  -6  -2   4    0.27    0.23
   5   2  -4   14.89    0.85
  -5  -2   4   14.71    0.95
  -5  -2   4   14.91    0.71
  -5  -2   4   14.49    0.92
   4   2  -4   12.66    0.73
  -4  -2   4   14.17    0.86
  -4  -2   4   12.53    0.83
  -4  -2   4   13.04    0.56
   3   2  -4   12.59    0.68
  -3  -2   4   13.41    0.80
  -3  -2   4   13.45    0.44
  -3  -2   4   13.19    0.79
   2   2  -4    6.10    0.46
  -2  -2   4    7.40    0.56
  -2  -2   4    6.28    0.51
   1   2  -4   31.58    1.06
  -1  -2   4   30.55    1.07
  -1  -2   4   30.93    1.17
   0   2  -4  150.42    2.86
   0  -2   4  149.56    3.14
   0  -2   4  146.62    2.36
   0  -2   4  144.94    2.75
  -1   2  -4   86.46    1.73
  -1   2  -4   87.11    1.99
   1  -2   4   85.79    2.21
   1  -2   4   85.51    1.73
  -2   2  -4    0.54    0.20
  -2   2  -4    0.19    0.13
  -2   2  -4    0.46    0.12
   2  -2   4    0.21    0.19
  -3   2  -4    3.74    0.47
  -3   2  -4    4.01    0.42
  -3   2  -4    4.55    0.19
   3  -2   4    5.17    0.53
  -4   2  -4  181.20    3.75
  -4   2  -4  172.89    3.59
   4  -2   4  180.72    3.87
  -5   2  -4   17.79    1.04
  -5   2  -4   19.07    1.01
   5  -2   4   19.49    1.09
  -6   2  -4    0.02    0.17
  -6   2  -4    0.01    0.22
   6  -2   4    0.11    0.21
  -7   2  -4    8.25    0.76
  -7   2  -4    7.84    0.83
   7  -2   4   10.22    0.91
  -8   2  -4   -0.12    0.24
  -8   2  -4    0.12    0.27
   8  -2   4   -0.01    0.29
  -9   2  -4   -0.04    0.24
  -9   2  -4   -0.02    0.26
   9  -2   4   -0.28    0.31
 -10   2  -4    1.48    0.51
 -10   2  -4    1.93    0.65
  10  -2   4    1.86    0.63
 -11   2  -4    3.11    0.77
 -10  -1   4    0.42    0.51
   9   1  -4    0.04    0.32
  -9  -1   4    0.20    0.36
   8   1  -4    0.36    0.30
  -8  -1   4    0.22    0.25
  -8  -1   4    0.16    0.27
   7   1  -4    1.80    0.45
  -7  -1   4    3.02    0.62
  -7  -1   4    1.69    0.44
   6   1  -4   13.97    0.90
   6   1  -4   11.39    0.74
  -6  -1   4   13.84    0.90
  -6  -1   4   14.40    0.99
   5   1  -4   11.35    0.76
   5   1  -4    9.78    0.61
  -5  -1   4   11.48    0.83
  -5  -1   4   12.06    0.79
   4   1  -4    0.12    0.14
   4   1  -4    0.28    0.14
  -4  -1   4    0.00    0.14
  -4  -1   4   -0.05    0.14
   3   1  -4   22.86    0.96
   3   1  -4   23.80    0.69
  -3  -1   4   19.68    0.90
  -3  -1   4   22.44    1.02
   2   1  -4   15.75    0.74
   2   1  -4   15.74    0.41
  -2  -1   4   17.02    0.82
  -2  -1   4   14.48    0.74
   1   1  -4    5.03    0.41
  -1  -1   4    5.03    0.44
  -1  -1   4    4.80    0.41
   0   1  -4  101.06    2.14
   0   1  -4  105.88    1.66
   0  -1   4  101.89    2.32
   0  -1   4  100.29    2.09
  -1   1  -4   14.89    0.68
  -1   1  -4   14.02    0.52
   1  -1   4   14.40    0.57
  -2   1  -4    4.35    0.40
  -2   1  -4    4.80    0.37
   2  -1   4    5.06    0.28
   2  -1   4    5.07    0.48
  -3   1  -4   73.07    1.84
  -3   1  -4   73.48    1.84
   3  -1   4   75.61    1.21
   3  -1   4   76.00    2.07
  -4   1  -4   24.33    1.02
  -4   1  -4   25.54    1.10
   4  -1   4   24.61    1.13
  -5   1  -4    9.44    0.67
  -5   1  -4   10.34    0.75
   5  -1   4    8.77    0.73
  -6   1  -4   28.58    1.37
  -6   1  -4   28.50    1.24
   6  -1   4   25.91    1.31
  -7   1  -4    2.36    0.51
  -7   1  -4    2.98    0.52
   7  -1   4    2.95    0.59
  -8   1  -4   -0.02    0.23
  -8   1  -4   -0.13    0.20
   8  -1   4   -0.14    0.28
  -9   1  -4    6.41    0.89
  -9   1  -4    8.09    1.12
   9  -1   4    7.95    1.06
 -10   1  -4    2.68    0.72
 -10   1  -4    3.33    0.68
  10  -1   4    3.49    0.77
 -11   1  -4    6.64    1.16
  11  -1   4    5.20    0.96
  10   0  -4   11.64    1.33
   9   0  -4    5.62    0.89
  -9   0   4    5.38    0.88
   8   0  -4    3.64    0.66
  -8   0   4    3.64    0.71
   7   0  -4   17.10    1.06
   7   0  -4   17.46    1.10
  -7   0   4   14.92    1.05
  -7   0   4   16.22    1.14
   6   0  -4   40.62    1.50
   6   0  -4   39.93    1.59
  -6   0   4   38.66    1.65
  -6   0   4   37.14    1.46
   5   0  -4    0.01    0.18
   5   0  -4    0.20    0.20
  -5   0   4    0.53    0.27
  -5   0   4    0.36    0.21
   4   0  -4   38.37    1.20
   4   0  -4   38.46    1.39
  -4   0   4   39.69    1.48
  -4   0   4   37.21    1.29
   3   0  -4   56.90    1.64
   3   0  -4   56.28    1.37
  -3   0   4   56.13    1.71
  -3   0   4   53.99    1.50
   2   0  -4    9.43    0.43
   2   0  -4    8.30    0.55
  -2   0   4    9.29    0.62
  -2   0   4   12.81    0.62
   1   0  -4   27.20    0.97
   1   0  -4   28.96    0.69
  -1   0   4   28.92    0.97
  -1   0   4   27.86    1.00
   0   0  -4   65.67    1.57
   0   0  -4   65.14    1.23
   0   0   4   63.64    1.54
   0   0   4   63.15    1.62
  -1   0  -4   52.04    1.16
  -1   0  -4   52.02    1.35
   1   0   4   53.05    1.26
   1   0   4   53.06    1.46
  -2   0  -4   15.89    0.65
  -2   0  -4   16.62    0.71
   2   0   4   17.09    0.81
   2   0   4   16.61    0.57
  -3   0  -4  107.14    2.22
  -3   0  -4  102.93    2.28
   3   0   4  106.18    1.82
   3   0   4  108.92    2.51
  -4   0  -4   22.34    0.98
  -4   0  -4   21.51    0.87
   4   0   4   22.17    0.53
   4   0   4   21.92    1.03
  -5   0  -4   15.64    0.79
  -5   0  -4   14.49    0.87
   5   0   4   16.51    0.41
   5   0   4   15.67    0.92
  -6   0  -4   30.19    1.38
  -6   0  -4   30.19    1.20
   6   0   4   33.10    1.45
  -7   0  -4   27.66    1.42
  -7   0  -4   26.03    1.18
   7   0   4   25.25    1.36
  -8   0  -4   12.88    0.88
  -8   0  -4   11.63    0.99
   8   0   4   13.26    1.04
  -9   0  -4    0.44    0.37
  -9   0  -4    0.37    0.31
   9   0   4    0.15    0.28
 -10   0  -4   24.79    1.65
  10   0   4   26.48    1.68
 -11   0  -4    1.41    0.61
  11   0   4    2.30    0.70
 -12   0  -4   24.64    1.98
  12   0   4   24.09    1.84
  -8   1   4    3.21    0.63
  -8   1   4    2.75    0.62
   7  -1  -4    8.86    0.82
  -7   1   4   10.08    0.89
  -7   1   4    9.30    0.87
   6  -1  -4   53.22    1.86
  -6   1   4   54.07    1.99
  -6   1   4   52.18    1.93
   5  -1  -4   11.86    0.80
  -5   1   4   11.19    0.83
  -5   1   4   13.64    0.89
  -5   1   4   13.93    0.75
   4  -1  -4   93.45    2.29
  -4   1   4   94.97    2.52
  -4   1   4   97.56    2.17
   3  -1  -4    9.74    0.67
   3  -1  -4   10.40    0.60
  -3   1   4    9.35    0.69
  -3   1   4    9.69    0.54
   2  -1  -4   89.25    2.13
   2  -1  -4   89.68    1.93
  -2   1   4   85.58    1.84
  -2   1   4   91.07    2.21
   1  -1  -4   -0.11    0.08
   1  -1  -4   -0.09    0.08
  -1   1   4    0.32    0.15
  -1   1   4   -0.04    0.10
   0  -1  -4   52.86    1.37
   0  -1  -4   52.10    1.22
   0   1   4   52.10    1.32
   0   1   4   51.79    1.42
  -1  -1  -4    7.25    0.45
  -1  -1  -4    5.89    0.37
   1   1   4    6.10    0.44
   1   1   4    6.21    0.42
  -2  -1  -4   12.52    0.60
  -2  -1  -4   12.91    0.59
   2   1   4   12.06    0.65
   2   1   4   12.56    0.55
  -3  -1  -4   15.03    0.73
  -3  -1  -4   15.04    0.65
   3   1   4   17.37    0.62
   3   1   4   17.25    0.83
  -4  -1  -4   10.95    0.57
  -4  -1  -4   10.37    0.66
   4   1   4   10.54    0.47
   4   1   4    9.52    0.67
  -5  -1  -4    0.63    0.25
  -5  -1  -4    0.16    0.14
   5   1   4    0.22    0.11
   5   1   4    0.11    0.16
  -6  -1  -4    5.77    0.60
  -6  -1  -4    6.05    0.49
   6   1   4    5.89    0.62
  -7  -1  -4   11.87    0.91
  -7  -1  -4    9.85    0.67
   7   1   4    8.29    0.79
  -8  -1  -4    4.25    0.73
  -8  -1  -4    3.21    0.50
   8   1   4    3.47    0.68
  -9  -1  -4   12.32    1.08
   9   1   4   12.14    1.07
 -10  -1  -4    3.04    0.75
  10   1   4    2.35    0.63
 -11  -1  -4    1.20    0.52
  11   1   4    2.08    0.69
 -12  -1  -4    0.13    0.46
  12   1   4    0.00    0.39
 -10   2   4    0.58    0.46
  -9   2   4   10.04    1.23
   8  -2  -4   20.13    1.39
  -8   2   4   19.33    1.31
  -8   2   4   21.35    1.39
   7  -2  -4    5.67    0.83
  -7   2   4    5.87    0.83
  -7   2   4    8.73    1.04
   6  -2  -4   23.83    1.29
  -6   2   4   20.49    1.22
  -6   2   4   22.25    1.26
   5  -2  -4   51.77    1.83
  -5   2   4   51.80    1.88
  -5   2   4   50.49    1.84
   4  -2  -4    2.33    0.44
  -4   2   4    2.18    0.44
  -4   2   4    2.76    0.52
   3  -2  -4   39.13    1.37
  -3   2   4   40.23    1.48
  -3   2   4   39.53    1.03
  -3   2   4   39.99    1.44
   2  -2  -4   60.36    1.68
  -2   2   4   59.64    1.78
  -2   2   4   61.59    1.28
   1  -2  -4   67.79    1.74
   1  -2  -4   68.51    1.70
  -1   2   4   71.32    1.42
  -1   2   4   68.38    1.86
   0  -2  -4   13.52    0.65
   0  -2  -4   13.69    0.64
   0   2   4   14.59    0.57
   0   2   4   14.32    0.73
  -1  -2  -4   14.21    0.63
  -1  -2  -4   14.83    0.67
   1   2   4   13.13    0.60
   1   2   4   13.51    0.68
  -2  -2  -4   77.55    1.66
  -2  -2  -4   79.13    1.84
   2   2   4   77.66    1.82
   2   2   4   74.01    1.77
  -3  -2  -4   76.33    1.64
  -3  -2  -4   78.52    1.94
   3   2   4   77.44    1.76
   3   2   4   79.73    1.96
  -4  -2  -4   38.67    1.35
  -4  -2  -4   38.46    1.06
   4   2   4   37.19    1.35
   4   2   4   37.39    1.10
  -5  -2  -4    8.01    0.65
  -5  -2  -4    7.87    0.48
   5   2   4    8.07    0.49
   5   2   4    7.32    0.64
  -6  -2  -4   25.12    0.93
  -6  -2  -4   24.58    1.22
   6   2   4   24.62    1.24
   6   2   4   25.45    0.91
  -7  -2  -4    2.56    0.39
  -7  -2  -4    2.41    0.51
   7   2   4    2.50    0.53
  -8  -2  -4   15.39    1.11
   8   2   4   16.00    1.16
  -9  -2  -4   12.16    1.06
   9   2   4   11.16    1.05
 -10  -2  -4   -0.06    0.28
  10   2   4    0.18    0.36
 -11  -2  -4    3.31    0.79
  11   2   4    3.03    0.76
 -12  -2  -4   -0.18    0.43
  12   2   4    0.09    0.40
  -9   3   4   -0.24    0.33
   8  -3  -4   22.51    1.57
  -8   3   4   23.51    1.53
   7  -3  -4   18.23    1.34
  -7   3   4   21.38    1.33
  -7   3   4   19.35    1.30
   6  -3  -4    0.72    0.39
  -6   3   4    1.05    0.38
  -6   3   4    1.73    0.48
   5  -3  -4    1.71    0.48
  -5   3   4    2.05    0.50
  -5   3   4    2.02    0.48
   4  -3  -4   55.66    1.93
  -4   3   4   58.05    1.97
  -4   3   4   57.26    1.93
   3  -3  -4   37.26    1.46
  -3   3   4   41.15    1.50
  -3   3   4   37.59    1.49
   2  -3  -4   34.86    1.33
  -2   3   4   33.98    0.67
  -2   3   4   31.89    1.32
  -2   3   4   33.04    1.26
   1  -3  -4  100.55    2.39
  -1   3   4  100.11    1.66
  -1   3   4   99.23    2.46
   0  -3  -4  112.85    2.50
   0  -3  -4  110.63    2.34
   0   3   4  110.73    2.54
   0   3   4  108.69    1.98
  -1  -3  -4    5.31    0.45
  -1  -3  -4    5.90    0.42
   1   3   4    5.21    0.36
   1   3   4    5.62    0.49
  -2  -3  -4   20.89    0.91
  -2  -3  -4   21.00    0.74
   2   3   4   20.40    0.81
   2   3   4   22.49    0.93
  -3  -3  -4    0.07    0.09
  -3  -3  -4    0.07    0.12
   3   3   4    0.05    0.13
   3   3   4    0.10    0.13
  -4  -3  -4    8.64    0.63
  -4  -3  -4    8.80    0.44
   4   3   4    7.77    0.55
   4   3   4    8.31    0.61
  -5  -3  -4   55.40    1.84
  -5  -3  -4   56.35    1.29
   5   3   4   56.25    1.58
   5   3   4   56.51    1.83
  -6  -3  -4  117.61    3.09
  -6  -3  -4  121.93    2.30
   6   3   4  120.57    3.11
   6   3   4  123.40    2.64
  -7  -3  -4   -0.26    0.14
   7   3   4    0.23    0.23
   7   3   4    0.11    0.16
  -8  -3  -4   29.41    1.55
   8   3   4   29.36    1.57
  -9  -3  -4    2.86    0.62
   9   3   4    2.95    0.66
 -10  -3  -4    9.35    1.22
  10   3   4   10.71    1.10
 -11  -3  -4    1.99    0.66
  11   3   4    4.05    0.90
 -12  -3  -4    8.30    1.33
  12   3   4    7.82    1.27
   9  -4  -4    0.25    0.52
  -9   4   4    0.17    0.42
   8  -4  -4   -0.21    0.40
  -8   4   4    0.14    0.32
   7  -4  -4   27.27    1.70
  -7   4   4   27.70    1.57
  -7   4   4   31.14    1.69
   6  -4  -4   17.16    1.28
  -6   4   4   19.25    1.26
  -6   4   4   18.27    1.23
   5  -4  -4    4.71    0.79
  -5   4   4    3.58    0.64
  -5   4   4    5.12    0.73
   4  -4  -4    1.43    0.44
  -4   4   4    1.90    0.46
  -4   4   4    2.58    0.53
   3  -4  -4    0.04    0.18
  -3   4   4   -0.15    0.12
  -3   4   4    0.16    0.22
   2  -4  -4   21.92    1.14
  -2   4   4   23.38    1.09
  -2   4   4   24.68    1.19
   1  -4  -4   43.55    1.56
  -1   4   4   39.18    1.49
  -1   4   4   39.40    1.37
   0  -4  -4   96.53    2.42
   0   4   4   93.47    1.68
  -1  -4  -4   32.11    1.25
  -1  -4  -4   31.17    1.04
   1   4   4   31.83    0.92
   1   4   4   31.55    1.24
  -2  -4  -4    8.34    0.47
   2   4   4    7.56    0.60
   2   4   4    8.39    0.51
  -3  -4  -4    0.66    0.25
  -3  -4  -4    0.73    0.18
   3   4   4    0.39    0.18
   3   4   4    1.16    0.30
  -4  -4  -4   54.41    1.80
  -4  -4  -4   54.17    1.20
   4   4   4   55.14    1.68
   4   4   4   55.88    1.72
  -5  -4  -4   15.96    0.97
   5   4   4   17.04    0.90
   5   4   4   17.94    1.00
  -6  -4  -4    2.67    0.52
   6   4   4    2.00    0.40
   6   4   4    2.71    0.53
  -7  -4  -4   30.32    1.52
   7   4   4   31.02    1.27
   7   4   4   29.17    1.51
  -8  -4  -4   22.60    1.35
   8   4   4   18.12    1.28
  -9  -4  -4    3.03    0.64
   9   4   4    4.83    0.84
 -10  -4  -4    0.18    0.30
  10   4   4    0.21    0.33
 -11  -4  -4   10.74    1.41
  11   4   4   10.67    1.39
 -12  -4  -4    2.01    0.70
  12   4   4    0.65    0.53
   8  -5  -4    3.37    0.87
  -8   5   4    2.03    0.62
   7  -5  -4   11.97    1.25
  -7   5   4   10.31    1.25
   6  -5  -4    1.21    0.50
  -6   5   4    2.82    0.64
  -6   5   4    2.11    0.58
   5  -5  -4   13.38    1.14
  -5   5   4   14.39    1.11
  -5   5   4   13.70    1.07
   4  -5  -4    0.68    0.35
  -4   5   4    0.86    0.36
  -4   5   4    1.84    0.48
   3  -5  -4   33.39    1.61
  -3   5   4   32.77    1.52
  -3   5   4   31.77    1.45
   2  -5  -4    1.39    0.41
  -2   5   4    1.57    0.41
  -2   5   4    1.88    0.43
   1  -5  -4   36.95    1.56
  -1   5   4   35.93    1.49
  -1   5   4   35.61    1.35
   0  -5  -4  150.96    3.48
   0   5   4  151.99    3.09
   0   5   4  146.40    3.42
  -1  -5  -4  295.74    4.89
  -1  -5  -4  285.42    5.49
   1   5   4  283.41    5.41
   1   5   4  299.39    4.69
  -2  -5  -4   -0.10    0.09
  -2  -5  -4   -0.04    0.14
   2   5   4    0.24    0.19
   2   5   4    0.08    0.10
  -3  -5  -4    8.83    0.46
  -3  -5  -4    8.37    0.71
   3   5   4    8.94    0.60
   3   5   4    8.50    0.68
  -4  -5  -4    0.96    0.32
   4   5   4    0.94    0.29
   4   5   4    2.17    0.45
  -5  -5  -4   -0.11    0.14
   5   5   4    0.20    0.21
   5   5   4   -0.14    0.13
  -6  -5  -4   27.74    1.40
   6   5   4   26.25    1.35
   6   5   4   26.14    1.24
  -7  -5  -4    1.38    0.45
   7   5   4    1.07    0.39
   7   5   4    0.89    0.32
  -8  -5  -4    0.19    0.24
   8   5   4    0.08    0.25
   8   5   4    0.25    0.26
  -9  -5  -4    3.33    0.69
   9   5   4    4.45    0.84
 -10  -5  -4    9.02    1.20
  10   5   4    9.55    1.23
 -11  -5  -4   15.14    1.39
  11   5   4   16.01    1.44
 -12  -5  -4    0.55    0.55
  12   5   4    0.55    0.54
   8  -6  -4    0.13    0.52
   7  -6  -4    2.67    0.76
  -7   6   4    1.45    0.54
   6  -6  -4    7.83    1.18
  -6   6   4    5.28    0.87
  -6   6   4    6.77    1.02
   5  -6  -4    0.93    0.46
  -5   6   4    0.94    0.42
  -5   6   4    1.71    0.53
   4  -6  -4    1.90    0.59
  -4   6   4    2.73    0.61
  -4   6   4    3.56    0.69
   3  -6  -4   41.54    1.92
  -3   6   4   36.71    1.70
  -3   6   4   39.29    1.69
   2  -6  -4   30.76    1.56
  -2   6   4   27.59    1.41
  -2   6   4   25.67    1.29
   1  -6  -4   25.66    1.39
  -1   6   4   25.10    1.31
  -1   6   4   26.79    1.21
   0  -6  -4   53.02    1.97
   0   6   4   53.72    1.95
   0   6   4   54.84    1.69
  -1  -6  -4    1.82    0.45
   1   6   4    1.97    0.46
   1   6   4    1.58    0.32
  -2  -6  -4   82.04    2.48
  -2  -6  -4   81.50    1.88
   2   6   4   80.69    1.91
   2   6   4   78.41    2.40
  -3  -6  -4    0.30    0.24
   3   6   4    0.93    0.26
   3   6   4   -0.07    0.16
  -4  -6  -4    0.00    0.19
   4   6   4    0.16    0.24
   4   6   4   -0.04    0.14
  -5  -6  -4   15.23    1.03
   5   6   4   15.50    1.02
   5   6   4   15.18    0.97
  -6  -6  -4    0.78    0.35
   6   6   4    1.71    0.43
   6   6   4    0.49    0.29
  -7  -6  -4    3.69    0.71
   7   6   4    3.72    0.65
   7   6   4    4.39    0.71
  -8  -6  -4    1.37    0.49
   8   6   4    2.57    0.62
   8   6   4    1.61    0.47
  -9  -6  -4    5.35    0.92
   9   6   4    4.67    0.84
 -10  -6  -4    4.57    0.89
  10   6   4    5.21    0.96
 -11  -6  -4    4.34    0.92
  11   6   4    3.25    0.88
 -12  -6  -4    3.61    0.92
   7  -7  -4    1.76    0.71
  -7   7   4    1.65    0.61
   6  -7  -4    0.10    0.45
  -6   7   4   -0.04    0.35
   5  -7  -4    9.89    1.32
  -5   7   4   10.13    1.21
  -5   7   4   10.84    1.07
   4  -7  -4   11.09    1.14
  -4   7   4   10.57    1.03
  -4   7   4   11.36    1.00
   3  -7  -4    0.68    0.40
  -3   7   4    0.16    0.31
  -3   7   4    1.09    0.40
   2  -7  -4   13.26    1.13
  -2   7   4   11.25    0.96
  -2   7   4   12.49    0.93
   1  -7  -4    1.10    0.42
  -1   7   4    1.09    0.42
  -1   7   4    0.99    0.34
   0  -7  -4    0.03    0.23
   0   7   4    1.80    0.42
   0   7   4    0.60    0.35
  -1  -7  -4    1.20    0.42
   1   7   4    1.01    0.28
   1   7   4    0.74    0.33
  -2  -7  -4   78.06    2.59
   2   7   4   81.99    2.59
  -3  -7  -4   11.11    0.92
   3   7   4   12.48    0.95
   3   7   4   11.91    0.74
  -4  -7  -4    0.03    0.20
   4   7   4    0.37    0.24
   4   7   4    0.19    0.29
  -5  -7  -4   24.82    1.41
   5   7   4   27.44    1.35
   5   7   4   26.83    1.44
  -6  -7  -4   16.80    1.19
   6   7   4   16.16    1.11
   6   7   4   15.04    1.09
  -7  -7  -4    0.12    0.25
   7   7   4    0.21    0.28
   7   7   4    0.03    0.27
  -8  -7  -4   -0.01    0.26
   8   7   4    0.07    0.23
   8   7   4    0.12    0.27
  -9  -7  -4   15.07    1.29
   9   7   4   10.98    1.02
   9   7   4   13.04    1.22
 -10  -7  -4    0.59    0.43
  10   7   4    0.52    0.39
 -11  -7  -4    4.56    0.92
  11   7   4    5.84    1.09
   6  -8  -4    0.25    0.51
  -6   8   4   -0.13    0.35
   5  -8  -4    1.01    0.57
  -5   8   4    1.27    0.53
   4  -8  -4    0.42    0.50
  -4   8   4    0.41    0.36
  -4   8   4    0.26    0.29
   3  -8  -4    9.18    1.23
  -3   8   4    9.39    0.91
  -3   8   4   13.34    1.14
   2  -8  -4    2.34    0.65
  -2   8   4    3.10    0.67
  -2   8   4    2.08    0.54
   1  -8  -4    3.44    0.78
  -1   8   4    5.43    0.86
  -1   8   4    5.74    0.77
   0  -8  -4    0.59    0.39
   0   8   4    0.80    0.39
   0   8   4    1.22    0.35
  -1  -8  -4   13.92    1.11
   1   8   4   11.13    0.84
   1   8   4    9.33    0.90
  -2  -8  -4   25.89    1.51
   2   8   4   23.83    1.42
  -3  -8  -4    4.72    0.78
   3   8   4    4.86    0.78
  -4  -8  -4   12.38    1.05
   4   8   4   14.78    1.05
   4   8   4   14.95    1.16
  -5  -8  -4    0.10    0.23
   5   8   4    0.20    0.31
   5   8   4    0.27    0.24
  -6  -8  -4   11.56    1.03
   6   8   4   11.19    1.05
   6   8   4   11.63    0.97
  -7  -8  -4    1.67    0.53
   7   8   4    1.65    0.49
   7   8   4    2.17    0.60
  -8  -8  -4    1.64    0.57
   8   8   4    2.00    0.62
   8   8   4    0.16    0.31
  -9  -8  -4    0.15    0.33
   9   8   4   -0.11    0.26
   9   8   4   -0.01    0.28
 -10  -8  -4   18.08    1.54
  10   8   4   20.91    1.64
 -11  -8  -4   -0.50    0.40
  11   8   4    0.61    0.52
   5  -9  -4    4.95    1.10
  -5   9   4    6.29    1.11
   4  -9  -4    1.49    0.68
  -4   9   4    1.38    0.57
  -4   9   4    1.82    0.61
   3  -9  -4    1.62    0.61
  -3   9   4    0.82    0.48
  -3   9   4    1.20    0.51
   2  -9  -4    3.71    0.86
  -2   9   4    3.92    0.72
  -2   9   4    5.46    0.88
   1  -9  -4    5.32    0.96
  -1   9   4    7.75    1.08
  -1   9   4    7.58    0.93
   0  -9  -4    7.44    1.10
   0   9   4    7.24    1.03
  -1  -9  -4   14.92    1.27
   1   9   4   18.71    1.34
  -2  -9  -4    1.97    0.62
   2   9   4    1.32    0.48
  -3  -9  -4    0.70    0.41
   3   9   4    0.79    0.42
  -4  -9  -4    0.20    0.33
   4   9   4    0.13    0.32
  -5  -9  -4   -0.45    0.24
   5   9   4    0.28    0.34
  -6  -9  -4    3.31    0.75
   6   9   4    1.93    0.60
  -7  -9  -4   29.59    1.79
   7   9   4   29.16    1.68
   7   9   4   33.76    1.89
  -8  -9  -4    3.04    0.75
   8   9   4    2.36    0.60
   8   9   4    2.73    0.73
  -9  -9  -4    3.01    0.74
   9   9   4    4.75    0.92
   9   9   4    6.11    1.00
 -10  -9  -4    3.57    0.83
  10   9   4    3.96    0.90
  10   9   4    4.90    0.98
   3 -10  -4    9.28    1.45
  -3  10   4   10.22    1.27
  -3  10   4    9.41    1.29
   2 -10  -4    0.05    0.45
  -2  10   4    0.38    0.43
  -2  10   4   -0.22    0.27
   1 -10  -4    3.88    0.88
  -1  10   4    4.18    0.88
   0 -10  -4   -0.22    0.34
   0  10   4    0.29    0.43
  -1 -10  -4    3.53    0.78
   1  10   4    2.06    0.65
  -2 -10  -4    7.64    1.15
   2  10   4    9.77    1.32
  -3 -10  -4    1.81    0.58
   3  10   4    1.82    0.60
  -4 -10  -4   11.18    1.39
   4  10   4    5.88    0.96
  -5 -10  -4    0.16    0.41
   5  10   4    1.19    0.56
  -6 -10  -4    0.92    0.50
   6  10   4   -0.02    0.33
  -7 -10  -4    0.56    0.46
   7  10   4    0.86    0.51
   7  10   4    0.69    0.47
  -8 -10  -4    2.34    0.68
   8  10   4    2.71    0.73
   8  10   4    2.28    0.67
  -9 -10  -4   -0.05    0.44
   9  10   4   -0.10    0.43
   9  10   4    0.23    0.42
   2 -11  -4   -0.36    0.38
  -2  11   4    0.15    0.43
   1 -11  -4   -0.40    0.42
  -1  11   4   -0.04    0.40
   0 -11  -4    3.70    0.85
   0  11   4    6.22    1.11
  -1 -11  -4    5.82    1.09
   1  11   4    4.08    0.87
  -2 -11  -4    0.01    0.35
   2  11   4    0.03    0.40
  -3 -11  -4    3.06    0.75
   3  11   4    2.45    0.75
  -4 -11  -4   -0.29    0.38
   4  11   4    0.16    0.36
  -5 -11  -4    2.74    0.72
   5  11   4    4.64    0.97
  -6 -11  -4    2.50    0.77
   6  11   4    2.25    0.70
  -7 -11  -4    8.56    1.34
   7  11   4    7.70    1.25
  -8 -11  -4    0.64    0.53
   8  11   4   -0.26    0.43
  -1 -12  -4   -0.05    0.46
   1  12   4   -0.10    0.42
  -2 -12  -4   -0.60    0.41
   2  12   4    0.24    0.45
  -3 -12  -4    8.28    1.30
   3  12   4    8.44    1.35
  -4 -12  -4    2.60    0.82
   4  12   4    0.93    0.53
  -5 -12  -4    0.78    0.47
   5  12   4    1.24    0.56
  -6 -12  -4   -0.50    0.44
   6  12   4    0.22    0.41
   5  11  -5    0.54    0.49
  -5 -11   5    0.21    0.42
   4  11  -5    0.41    0.44
  -4 -11   5    0.12    0.47
   3  11  -5    8.70    1.21
  -3 -11   5    6.42    1.09
   2  11  -5    3.48    0.81
  -2 -11   5    3.10    0.79
  -2  11  -5    2.76    0.74
   7  10  -5    3.30    0.92
  -7 -10   5    2.99    0.87
   6  10  -5    4.95    1.05
  -6 -10   5    5.15    1.04
   5  10  -5    0.37    0.43
  -5 -10   5    0.19    0.36
   4  10  -5    0.53    0.45
  -4 -10   5    0.10    0.33
   3  10  -5    1.37    0.54
  -3 -10   5    1.93    0.65
   2  10  -5   16.14    1.30
  -2 -10   5   16.22    1.36
   1  10  -5    2.80    0.69
  -1 -10   5    2.89    0.75
   0 -10   5    0.21    0.38
  -1  10  -5    3.89    0.73
  -2  10  -5   -0.19    0.28
  -3  10  -5    3.02    0.72
  -4  10  -5   -0.18    0.35
   4 -10   5   -0.46    0.53
   8   9  -5    0.41    0.41
  -8  -9   5   -0.13    0.47
   7   9  -5   -0.26    0.37
  -7  -9   5    0.16    0.43
   6   9  -5   14.27    1.34
  -6  -9   5   10.67    1.38
   5   9  -5   11.69    1.41
  -5  -9   5    8.68    1.22
   4   9  -5    6.60    1.02
  -4  -9   5    6.44    1.00
   3   9  -5    2.56    0.64
  -3  -9   5    2.76    0.65
   2   9  -5   14.39    1.17
  -2  -9   5   11.76    1.14
   1   9  -5    2.69    0.58
  -1  -9   5    3.43    0.72
   0   9  -5    9.55    0.90
   0  -9   5    9.00    0.96
  -1   9  -5    0.80    0.40
   1  -9   5    0.55    0.42
  -2   9  -5   14.32    1.18
   2  -9   5   18.50    1.44
  -3   9  -5    0.11    0.34
   3  -9   5   -0.04    0.35
  -4   9  -5    1.84    0.58
   4  -9   5    1.46    0.63
  -5   9  -5    3.29    0.78
   5  -9   5    3.71    0.87
   9   8  -5    0.26    0.55
  -9  -8   5    1.45    0.70
   8   8  -5   -0.16    0.38
  -8  -8   5   -0.16    0.32
   7   8  -5    5.46    0.99
  -7  -8   5    3.35    0.79
   6   8  -5    3.92    0.81
  -6  -8   5    3.18    0.75
   5   8  -5   -0.18    0.26
  -5  -8   5    0.15    0.33
   4   8  -5    1.95    0.57
  -4  -8   5    3.25    0.75
   3   8  -5    8.99    1.10
  -3  -8   5    9.23    1.15
   2   8  -5    1.27    0.46
   2   8  -5    1.31    0.40
  -2  -8   5    0.18    0.34
   1   8  -5   13.22    0.95
   1   8  -5   11.25    0.95
  -1  -8   5   11.25    1.03
   0   8  -5   32.96    1.54
   0   8  -5   30.43    1.47
   0  -8   5   29.60    1.62
  -1   8  -5    0.13    0.26
   1  -8   5    0.36    0.34
  -2   8  -5    0.83    0.38
   2  -8   5    0.32    0.37
   2  -8   5    0.31    0.32
  -3   8  -5    4.19    0.75
   3  -8   5    3.26    0.68
   3  -8   5    5.61    0.91
  -4   8  -5    0.11    0.31
   4  -8   5   -0.27    0.29
  -5   8  -5    0.31    0.33
   5  -8   5   -0.44    0.36
  -6   8  -5    1.65    0.60
   6  -8   5    1.71    0.73
   7  -8   5   -0.04    0.41
   9   7  -5    2.36    0.75
  -9  -7   5    2.80    0.78
   8   7  -5    1.48    0.64
  -8  -7   5    2.13    0.77
   7   7  -5    0.45    0.40
  -7  -7   5    0.77    0.51
   6   7  -5   19.27    1.40
  -6  -7   5   16.68    1.36
   5   7  -5    9.11    1.14
  -5  -7   5    8.85    1.14
   4   7  -5    0.54    0.33
  -4  -7   5   -0.01    0.23
   3   7  -5   10.23    0.92
   3   7  -5   11.02    0.79
  -3  -7   5   12.04    1.06
   2   7  -5    3.57    0.62
   2   7  -5    2.94    0.51
  -2  -7   5    2.21    0.56
   1   7  -5   16.83    1.01
   1   7  -5   16.70    1.07
  -1  -7   5   18.72    1.23
   0   7  -5    5.10    0.72
   0   7  -5    4.85    0.68
   0  -7   5    5.17    0.81
  -1   7  -5   49.70    1.91
   1  -7   5   49.90    2.08
   1  -7   5   49.50    1.87
  -2   7  -5    0.44    0.29
   2  -7   5    0.34    0.30
   2  -7   5   -0.11    0.26
  -3   7  -5    9.73    0.92
   3  -7   5    7.09    0.99
   3  -7   5    8.01    0.98
  -4   7  -5    3.95    0.77
   4  -7   5    2.94    0.71
   4  -7   5    3.19    0.66
  -5   7  -5    7.83    1.03
   5  -7   5    7.47    1.08
  -6   7  -5    1.34    0.52
   6  -7   5    1.60    0.64
  -7   7  -5   10.31    1.28
   7  -7   5   11.32    1.49
   8  -7   5    6.99    1.27
  10   6  -5    0.54    0.57
 -10  -6   5    0.54    0.51
   9   6  -5    0.91    0.55
  -9  -6   5    0.77    0.48
   8   6  -5    5.67    0.99
  -8  -6   5    6.76    1.10
   7   6  -5    6.15    0.98
  -7  -6   5    8.24    1.16
   6   6  -5    8.04    1.11
  -6  -6   5    7.73    1.06
   5   6  -5   10.15    0.98
  -5  -6   5   12.88    1.09
   4   6  -5    0.25    0.26
   4   6  -5    0.17    0.20
  -4  -6   5    1.04    0.40
   3   6  -5    2.20    0.44
   3   6  -5    3.05    0.61
  -3  -6   5    2.71    0.60
   2   6  -5   32.53    1.47
   2   6  -5   30.18    1.29
  -2  -6   5   32.12    1.59
   1   6  -5    0.05    0.20
   1   6  -5    0.36    0.25
  -1  -6   5    0.08    0.24
   0   6  -5   40.50    1.56
   0   6  -5   36.92    1.44
   0  -6   5   37.85    1.38
   0  -6   5   36.34    1.67
  -1   6  -5   33.49    1.29
  -1   6  -5   30.02    1.40
   1  -6   5   31.76    1.56
   1  -6   5   31.83    1.34
  -2   6  -5    3.37    0.60
   2  -6   5    3.17    0.63
   2  -6   5    3.48    0.59
  -3   6  -5    5.86    0.77
   3  -6   5    7.72    0.98
   3  -6   5    8.33    0.81
  -4   6  -5    0.63    0.33
   4  -6   5    1.07    0.47
   4  -6   5    1.40    0.45
  -5   6  -5   -0.16    0.18
   5  -6   5   -0.20    0.24
   5  -6   5    0.27    0.36
  -6   6  -5   28.09    1.65
   6  -6   5   29.51    1.75
   6  -6   5   28.60    1.69
  -7   6  -5    4.61    0.85
   7  -6   5    8.19    1.23
  -8   6  -5    3.00    0.82
   8  -6   5    2.31    0.74
  10   5  -5   -0.06    0.44
 -10  -5   5    0.21    0.49
   9   5  -5    5.15    0.94
  -9  -5   5    3.46    0.81
   8   5  -5    4.19    0.83
  -8  -5   5    6.93    1.08
   7   5  -5   17.34    1.31
  -7  -5   5   17.56    1.33
   6   5  -5    0.49    0.34
  -6  -5   5    0.83    0.39
   5   5  -5   45.23    1.55
   5   5  -5   39.76    1.82
  -5  -5   5   40.07    1.87
   4   5  -5    2.88    0.48
   4   5  -5    1.88    0.46
  -4  -5   5    3.90    0.67
   3   5  -5    6.38    0.66
   3   5  -5    6.63    0.60
  -3  -5   5    4.91    0.73
   2   5  -5    1.65    0.35
   2   5  -5    1.74    0.43
  -2  -5   5    1.60    0.45
   1   5  -5   18.71    0.96
   1   5  -5   17.94    0.99
  -1  -5   5   18.09    1.12
   0   5  -5    2.37    0.44
   0   5  -5    2.88    0.46
   0  -5   5    1.41    0.41
   0  -5   5    2.59    0.39
  -1   5  -5   45.32    1.43
  -1   5  -5   40.34    1.56
   1  -5   5   45.36    1.48
   1  -5   5   44.10    1.79
  -2   5  -5    4.44    0.46
  -2   5  -5    4.90    0.68
   2  -5   5    3.87    0.66
   2  -5   5    3.54    0.53
  -3   5  -5    0.05    0.20
   3  -5   5    0.44    0.24
   3  -5   5    1.12    0.40
  -4   5  -5    0.10    0.21
   4  -5   5    0.38    0.30
   4  -5   5    0.25    0.29
  -5   5  -5   10.26    0.91
   5  -5   5    8.53    0.89
   5  -5   5    9.77    0.93
  -6   5  -5    6.52    0.95
   6  -5   5    7.95    1.07
   6  -5   5    6.66    0.95
  -7   5  -5    0.18    0.29
   7  -5   5   -0.05    0.34
   7  -5   5   -0.11    0.31
  -8   5  -5    3.63    0.80
   8  -5   5    3.92    0.86
  -9   5  -5    0.59    0.47
   9  -5   5    0.31    0.50
  10   4  -5    0.23    0.41
 -10  -4   5    1.30    0.57
   9   4  -5    1.49    0.62
  -9  -4   5    0.55    0.47
   8   4  -5   13.69    1.20
  -8  -4   5   12.45    1.14
   7   4  -5    0.50    0.36
  -7  -4   5    0.83    0.41
   6   4  -5   -0.10    0.22
   6   4  -5    0.33    0.24
  -6  -4   5    0.10    0.27
   5   4  -5    0.51    0.31
   5   4  -5    0.59    0.29
  -5  -4   5    0.32    0.25
   4   4  -5   31.29    1.50
   4   4  -5   31.72    1.27
  -4  -4   5   31.92    1.51
   3   4  -5    0.26    0.22
   3   4  -5    0.15    0.18
  -3  -4   5    0.88    0.33
   2   4  -5   19.92    0.96
   2   4  -5   19.37    1.03
  -2  -4   5   19.40    1.09
   1   4  -5   95.84    2.33
   1   4  -5   94.55    2.37
  -1  -4   5   91.88    1.78
  -1  -4   5   90.39    2.61
   0   4  -5   22.43    1.04
   0   4  -5   24.74    1.01
   0  -4   5   22.93    0.82
   0  -4   5   23.45    1.20
  -1   4  -5   -0.06    0.14
  -1   4  -5    0.15    0.15
   1  -4   5    0.56    0.30
   1  -4   5   -0.06    0.12
  -2   4  -5    0.76    0.29
  -2   4  -5    0.74    0.21
   2  -4   5    0.68    0.29
   2  -4   5    0.46    0.22
  -3   4  -5   45.83    1.70
   3  -4   5   48.56    1.90
   3  -4   5   44.71    1.61
  -4   4  -5   -0.25    0.15
   4  -4   5    0.44    0.27
   4  -4   5   -0.24    0.21
  -5   4  -5    8.06    0.77
   5  -4   5    9.09    0.88
   5  -4   5    8.96    0.84
  -6   4  -5    1.25    0.42
   6  -4   5    1.20    0.47
   6  -4   5    1.07    0.41
  -7   4  -5    2.96    0.65
   7  -4   5    2.46    0.64
   7  -4   5    4.54    0.79
  -8   4  -5    7.05    1.01
   8  -4   5    8.32    1.12
   8  -4   5    7.68    1.10
  -9   4  -5    1.43    0.55
   9  -4   5    1.16    0.54
 -10   4  -5    2.62    0.76
  10  -4   5    2.40    0.78
  10   3  -5    7.92    1.19
   9   3  -5   22.43    1.58
  -9  -3   5   22.75    1.57
  -8  -3   5    2.89    0.67
   7   3  -5    0.47    0.28
  -7  -3   5    0.25    0.28
  -7  -3   5    0.41    0.32
   6   3  -5    8.58    0.73
  -6  -3   5    9.60    0.90
  -6  -3   5    8.78    0.86
   5   3  -5    4.61    0.61
  -5  -3   5    4.09    0.67
  -5  -3   5    5.81    0.79
   4   3  -5    4.99    0.61
  -4  -3   5    3.79    0.59
  -4  -3   5    3.34    0.57
   3   3  -5   50.87    1.59
  -3  -3   5   50.97    1.82
  -3  -3   5   48.83    1.73
   2   3  -5   25.60    1.07
  -2  -3   5   23.00    1.09
  -2  -3   5   24.84    1.19
   1   3  -5   36.55    1.29
  -1  -3   5   35.43    1.45
  -1  -3   5   37.43    1.31
   0   3  -5   73.37    1.95
   0  -3   5   73.21    1.48
   0  -3   5   72.60    2.17
  -1   3  -5   20.57    0.82
  -1   3  -5   21.43    0.98
   1  -3   5   19.53    1.08
   1  -3   5   21.24    0.78
  -2   3  -5    0.94    0.26
  -2   3  -5    1.02    0.21
   2  -3   5    0.42    0.25
   2  -3   5    1.30    0.29
  -3   3  -5   17.45    0.95
   3  -3   5   19.50    1.13
  -4   3  -5  108.04    2.80
  -4   3  -5  114.90    2.87
   4  -3   5  111.39    3.04
  -5   3  -5   13.64    0.94
  -5   3  -5   14.04    0.99
   5  -3   5   13.41    1.01
  -6   3  -5    0.56    0.31
  -6   3  -5    0.43    0.30
   6  -3   5    0.01    0.25
  -7   3  -5   16.53    1.24
  -7   3  -5   17.50    1.18
   7  -3   5   18.95    1.30
  -8   3  -5   -0.10    0.22
  -8   3  -5    0.09    0.28
   8  -3   5    0.22    0.32
  -9   3  -5    5.73    0.93
   9  -3   5    4.40    0.87
 -10   3  -5    1.64    0.60
  10  -3   5    2.27    0.73
  10  -3   5    3.34    0.83
  10   2  -5    1.72    0.62
  -9  -2   5    6.14    1.02
   8   2  -5   12.67    1.02
  -8  -2   5   16.63    1.20
  -8  -2   5   15.26    1.21
   7   2  -5   16.00    1.05
  -7  -2   5   13.02    1.01
  -7  -2   5   12.76    1.05
   6   2  -5    7.10    0.82
  -6  -2   5    8.06    0.79
  -6  -2   5    5.70    0.78
   5   2  -5   41.33    1.54
  -5  -2   5   39.38    1.68
  -5  -2   5   41.04    1.65
   4   2  -5   13.17    0.81
  -4  -2   5   15.24    0.93
  -4  -2   5   13.61    0.93
   3   2  -5  112.46    2.61
  -3  -2   5  113.61    2.82
  -3  -2   5  117.21    2.87
   2   2  -5    9.74    0.66
  -2  -2   5    8.88    0.64
  -2  -2   5    8.36    0.66
   1   2  -5  148.13    3.00
  -1  -2   5  141.30    3.19
  -1  -2   5  144.50    3.00
   0   2  -5   33.50    1.20
   0  -2   5   35.10    1.36
   0  -2   5   35.13    0.76
   0  -2   5   35.13    1.15
  -1   2  -5    5.25    0.35
  -1   2  -5    5.25    0.47
   1  -2   5    5.05    0.39
   1  -2   5    4.12    0.58
  -2   2  -5    1.98    0.36
  -2   2  -5    2.01    0.31
   2  -2   5    1.58    0.24
   2  -2   5    1.84    0.42
  -3   2  -5    1.47    0.31
  -3   2  -5    1.07    0.30
  -3   2  -5    0.79    0.14
   3  -2   5    0.74    0.28
  -4   2  -5  187.04    3.87
  -4   2  -5  193.25    3.94
   4  -2   5  191.76    4.23
  -5   2  -5   38.98    1.58
  -5   2  -5   41.56    1.57
   5  -2   5   41.32    1.72
  -6   2  -5    0.72    0.32
  -6   2  -5    0.43    0.28
   6  -2   5    0.61    0.32
  -7   2  -5    0.48    0.34
  -7   2  -5    0.96    0.36
   7  -2   5    0.28    0.33
  -8   2  -5    8.73    1.14
  -8   2  -5    9.52    0.87
   8  -2   5    9.88    0.98
  -9   2  -5   -0.01    0.27
  -9   2  -5    0.47    0.45
   9  -2   5    0.29    0.31
 -10   2  -5   10.52    1.37
 -10   2  -5   11.91    1.13
  10  -2   5   12.48    1.25
 -11   2  -5    0.03    0.38
 -11   2  -5    0.14    0.46
  11  -2   5   -0.07    0.43
 -10  -1   5   -0.34    0.35
   9   1  -5    5.62    0.92
  -9  -1   5    7.59    1.11
   8   1  -5   -0.04    0.26
  -8  -1   5    0.34    0.31
   7   1  -5    3.47    0.64
  -7  -1   5    2.50    0.58
  -7  -1   5    3.65    0.65
   6   1  -5   22.33    1.21
  -6  -1   5   21.67    1.20
  -6  -1   5   22.65    1.29
   5   1  -5    5.85    0.59
  -5  -1   5    5.02    0.71
  -5  -1   5    6.17    0.62
   4   1  -5   21.52    1.07
  -4  -1   5   22.92    1.08
  -4  -1   5   19.08    1.08
   3   1  -5   29.47    0.77
   3   1  -5   28.13    1.16
  -3  -1   5   28.78    1.25
  -3  -1   5   28.98    1.19
   2   1  -5    0.11    0.05
   2   1  -5   -0.02    0.12
  -2  -1   5    0.13    0.17
  -2  -1   5    0.07    0.12
   1   1  -5   11.77    0.68
  -1  -1   5   10.55    0.66
  -1  -1   5   12.11    0.73
   0   1  -5   13.46    0.40
   0   1  -5   14.07    0.73
   0  -1   5   13.34    0.68
   0  -1   5   12.74    0.77
  -1   1  -5   16.04    0.58
  -1   1  -5   16.17    0.79
   1  -1   5   16.22    0.68
   1  -1   5   16.16    0.88
  -2   1  -5  202.95    3.57
  -2   1  -5  196.26    3.71
   2  -1   5  202.52    3.35
   2  -1   5  201.61    4.09
  -3   1  -5   18.14    0.83
  -3   1  -5   15.84    0.82
   3  -1   5   19.43    1.03
   3  -1   5   17.52    0.54
  -4   1  -5   19.39    0.96
  -4   1  -5   19.75    0.95
   4  -1   5   19.18    1.08
  -5   1  -5    7.38    0.62
  -5   1  -5    7.32    0.67
   5  -1   5    8.52    0.76
  -6   1  -5    0.66    0.32
  -6   1  -5    0.15    0.18
   6  -1   5    0.73    0.34
  -7   1  -5   25.98    1.29
  -7   1  -5   25.27    1.40
   7  -1   5   25.83    1.46
  -8   1  -5    9.47    0.83
  -8   1  -5    9.61    0.93
   8  -1   5   10.32    1.01
  -9   1  -5   15.08    1.11
  -9   1  -5   14.76    1.25
   9  -1   5   16.64    1.34
 -10   1  -5    0.62    0.44
 -10   1  -5    0.89    0.40
  10  -1   5    0.79    0.45
 -11   1  -5    0.43    0.48
  11  -1   5    1.01    0.62
  10   0  -5    4.11    0.83
   9   0  -5   -0.15    0.34
  -9   0   5    0.08    0.36
   8   0  -5    0.51    0.40
  -8   0   5    0.79    0.43
   7   0  -5    2.77    0.58
  -7   0   5    3.83    0.74
   6   0  -5   40.55    1.71
  -6   0   5   40.96    1.57
  -6   0   5   37.38    1.71
   5   0  -5   15.68    0.93
   5   0  -5   16.53    1.02
  -5   0   5   15.09    1.01
  -5   0   5   16.95    0.93
   4   0  -5    5.16    0.64
   4   0  -5    8.39    0.54
  -4   0   5    6.22    0.62
  -4   0   5    7.49    0.60
   3   0  -5   14.98    0.64
   3   0  -5   16.48    0.90
  -3   0   5   14.18    0.87
  -3   0   5   14.13    0.76
   2   0  -5    0.83    0.26
   2   0  -5    0.64    0.16
  -2   0   5    0.88    0.24
  -2   0   5    0.96    0.27
   1   0  -5    5.48    0.29
   1   0  -5    5.34    0.46
  -1   0   5    4.94    0.47
  -1   0   5    4.88    0.44
   0   0  -5  137.28    2.31
   0   0  -5  138.90    2.79
   0   0   5  135.95    2.90
   0   0   5  131.32    2.74
  -1   0  -5   68.53    1.74
  -1   0  -5   66.94    1.45
   1   0   5   66.38    1.84
   1   0   5   67.28    1.62
  -2   0  -5   16.95    0.70
  -2   0  -5   15.94    0.77
   2   0   5   16.89    0.66
   2   0   5   17.09    0.88
  -3   0  -5    4.75    0.43
  -3   0  -5    4.08    0.39
   3   0   5    4.33    0.30
   3   0   5    3.70    0.51
  -4   0  -5    6.19    0.52
  -4   0  -5    5.99    0.53
   4   0   5    6.30    0.31
   4   0   5    6.97    0.63
  -5   0  -5    0.60    0.23
  -5   0  -5    0.54    0.24
   5   0   5    0.55    0.28
  -6   0  -5   14.49    0.97
  -6   0  -5   12.37    0.79
   6   0   5   12.27    0.93
  -7   0  -5   28.84    1.49
  -7   0  -5   33.14    1.36
   7   0   5   30.55    1.55
  -8   0  -5    1.76    0.43
  -8   0  -5    1.68    0.50
   8   0   5    1.93    0.51
  -9   0  -5    6.13    0.96
  -9   0  -5    4.39    0.68
   9   0   5    6.19    0.95
 -10   0  -5    2.02    0.58
  10   0   5    1.92    0.59
 -11   0  -5    1.38    0.61
  11   0   5    0.48    0.45
  10  -1  -5    5.71    1.00
   9  -1  -5    2.64    0.68
  -9   1   5    2.40    0.67
   8  -1  -5    0.31    0.38
  -8   1   5    0.66    0.38
   7  -1  -5   -0.02    0.21
  -7   1   5    0.15    0.28
   6  -1  -5    3.42    0.65
  -6   1   5    2.86    0.60
   5  -1  -5    2.80    0.55
   5  -1  -5    1.66    0.38
  -5   1   5    2.59    0.56
   4  -1  -5    6.28    0.54
   4  -1  -5    6.76    0.65
  -4   1   5    6.82    0.67
  -4   1   5    6.95    0.53
   3  -1  -5   87.60    2.04
   3  -1  -5   82.27    2.28
  -3   1   5   84.04    1.98
  -3   1   5   86.58    2.39
   2  -1  -5   16.53    0.71
   2  -1  -5   16.07    0.86
  -2   1   5   15.19    0.70
  -2   1   5   15.66    0.88
   1  -1  -5    5.84    0.39
   1  -1  -5    5.89    0.50
  -1   1   5    5.75    0.44
  -1   1   5    6.77    0.54
   0  -1  -5   44.18    1.34
   0  -1  -5   44.00    1.14
   0   1   5   44.96    1.34
   0   1   5   44.34    1.38
  -1  -1  -5   63.92    1.49
  -1  -1  -5   63.28    1.65
   1   1   5   62.40    1.69
   1   1   5   64.60    1.66
  -2  -1  -5   13.15    0.67
  -2  -1  -5   13.74    0.66
   2   1   5   12.57    0.62
   2   1   5   12.90    0.74
  -3  -1  -5    4.23    0.40
  -3  -1  -5    3.19    0.43
   3   1   5    3.74    0.33
   3   1   5    2.45    0.42
  -4  -1  -5   11.09    0.69
  -4  -1  -5    9.96    0.60
   4   1   5   10.38    0.75
   4   1   5   11.14    0.52
  -5  -1  -5    3.58    0.54
  -5  -1  -5    3.49    0.47
   5   1   5    3.56    0.29
   5   1   5    3.27    0.55
  -6  -1  -5   34.74    1.27
  -6  -1  -5   36.05    1.53
   6   1   5   35.79    1.57
  -7  -1  -5    8.58    0.80
  -7  -1  -5   10.63    0.73
   7   1   5   10.44    0.90
  -8  -1  -5   20.34    1.32
  -8  -1  -5   20.83    1.07
   8   1   5   21.11    1.35
  -9  -1  -5    0.87    0.47
   9   1   5    0.44    0.33
 -10  -1  -5   16.48    1.38
  10   1   5   18.18    1.44
 -11  -1  -5   10.60    1.41
  11   1   5   10.70    1.38
 -12  -1  -5    2.75    0.79
  12   1   5    2.72    0.80
   9  -2  -5    2.50    0.76
  -8   2   5    5.04    0.88
  -7   2   5   10.56    1.02
   6  -2  -5   81.91    2.57
  -6   2   5   85.02    2.74
   5  -2  -5   23.70    1.22
  -5   2   5   24.64    1.35
   4  -2  -5   34.69    1.37
   4  -2  -5   31.39    1.42
  -4   2   5   29.78    1.44
   3  -2  -5    2.69    0.44
   3  -2  -5    1.73    0.38
  -3   2   5    2.25    0.47
  -3   2   5    2.38    0.31
   2  -2  -5   15.38    0.87
   2  -2  -5   13.00    0.73
  -2   2   5   14.14    0.60
  -2   2   5   14.49    0.89
   1  -2  -5   19.98    0.84
   1  -2  -5   17.91    0.89
  -1   2   5   19.21    0.73
  -1   2   5   19.20    0.98
   0  -2  -5   74.46    1.82
   0  -2  -5   76.01    1.91
   0   2   5   79.08    2.05
   0   2   5   78.55    1.78
  -1  -2  -5    7.83    0.52
  -1  -2  -5    6.71    0.48
   1   2   5    6.95    0.53
   1   2   5    6.91    0.49
  -2  -2  -5   16.51    0.74
  -2  -2  -5   16.18    0.76
   2   2   5   16.99    0.81
   2   2   5   15.98    0.76
  -3  -2  -5   13.84    0.67
  -3  -2  -5   13.27    0.74
   3   2   5   13.84    0.78
   3   2   5   12.86    0.66
  -4  -2  -5    2.75    0.46
  -4  -2  -5    3.30    0.40
   4   2   5    2.85    0.37
   4   2   5    2.86    0.48
  -5  -2  -5   85.52    1.96
  -5  -2  -5   85.21    2.38
   5   2   5   81.44    2.39
   5   2   5   83.45    1.90
  -6  -2  -5    9.71    0.61
  -6  -2  -5   10.58    0.83
   6   2   5   10.95    0.86
   6   2   5    9.82    0.57
  -7  -2  -5   60.58    1.70
  -7  -2  -5   56.56    2.10
   7   2   5   58.20    2.18
  -8  -2  -5   13.07    1.05
   8   2   5   15.18    1.16
  -9  -2  -5    5.68    0.93
   9   2   5    4.71    0.85
 -10  -2  -5    4.34    0.87
  10   2   5    4.97    0.94
 -11  -2  -5    4.54    0.97
  11   2   5    2.60    0.82
 -12  -2  -5    0.57    0.50
  12   2   5    0.30    0.49
  -8   3   5    1.55    0.56
  -8   3   5    1.87    0.59
   7  -3  -5    6.14    0.93
  -7   3   5    7.19    1.00
  -7   3   5    7.78    1.08
   6  -3  -5    0.47    0.34
  -6   3   5    0.83    0.40
  -6   3   5    1.02    0.43
   5  -3  -5   47.12    1.88
  -5   3   5   45.74    1.92
  -5   3   5   44.35    1.88
   4  -3  -5    0.45    0.29
  -4   3   5    0.21    0.23
  -4   3   5    0.22    0.20
   3  -3  -5    0.03    0.21
  -3   3   5    0.06    0.18
   2  -3  -5   -0.19    0.13
   2  -3  -5   -0.03    0.15
  -2   3   5   -0.24    0.16
   1  -3  -5   39.23    1.41
   1  -3  -5   41.62    1.43
  -1   3   5   39.73    0.98
  -1   3   5   36.96    1.46
   0  -3  -5   32.93    1.20
   0  -3  -5   32.44    1.18
   0   3   5   33.32    0.97
   0   3   5   32.52    1.29
  -1  -3  -5   13.10    0.69
  -1  -3  -5   12.15    0.71
   1   3   5   12.46    0.75
   1   3   5   11.72    0.60
  -2  -3  -5  108.00    2.52
  -2  -3  -5  111.64    2.29
   2   3   5  108.70    2.52
   2   3   5  108.86    2.41
  -3  -3  -5    0.06    0.15
  -3  -3  -5    0.16    0.11
   3   3   5    0.01    0.13
   3   3   5    0.02    0.14
  -4  -3  -5    0.06    0.11
  -4  -3  -5    0.02    0.15
   4   3   5    0.14    0.16
   4   3   5    0.17    0.17
  -5  -3  -5   33.07    1.41
  -5  -3  -5   30.13    0.99
   5   3   5   32.67    1.17
   5   3   5   31.05    1.36
  -6  -3  -5   61.00    1.52
  -6  -3  -5   58.39    2.06
   6   3   5   59.70    1.70
   6   3   5   58.54    2.08
  -7  -3  -5   11.60    0.94
   7   3   5   15.03    1.07
  -8  -3  -5    7.00    0.91
   8   3   5    8.64    1.07
  -9  -3  -5    0.54    0.38
   9   3   5    0.69    0.38
 -10  -3  -5   12.60    1.16
  10   3   5   11.66    1.18
 -11  -3  -5    3.94    0.89
  11   3   5    2.69    0.81
 -12  -3  -5    0.08    0.40
  12   3   5   -0.03    0.36
  -8   4   5   16.79    1.42
   7  -4  -5   -0.25    0.37
  -7   4   5    0.11    0.35
  -7   4   5    0.20    0.35
   6  -4  -5   24.24    1.51
  -6   4   5   21.80    1.42
  -6   4   5   24.38    1.49
   5  -4  -5   -0.01    0.26
  -5   4   5    0.16    0.33
  -5   4   5    0.10    0.21
   4  -4  -5   34.46    1.63
  -4   4   5   32.40    1.60
  -4   4   5   33.55    1.56
   3  -4  -5    0.40    0.28
  -3   4   5    1.01    0.36
  -3   4   5    1.02    0.37
   2  -4  -5    0.79    0.32
  -2   4   5    0.40    0.26
   1  -4  -5   33.48    1.33
   1  -4  -5   32.83    1.39
  -1   4   5   30.19    1.39
   0  -4  -5    7.07    0.59
   0  -4  -5    7.41    0.63
   0   4   5    8.19    0.68
   0   4   5    7.29    0.39
  -1  -4  -5    4.46    0.43
  -1  -4  -5    3.85    0.53
   1   4   5    4.27    0.36
   1   4   5    4.20    0.57
  -2  -4  -5    0.26    0.16
  -2  -4  -5    0.16    0.18
   2   4   5    0.46    0.21
   2   4   5    0.18    0.14
  -3  -4  -5   52.86    1.75
  -3  -4  -5   53.72    1.40
   3   4   5   53.02    1.60
   3   4   5   52.39    1.70
  -4  -4  -5   51.04    1.78
  -4  -4  -5   52.57    1.30
   4   4   5   49.69    1.65
   4   4   5   48.51    1.65
  -5  -4  -5   18.44    1.07
   5   4   5   20.03    0.99
   5   4   5   18.02    1.04
  -6  -4  -5   20.53    1.20
   6   4   5   20.48    1.18
   6   4   5   21.95    1.07
  -7  -4  -5   51.80    2.04
   7   4   5   45.69    1.60
   7   4   5   42.54    1.87
  -8  -4  -5    0.20    0.29
   8   4   5    0.10    0.26
  -9  -4  -5    0.22    0.31
   9   4   5    0.11    0.31
 -10  -4  -5   13.96    1.25
  10   4   5   16.21    1.39
 -11  -4  -5    1.33    0.57
  11   4   5    1.59    0.64
 -12  -4  -5    2.91    0.87
  12   4   5    2.55    0.83
   8  -5  -5    0.51    0.49
  -8   5   5    0.13    0.39
   7  -5  -5    1.34    0.60
  -7   5   5    2.89    0.71
  -7   5   5    3.14    0.76
   6  -5  -5    7.44    1.11
  -6   5   5    7.75    1.08
  -6   5   5    5.72    0.94
   5  -5  -5    0.54    0.39
  -5   5   5    0.69    0.38
  -5   5   5    0.76    0.38
   4  -5  -5    1.30    0.47
  -4   5   5    2.82    0.62
  -4   5   5    3.10    0.65
   3  -5  -5    0.56    0.33
  -3   5   5    0.96    0.40
  -3   5   5    1.25    0.39
   2  -5  -5    4.85    0.73
  -2   5   5    5.48    0.72
  -2   5   5    5.26    0.76
   1  -5  -5    2.72    0.56
  -1   5   5    2.86    0.55
   0  -5  -5   12.15    0.77
   0  -5  -5   13.22    0.92
   0   5   5   14.64    0.96
  -1  -5  -5   45.04    1.43
  -1  -5  -5   42.80    1.65
   1   5   5   38.65    1.59
  -2  -5  -5   10.44    0.78
  -2  -5  -5   10.26    0.62
   2   5   5    9.95    0.77
   2   5   5    9.87    0.60
  -3  -5  -5   20.21    0.80
  -3  -5  -5   21.44    1.12
   3   5   5   19.27    0.93
   3   5   5   18.77    1.05
  -4  -5  -5   23.00    1.21
   4   5   5   27.48    1.19
   4   5   5   23.18    1.18
  -5  -5  -5    0.97    0.35
   5   5   5    1.42    0.39
   5   5   5    1.05    0.36
  -6  -5  -5   12.18    0.96
   6   5   5    9.50    0.83
   6   5   5   10.40    0.81
  -7  -5  -5   19.58    1.27
   7   5   5   21.01    1.30
   7   5   5   18.68    1.09
  -8  -5  -5    4.13    0.75
   8   5   5    3.67    0.72
  -9  -5  -5    0.57    0.38
   9   5   5    1.44    0.53
 -10  -5  -5    0.23    0.35
  10   5   5    0.48    0.40
 -11  -5  -5    3.13    0.84
  11   5   5    2.77    0.77
 -12  -5  -5    0.66    0.49
  12   5   5    0.31    0.43
   7  -6  -5   -0.20    0.43
  -7   6   5    0.05    0.34
   6  -6  -5    1.96    0.67
  -6   6   5    2.23    0.63
  -6   6   5    3.28    0.78
   5  -6  -5   15.52    1.32
  -5   6   5   18.15    1.32
  -5   6   5   20.32    1.40
   4  -6  -5    1.38    0.57
  -4   6   5    0.38    0.36
  -4   6   5    0.19    0.29
   3  -6  -5    3.26    0.73
  -3   6   5    2.08    0.52
  -3   6   5    2.90    0.65
   2  -6  -5   17.97    1.24
  -2   6   5   14.46    1.10
  -2   6   5   15.24    1.03
   1  -6  -5    1.97    0.51
  -1   6   5    3.59    0.59
  -1   6   5    2.53    0.54
   0  -6  -5   11.01    0.92
   0   6   5   11.62    0.92
  -1  -6  -5  166.73    3.99
  -1  -6  -5  171.82    3.46
   1   6   5  165.00    3.95
  -2  -6  -5   28.72    1.08
   2   6   5   25.78    1.33
  -3  -6  -5    0.30    0.25
   3   6   5    0.09    0.20
   3   6   5    0.30    0.19
  -4  -6  -5   12.62    0.95
   4   6   5   13.92    0.97
   4   6   5   13.11    0.84
  -5  -6  -5   10.30    0.88
   5   6   5   11.09    0.85
   5   6   5    9.77    0.83
  -6  -6  -5   -0.09    0.19
   6   6   5   -0.15    0.20
   6   6   5   -0.16    0.22
  -7  -6  -5   -0.08    0.21
   7   6   5    0.04    0.23
   7   6   5   -0.19    0.20
  -8  -6  -5   20.00    1.38
   8   6   5   23.56    1.49
   8   6   5   21.72    1.29
  -9  -6  -5    1.11    0.54
   9   6   5    1.08    0.47
 -10  -6  -5    0.21    0.40
  10   6   5    0.60    0.50
 -11  -6  -5   23.60    1.76
  11   6   5   21.83    1.70
   6  -7  -5    0.42    0.50
  -6   7   5    0.51    0.46
   5  -7  -5    1.50    0.58
  -5   7   5    1.02    0.45
  -5   7   5    1.14    0.50
   4  -7  -5    6.55    1.03
  -4   7   5    8.56    1.09
  -4   7   5    9.46    1.19
   3  -7  -5    0.04    0.34
  -3   7   5    0.98    0.43
  -3   7   5    0.62    0.38
   2  -7  -5   15.63    1.23
  -2   7   5   13.03    1.08
  -2   7   5   14.01    1.04
   1  -7  -5    1.68    0.56
  -1   7   5    1.52    0.46
  -1   7   5    1.47    0.42
   0  -7  -5    0.48    0.37
   0   7   5    0.32    0.23
   0   7   5    0.36    0.29
  -1  -7  -5  109.46    3.23
  -1  -7  -5  113.00    2.71
   1   7   5  106.48    3.14
  -2  -7  -5    7.74    0.82
   2   7   5    7.19    0.91
  -3  -7  -5    6.44    0.87
   3   7   5    5.86    0.85
  -4  -7  -5   19.93    1.25
   4   7   5   20.34    1.08
   4   7   5   21.46    1.29
  -5  -7  -5    2.51    0.56
   5   7   5    3.42    0.60
   5   7   5    2.41    0.54
  -6  -7  -5    1.28    0.48
   6   7   5    0.74    0.41
   6   7   5    1.01    0.36
  -7  -7  -5    0.62    0.39
   7   7   5    1.16    0.41
   7   7   5    0.57    0.38
  -8  -7  -5   16.89    1.31
   8   7   5   13.54    1.18
   8   7   5   16.53    1.21
  -9  -7  -5   15.12    1.32
   9   7   5   13.42    1.26
 -10  -7  -5    0.68    0.45
  10   7   5   -0.08    0.33
 -11  -7  -5    1.63    0.61
  11   7   5    1.90    0.72
   5  -8  -5    1.63    0.70
  -5   8   5    2.38    0.67
  -5   8   5    1.85    0.64
   4  -8  -5    1.49    0.63
  -4   8   5    1.33    0.56
  -4   8   5    3.27    0.77
   3  -8  -5    6.62    1.10
  -3   8   5    5.13    0.90
  -3   8   5    6.41    0.92
   2  -8  -5    1.69    0.59
  -2   8   5    2.44    0.62
  -2   8   5    1.90    0.54
   1  -8  -5    2.00    0.60
  -1   8   5    1.68    0.52
  -1   8   5    2.07    0.51
   0  -8  -5    8.86    1.13
   0   8   5    7.29    0.98
   0   8   5    8.62    0.78
  -1  -8  -5    7.61    1.03
   1   8   5    8.18    1.07
  -2  -8  -5   14.26    1.17
   2   8   5   13.35    1.09
  -3  -8  -5    0.25    0.27
   3   8   5    0.04    0.24
  -4  -8  -5    5.40    0.83
   4   8   5   10.03    1.19
  -5  -8  -5    0.54    0.31
   5   8   5    0.62    0.39
   5   8   5    0.43    0.27
  -6  -8  -5    7.33    1.02
   6   8   5    5.45    0.79
   6   8   5    6.39    0.97
  -7  -8  -5   10.03    1.03
   7   8   5    8.01    1.07
   7   8   5    9.16    0.96
  -8  -8  -5   -0.12    0.31
   8   8   5    0.26    0.34
   8   8   5    0.07    0.29
  -9  -8  -5   14.67    1.32
   9   8   5   13.31    1.21
   9   8   5   16.06    1.37
 -10  -8  -5   -0.05    0.37
  10   8   5    0.20    0.45
 -11  -8  -5    1.47    0.60
  11   8   5    1.14    0.63
   4  -9  -5    1.20    0.66
  -4   9   5    1.06    0.56
  -4   9   5    1.61    0.65
   3  -9  -5   18.96    1.62
  -3   9   5   16.33    1.30
  -3   9   5   15.92    1.34
   2  -9  -5    0.82    0.48
  -2   9   5    0.60    0.46
  -2   9   5    0.88    0.39
   1  -9  -5   -0.16    0.34
  -1   9   5    0.18    0.31
  -1   9   5    0.12    0.37
   0  -9  -5    0.61    0.40
   0   9   5    0.17    0.37
  -1  -9  -5    2.11    0.63
   1   9   5    1.47    0.54
  -2  -9  -5    0.02    0.31
   2   9   5   -0.06    0.22
  -3  -9  -5    8.50    1.13
   3   9   5    6.72    1.02
  -4  -9  -5    2.49    0.66
   4   9   5    1.95    0.61
  -5  -9  -5    0.31    0.31
   5   9   5    0.49    0.41
  -6  -9  -5   13.71    1.23
   6   9   5   16.22    1.31
  -7  -9  -5    0.03    0.35
   7   9   5   -0.33    0.31
   7   9   5    0.23    0.30
  -8  -9  -5    1.94    0.59
   8   9   5    1.51    0.62
   8   9   5    0.99    0.47
  -9  -9  -5    4.23    0.95
   9   9   5    2.59    0.72
   9   9   5    2.22    0.65
 -10  -9  -5    9.08    1.35
  10   9   5    5.76    1.12
   3 -10  -5    2.66    0.87
  -3  10   5    2.45    0.68
  -3  10   5    1.55    0.63
   2 -10  -5   11.57    1.52
  -2  10   5   14.28    1.21
  -2  10   5   13.34    1.33
   1 -10  -5    1.82    0.69
  -1  10   5    1.49    0.56
   0 -10  -5    0.08    0.43
   0  10   5   -0.02    0.38
  -1 -10  -5    1.13    0.53
   1  10   5    2.95    0.76
  -2 -10  -5    1.64    0.58
   2  10   5    2.67    0.71
  -3 -10  -5    1.11    0.48
   3  10   5    0.19    0.33
  -4 -10  -5    0.02    0.36
   4  10   5    0.13    0.37
  -5 -10  -5    4.54    0.93
   5  10   5    4.08    0.88
  -6 -10  -5    0.15    0.38
   6  10   5    0.08    0.35
  -7 -10  -5    3.28    0.81
   7  10   5    4.42    0.94
  -8 -10  -5    0.47    0.40
   8  10   5    0.05    0.39
   8  10   5    0.43    0.49
  -9 -10  -5   -0.02    0.43
   9  10   5    0.36    0.43
   9  10   5    0.85    0.50
   1 -11  -5    0.07    0.48
  -1  11   5    0.27    0.48
   0 -11  -5    2.19    0.75
   0  11   5    2.01    0.69
  -1 -11  -5    0.67    0.52
   1  11   5    0.52    0.48
  -2 -11  -5    6.57    1.14
   2  11   5    5.71    1.03
  -3 -11  -5    9.82    1.41
   3  11   5    5.99    1.10
  -4 -11  -5    5.28    1.08
   4  11   5    5.96    1.12
  -5 -11  -5    0.43    0.48
   5  11   5    0.43    0.53
  -6 -11  -5    4.65    1.01
   6  11   5    4.00    0.91
  -7 -11  -5    0.25    0.49
   7  11   5    0.61    0.48
  -8 -11  -5    2.32    0.77
   8  11   5    2.32    0.77
   2  12   5    0.47    0.48
  -3 -12  -5    1.13    0.63
   3  12   5    0.84    0.58
  -4 -12  -5    0.30    0.51
   4  12   5    0.63    0.52
  -5 -12  -5    6.96    1.46
   4  11  -6    3.54    0.87
  -4 -11   6    1.42    0.67
   3  11  -6    1.37    0.61
  -3 -11   6    1.15    0.67
  -2 -11   6    0.45    0.42
  -1 -11   6    0.64    0.46
   6  10  -6   -0.07    0.47
  -6 -10   6    0.03    0.38
   5  10  -6    5.59    1.03
  -5 -10   6    3.58    0.94
   4  10  -6    0.72    0.54
  -4 -10   6    1.43    0.62
   3  10  -6    5.60    0.99
  -3 -10   6    5.64    1.00
   2  10  -6    0.47    0.48
  -2 -10   6   -0.17    0.31
  -1 -10   6   -0.37    0.34
   0 -10   6    0.92    0.51
  -1  10  -6    0.65    0.44
   1 -10   6    1.64    0.64
  -2  10  -6    0.99    0.47
  -3  10  -6    0.28    0.41
   7   9  -6    0.18    0.44
  -7  -9   6    0.13    0.49
   6   9  -6    2.25    0.71
  -6  -9   6    3.26    0.85
   5   9  -6    3.47    0.81
  -5  -9   6    4.01    0.91
   4   9  -6   -0.06    0.36
  -4  -9   6    0.21    0.42
   3   9  -6    2.54    0.68
  -3  -9   6    2.72    0.72
   2   9  -6    8.70    1.09
  -2  -9   6    8.14    1.19
   1   9  -6    6.25    0.93
   1   9  -6    6.59    0.89
  -1  -9   6    6.47    1.03
   0   9  -6    0.12    0.31
   0  -9   6   -0.33    0.24
  -1   9  -6    1.41    0.51
   1  -9   6    1.50    0.55
  -2   9  -6   -0.20    0.30
   2  -9   6    0.06    0.43
  -3   9  -6   -0.04    0.27
  -4   9  -6    3.22    0.74
  -5   9  -6    2.72    0.75
   8   8  -6    2.75    0.77
  -8  -8   6    1.98    0.71
   7   8  -6    7.64    1.17
  -7  -8   6    9.27    1.38
   6   8  -6    0.35    0.44
  -6  -8   6    0.02    0.34
   5   8  -6    3.78    0.80
  -5  -8   6    4.42    0.91
   4   8  -6    1.00    0.44
  -4  -8   6    1.99    0.61
   3   8  -6    9.24    1.11
  -3  -8   6    4.98    0.88
   2   8  -6   11.82    1.01
   2   8  -6   12.43    0.96
  -2  -8   6   13.87    1.21
   1   8  -6    0.26    0.28
   1   8  -6   -0.18    0.21
  -1  -8   6   -0.23    0.29
   0   8  -6    1.35    0.46
   0  -8   6    1.50    0.51
  -1   8  -6    1.36    0.46
   1  -8   6    1.27    0.52
  -2   8  -6   11.20    1.03
   2  -8   6   13.73    1.22
  -3   8  -6    0.64    0.40
   3  -8   6    0.66    0.48
  -4   8  -6    0.28    0.37
   4  -8   6    0.60    0.47
   4  -8   6   -0.09    0.36
  -5   8  -6    3.02    0.72
   5  -8   6    2.62    0.77
  -6   8  -6    2.79    0.74
   6  -8   6    6.59    1.21
   9   7  -6    4.86    1.03
  -9  -7   6    7.41    1.24
   8   7  -6    0.83    0.55
  -8  -7   6    1.62    0.66
   7   7  -6    9.52    1.27
  -7  -7   6    9.58    1.34
   6   7  -6    0.24    0.40
  -6  -7   6   -0.06    0.35
   5   7  -6    4.74    0.88
  -5  -7   6    6.85    1.06
   4   7  -6    0.25    0.31
  -4  -7   6    0.29    0.35
   3   7  -6   17.15    1.08
   3   7  -6   17.67    1.23
  -3  -7   6   21.46    1.44
   2   7  -6    5.70    0.83
   2   7  -6    4.91    0.70
  -2  -7   6    6.73    0.95
   1   7  -6    0.20    0.27
   1   7  -6    0.59    0.30
  -1  -7   6    0.23    0.31
   0   7  -6    2.79    0.57
   0   7  -6    2.81    0.54
   0  -7   6    2.94    0.67
  -1   7  -6    8.92    0.83
   1  -7   6   11.41    1.05
  -2   7  -6   -0.18    0.25
   2  -7   6    0.38    0.37
  -3   7  -6    2.21    0.60
   3  -7   6    0.68    0.37
   3  -7   6    1.44    0.54
  -4   7  -6   14.48    1.20
   4  -7   6   15.28    1.22
   4  -7   6   14.94    1.26
  -5   7  -6    0.21    0.34
   5  -7   6   -0.37    0.32
   5  -7   6    0.10    0.37
  -6   7  -6    5.41    0.93
   6  -7   6    7.53    1.21
  -7   7  -6    0.67    0.49
   7  -7   6    1.04    0.61
   9   6  -6    0.20    0.48
  -9  -6   6    0.14    0.47
   8   6  -6    8.73    1.28
  -8  -6   6    9.77    1.30
   7   6  -6    0.40    0.38
  -7  -6   6   -0.01    0.38
   6   6  -6   15.82    1.32
  -6  -6   6   16.28    1.36
   5   6  -6    1.06    0.46
  -5  -6   6    1.38    0.51
   4   6  -6    5.42    0.84
   4   6  -6    6.36    0.75
  -4  -6   6    4.32    0.78
   3   6  -6    2.53    0.51
   3   6  -6    2.40    0.56
  -3  -6   6    1.37    0.46
   2   6  -6    8.99    0.83
   2   6  -6    9.62    0.78
  -2  -6   6    9.82    0.93
   1   6  -6    3.14    0.57
   1   6  -6    3.02    0.54
  -1  -6   6    3.11    0.67
   0   6  -6   15.72    1.04
   0   6  -6   17.84    1.01
   0  -6   6   17.66    1.24
  -1   6  -6   42.77    1.58
  -1   6  -6   42.22    1.72
   1  -6   6   39.40    1.85
  -2   6  -6    1.09    0.39
   2  -6   6    1.82    0.54
   2  -6   6    1.71    0.45
  -3   6  -6    0.32    0.28
   3  -6   6    0.76    0.36
   3  -6   6   -0.15    0.27
  -4   6  -6    5.97    0.87
   4  -6   6    7.24    0.91
   4  -6   6    5.50    0.89
  -5   6  -6    5.36    0.85
   5  -6   6    5.73    0.94
   5  -6   6    4.52    0.79
  -6   6  -6    2.22    0.61
   6  -6   6    2.31    0.65
   6  -6   6    2.13    0.66
  -7   6  -6    1.45    0.55
   7  -6   6    1.79    0.65
  -8   6  -6    5.94    1.06
   8  -6   6    4.90    1.06
   9   5  -6   10.85    1.43
  -9  -5   6   12.58    1.52
   8   5  -6   12.02    1.20
  -8  -5   6   13.34    1.31
   7   5  -6    0.63    0.47
  -7  -5   6    0.26    0.36
   6   5  -6    0.25    0.34
  -6  -5   6    1.03    0.45
   5   5  -6   27.87    1.59
   5   5  -6   25.40    1.25
  -5  -5   6   29.11    1.62
   4   5  -6   40.37    1.80
   4   5  -6   34.24    1.45
  -4  -5   6   39.43    1.84
   3   5  -6    2.66    0.47
   3   5  -6    2.63    0.54
  -3  -5   6    3.47    0.69
   2   5  -6   45.20    1.64
   2   5  -6   45.14    1.75
  -2  -5   6   43.15    1.85
   1   5  -6    3.79    0.59
   1   5  -6    2.23    0.45
  -1  -5   6    2.59    0.56
   0   5  -6    0.43    0.26
   0   5  -6    0.58    0.30
   0  -5   6    0.25    0.26
  -1   5  -6    1.07    0.30
  -1   5  -6    0.60    0.28
   1  -5   6    0.69    0.35
  -2   5  -6    8.70    0.78
   2  -5   6   10.91    0.76
   2  -5   6    8.29    0.88
  -3   5  -6    1.95    0.47
   3  -5   6    2.35    0.60
   3  -5   6    2.01    0.45
  -4   5  -6   24.92    1.40
   4  -5   6   25.60    1.37
   4  -5   6   27.02    1.58
  -5   5  -6    7.62    0.94
   5  -5   6    5.55    0.87
   5  -5   6    5.86    0.94
  -6   5  -6   -0.14    0.26
   6  -5   6   -0.33    0.27
   6  -5   6   -0.26    0.32
  -7   5  -6    0.02    0.31
   7  -5   6   -0.23    0.31
   7  -5   6    0.14    0.37
  -8   5  -6    0.14    0.32
   8  -5   6   -0.30    0.32
   8  -5   6   -0.46    0.37
  -9   5  -6    9.73    1.29
   9  -5   6    9.32    1.40
  10   4  -6    4.40    0.95
 -10  -4   6    5.47    1.05
   9   4  -6    3.96    0.89
  -9  -4   6    3.49    0.81
   8   4  -6    0.14    0.35
  -8  -4   6   -0.20    0.35
   7   4  -6    1.14    0.50
  -7  -4   6    1.24    0.49
   6   4  -6    5.62    0.90
   6   4  -6    5.78    0.78
  -6  -4   6    6.41    0.92
   5   4  -6   30.38    1.37
  -5  -4   6   28.80    1.57
   4   4  -6    1.18    0.36
  -4  -4   6    2.34    0.54
   3   4  -6    9.11    0.72
  -3  -4   6    9.54    0.85
   2   4  -6   29.63    1.27
   2   4  -6   25.75    1.27
  -2  -4   6   25.54    1.36
   1   4  -6   23.20    1.12
   1   4  -6   22.30    1.10
  -1  -4   6   21.68    1.24
   0   4  -6    3.37    0.48
   0   4  -6    2.95    0.50
   0  -4   6    3.58    0.61
  -1   4  -6   45.91    1.67
  -1   4  -6   47.97    1.46
   1  -4   6   43.64    1.83
   1  -4   6   46.88    1.37
  -2   4  -6    1.76    0.31
  -2   4  -6    1.57    0.42
   2  -4   6    1.16    0.31
   2  -4   6    2.04    0.50
  -3   4  -6   42.82    1.68
   3  -4   6   39.91    1.84
   3  -4   6   42.10    1.55
  -4   4  -6   38.99    1.67
   4  -4   6   40.61    1.87
   4  -4   6   36.22    1.55
  -5   4  -6    8.65    0.83
   5  -4   6   10.33    0.90
   5  -4   6    8.42    0.90
  -6   4  -6    0.21    0.32
   6  -4   6    0.17    0.32
   6  -4   6    0.93    0.45
  -7   4  -6    0.93    0.39
   7  -4   6    0.49    0.41
   7  -4   6    1.00    0.46
  -8   4  -6    0.58    0.41
   8  -4   6    1.13    0.49
   8  -4   6    0.34    0.42
  -9   4  -6    0.95    0.50
   9  -4   6    0.18    0.48
   9  -4   6    0.99    0.56
 -10   4  -6    0.56    0.49
  10  -4   6    0.50    0.54
  10   3  -6    3.53    0.84
   9   3  -6    1.58    0.60
  -9  -3   6    1.51    0.59
  -8  -3   6   -0.10    0.29
  -8  -3   6   -0.12    0.30
   7   3  -6   18.10    1.14
  -7  -3   6   14.99    1.20
  -7  -3   6   14.62    1.19
   6   3  -6   38.20    1.62
  -6  -3   6   42.58    1.90
  -6  -3   6   38.80    1.87
   5   3  -6   25.41    1.26
  -5  -3   6   26.32    1.43
  -5  -3   6   26.04    1.42
   4   3  -6   23.68    1.18
  -4  -3   6   27.94    1.41
  -4  -3   6   24.22    1.32
   3   3  -6   13.38    0.87
  -3  -3   6   15.41    1.02
  -3  -3   6   13.94    0.95
   2   3  -6   -0.03    0.14
  -2  -3   6    0.19    0.18
  -2  -3   6   -0.08    0.14
   1   3  -6   31.33    1.27
  -1  -3   6   30.39    1.24
  -1  -3   6   29.78    1.40
   0   3  -6   35.11    1.37
   0  -3   6   32.94    1.49
   0  -3   6   32.98    1.22
  -1   3  -6   20.44    1.04
   1  -3   6   21.19    1.22
   1  -3   6   21.73    0.79
  -2   3  -6   32.29    1.35
  -2   3  -6   31.12    1.01
   2  -3   6   30.41    1.49
   2  -3   6   31.66    1.13
  -3   3  -6  103.62    2.49
  -3   3  -6   99.28    2.66
   3  -3   6   96.03    2.90
  -4   3  -6    0.98    0.32
  -4   3  -6    1.46    0.38
   4  -3   6    2.55    0.61
  -5   3  -6   22.83    1.27
  -5   3  -6   21.55    1.24
   5  -3   6   23.54    1.41
  -6   3  -6    0.15    0.26
  -6   3  -6   -0.06    0.19
   6  -3   6   -0.06    0.29
  -7   3  -6   10.89    1.02
  -7   3  -6   10.49    0.95
   7  -3   6   11.24    1.07
  -8   3  -6    0.59    0.39
  -8   3  -6    0.82    0.48
   8  -3   6    1.26    0.53
  -9   3  -6    0.24    0.30
   9  -3   6    0.05    0.37
 -10   3  -6   15.61    1.37
  10  -3   6   13.24    1.37
  10  -3   6   14.66    1.42
  -9  -2   6   11.53    1.18
   8   2  -6    0.38    0.34
  -8  -2   6    0.11    0.34
   7   2  -6    0.04    0.27
  -7  -2   6    0.02    0.30
  -7  -2   6    0.00    0.29
   6   2  -6   11.50    0.89
  -6  -2   6   10.24    0.92
  -6  -2   6   10.40    0.95
   5   2  -6    5.32    0.73
  -5  -2   6    4.01    0.68
  -5  -2   6    5.03    0.76
   4   2  -6    5.55    0.68
  -4  -2   6    7.38    0.71
  -4  -2   6    5.39    0.75
   3   2  -6   30.77    1.30
  -3  -2   6   31.51    1.39
  -3  -2   6   28.51    1.34
   2   2  -6   10.72    0.74
  -2  -2   6   11.16    0.80
  -2  -2   6   10.75    0.77
   1   2  -6   49.06    1.61
  -1  -2   6   46.87    1.56
  -1  -2   6   48.05    1.72
   0   2  -6   98.95    2.46
   0  -2   6  101.76    1.70
   0  -2   6  100.38    2.70
   0  -2   6  102.34    2.36
  -1   2  -6    0.06    0.16
  -1   2  -6    0.14    0.10
   1  -2   6   -0.04    0.18
   1  -2   6   -0.02    0.11
  -2   2  -6   12.37    0.65
  -2   2  -6   12.01    0.79
   2  -2   6   12.34    0.92
   2  -2   6   13.53    0.62
  -3   2  -6    8.54    0.60
  -3   2  -6    7.69    0.66
   3  -2   6    9.38    0.82
  -4   2  -6   31.69    1.29
  -4   2  -6   29.44    1.32
   4  -2   6   31.58    1.54
  -5   2  -6    0.93    0.34
  -5   2  -6    0.68    0.28
   5  -2   6    0.43    0.32
  -6   2  -6    0.19    0.26
  -6   2  -6    0.04    0.21
   6  -2   6    0.08    0.24
  -7   2  -6   19.00    1.20
  -7   2  -6   21.42    1.36
   7  -2   6   21.57    1.41
  -8   2  -6    6.58    1.03
  -8   2  -6    7.14    0.95
   8  -2   6    6.05    0.97
  -9   2  -6    1.21    0.47
  -9   2  -6    0.85    0.51
   9  -2   6    1.52    0.58
 -10   2  -6   -0.28    0.30
 -10   2  -6    0.00    0.34
  10  -2   6    0.00    0.44
 -11   2  -6   10.90    1.41
 -11   2  -6   14.09    1.77
  11  -2   6   10.05    1.44
 -10  -1   6    0.21    0.49
   9   1  -6   -0.06    0.36
  -9  -1   6   -0.20    0.31
   8   1  -6   20.36    1.36
  -8  -1   6   21.09    1.49
   7   1  -6    0.12    0.29
  -7  -1   6    0.79    0.42
   6   1  -6    0.71    0.33
  -6  -1   6    0.37    0.27
  -6  -1   6    0.30    0.30
   5   1  -6   77.12    2.41
  -5  -1   6   79.67    2.58
  -5  -1   6   83.70    2.44
   4   1  -6    7.44    0.67
  -4  -1   6    8.09    0.69
  -4  -1   6    6.73    0.69
   3   1  -6    0.08    0.19
  -3  -1   6    0.39    0.23
  -3  -1   6    0.52    0.26
   2   1  -6   46.16    1.58
  -2  -1   6   48.17    1.64
  -2  -1   6   45.03    1.63
   1   1  -6  172.26    3.54
  -1  -1   6  169.42    3.66
  -1  -1   6  174.39    3.59
   0   1  -6   40.02    0.85
   0   1  -6   36.83    1.35
   0  -1   6   38.49    1.49
   0  -1   6   37.81    1.30
  -1   1  -6   26.42    1.12
  -1   1  -6   27.84    0.83
   1  -1   6   28.41    1.03
   1  -1   6   27.41    1.26
  -2   1  -6   61.75    1.55
  -2   1  -6   58.18    1.77
   2  -1   6   64.33    1.53
   2  -1   6   59.07    1.98
  -3   1  -6   28.08    1.08
  -3   1  -6   26.11    1.14
   3  -1   6   27.73    0.84
   3  -1   6   27.16    1.32
  -4   1  -6   19.33    1.01
  -4   1  -6   20.08    1.00
   4  -1   6   18.98    1.14
  -5   1  -6   65.15    2.07
  -5   1  -6   62.57    1.97
   5  -1   6   64.03    2.26
  -6   1  -6    9.81    0.77
  -6   1  -6    9.08    0.82
   6  -1   6    9.25    0.88
  -7   1  -6    6.66    0.81
  -7   1  -6    7.88    0.99
   7  -1   6    5.76    0.83
  -8   1  -6   45.84    1.86
  -8   1  -6   45.10    2.04
   8  -1   6   40.45    2.00
  -9   1  -6    2.00    0.59
  -9   1  -6    2.65    0.59
   9  -1   6    2.09    0.61
 -10   1  -6    0.33    0.33
 -10   1  -6    0.18    0.40
  10  -1   6    0.20    0.41
 -11   1  -6    0.56    0.51
  11  -1   6   -0.25    0.42
   9   0  -6    0.15    0.44
  -9   0   6    0.56    0.43
   8   0  -6    0.74    0.47
  -8   0   6    0.80    0.46
   7   0  -6    3.85    0.70
  -7   0   6    4.41    0.80
   6   0  -6   24.81    1.40
  -6   0   6   26.89    1.51
   5   0  -6    1.60    0.43
  -5   0   6    0.66    0.28
  -5   0   6    0.23    0.26
   4   0  -6   46.53    1.75
  -4   0   6   47.28    1.60
  -4   0   6   43.33    1.78
   3   0  -6   33.16    1.39
  -3   0   6   31.46    1.26
  -3   0   6   29.28    1.37
   2   0  -6   27.79    1.22
   2   0  -6   29.27    0.81
  -2   0   6   28.03    1.15
  -2   0   6   27.14    1.24
   1   0  -6    7.95    0.37
   1   0  -6    7.40    0.60
  -1   0   6    6.98    0.57
  -1   0   6    7.23    0.60
   0   0  -6   59.87    1.78
   0   0  -6   63.76    1.33
   0   0   6   65.55    1.91
   0   0   6   63.08    1.78
  -1   0  -6    2.82    0.27
  -1   0  -6    3.08    0.45
   1   0   6    3.59    0.45
   1   0   6    3.25    0.52
  -2   0  -6   55.99    1.46
  -2   0  -6   53.75    1.65
   2   0   6   56.79    1.48
   2   0   6   58.38    1.86
  -3   0  -6    4.69    0.48
  -3   0  -6    3.24    0.43
   3   0   6    3.87    0.60
   3   0   6    4.01    0.34
  -4   0  -6   71.54    1.98
  -4   0  -6   71.98    2.02
   4   0   6   71.24    2.25
   4   0   6   70.97    1.50
  -5   0  -6   74.55    2.11
  -5   0  -6   77.46    2.25
   5   0   6   77.02    2.43
  -6   0  -6    0.77    0.32
  -6   0  -6    0.65    0.27
   6   0   6    0.71    0.39
  -7   0  -6    1.35    0.45
  -7   0  -6    1.47    0.42
   7   0   6    0.79    0.36
  -8   0  -6    0.06    0.28
  -8   0  -6    0.04    0.22
   8   0   6    0.05    0.30
  -9   0  -6    9.10    0.85
  -9   0  -6    9.27    1.17
   9   0   6    8.72    1.16
 -10   0  -6    0.57    0.41
  10   0   6    0.22    0.38
 -11   0  -6   -0.29    0.32
  11   0   6   -0.20    0.43
   9  -1  -6    2.57    0.67
  -9   1   6    4.18    0.88
   8  -1  -6    8.02    1.06
  -8   1   6    9.38    1.23
   7  -1  -6    1.08    0.44
  -7   1   6    0.81    0.43
   6  -1  -6    0.28    0.28
  -6   1   6    0.34    0.29
   5  -1  -6    0.47    0.34
  -5   1   6   -0.08    0.20
   4  -1  -6    0.81    0.33
  -4   1   6    0.32    0.25
   3  -1  -6    0.94    0.33
   3  -1  -6    1.74    0.33
  -3   1   6    1.13    0.28
  -3   1   6    0.75    0.31
   2  -1  -6   69.38    2.07
   2  -1  -6   71.62    1.70
  -2   1   6   72.10    1.85
  -2   1   6   71.64    2.17
   1  -1  -6   69.22    1.59
   1  -1  -6   65.80    1.93
  -1   1   6   66.94    1.79
  -1   1   6   65.16    1.97
   0  -1  -6   61.25    1.45
   0  -1  -6   59.23    1.74
   0   1   6   58.71    1.73
   0   1   6   60.79    1.80
  -1  -1  -6   72.22    1.94
  -1  -1  -6   72.82    1.72
   1   1   6   75.50    2.03
   1   1   6   75.30    1.95
  -2  -1  -6    7.76    0.52
  -2  -1  -6    7.62    0.56
   2   1   6    7.79    0.64
   2   1   6    6.17    0.49
  -3  -1  -6   23.80    0.99
  -3  -1  -6   22.98    1.00
   3   1   6   23.28    0.89
   3   1   6   21.89    1.11
  -4  -1  -6   27.93    1.18
  -4  -1  -6   29.93    1.16
   4   1   6   30.51    0.98
   4   1   6   29.76    1.34
  -5  -1  -6   11.67    0.81
  -5  -1  -6   11.45    0.73
   5   1   6   10.26    0.85
  -6  -1  -6    4.13    0.55
  -6  -1  -6    4.35    0.65
   6   1   6    3.86    0.67
  -7  -1  -6    0.91    0.31
  -7  -1  -6    0.44    0.32
   7   1   6    0.95    0.41
  -8  -1  -6    0.87    0.40
  -8  -1  -6    1.54    0.40
   8   1   6    1.49    0.49
  -9  -1  -6   -0.02    0.26
   9   1   6    0.07    0.35
 -10  -1  -6    2.48    0.70
  10   1   6    1.84    0.59
 -11  -1  -6    8.95    1.32
  11   1   6    8.96    1.36
   9  -2  -6    0.22    0.37
  -9   2   6    1.18    0.51
   8  -2  -6   -0.16    0.38
  -8   2   6   -0.23    0.32
   7  -2  -6    2.57    0.66
  -7   2   6    2.60    0.69
   6  -2  -6    2.21    0.58
  -6   2   6    1.72    0.53
   5  -2  -6   47.28    1.95
  -5   2   6   49.01    2.04
   4  -2  -6   -0.05    0.18
   4  -2  -6    0.74    0.31
  -4   2   6    0.53    0.31
   3  -2  -6    6.94    0.60
   3  -2  -6    7.04    0.69
  -3   2   6    7.72    0.73
   2  -2  -6    3.12    0.46
   2  -2  -6    2.45    0.45
  -2   2   6    3.09    0.54
  -2   2   6    3.26    0.40
   1  -2  -6    0.68    0.22
   1  -2  -6    0.34    0.22
  -1   2   6    0.54    0.19
  -1   2   6    0.15    0.18
   0  -2  -6    7.61    0.60
   0  -2  -6    7.53    0.52
   0   2   6    7.74    0.55
   0   2   6    7.30    0.64
  -1  -2  -6   28.07    1.10
  -1  -2  -6   25.78    1.00
   1   2   6   28.06    1.09
   1   2   6   28.42    1.17
  -2  -2  -6    1.96    0.34
  -2  -2  -6    2.44    0.41
   2   2   6    2.38    0.41
   2   2   6    1.18    0.29
  -3  -2  -6    9.27    0.64
  -3  -2  -6    9.41    0.61
   3   2   6    8.10    0.57
   3   2   6    8.09    0.65
  -4  -2  -6   10.38    0.73
  -4  -2  -6   10.20    0.63
   4   2   6   10.45    0.78
   4   2   6    9.83    0.60
  -5  -2  -6   12.49    0.87
  -5  -2  -6   14.11    0.76
   5   2   6   14.17    0.95
   5   2   6   14.76    0.72
  -6  -2  -6   13.76    0.96
  -6  -2  -6   12.40    0.73
   6   2   6   14.28    1.02
  -7  -2  -6   53.64    2.07
  -7  -2  -6   49.77    1.60
   7   2   6   52.93    2.12
  -8  -2  -6   86.28    2.87
   8   2   6   80.08    2.87
  -9  -2  -6   14.42    1.19
   9   2   6   16.34    1.34
 -10  -2  -6   -0.28    0.27
  10   2   6   -0.01    0.36
 -11  -2  -6    0.56    0.47
  11   2   6    2.12    0.69
  12   2   6    1.33    0.66
   8  -3  -6   26.80    1.75
  -8   3   6   22.82    1.64
   7  -3  -6    1.05    0.47
  -7   3   6    1.34    0.53
   6  -3  -6    4.80    0.85
  -6   3   6    6.37    0.99
   5  -3  -6   17.99    1.23
   5  -3  -6   16.45    1.12
  -5   3   6   17.81    1.24
   4  -3  -6   14.51    1.04
   4  -3  -6   12.99    0.95
  -4   3   6   11.48    0.98
   3  -3  -6    0.48    0.29
   3  -3  -6    0.32    0.24
  -3   3   6    0.18    0.23
   2  -3  -6    9.68    0.72
   2  -3  -6    8.79    0.75
  -2   3   6   10.47    0.84
   1  -3  -6    1.10    0.31
   1  -3  -6    1.53    0.36
  -1   3   6    1.27    0.35
   0  -3  -6    0.79    0.27
   0  -3  -6    0.76    0.25
   0   3   6    0.80    0.28
   0   3   6    1.02    0.24
  -1  -3  -6    3.35    0.47
  -1  -3  -6    3.07    0.44
   1   3   6    2.75    0.46
   1   3   6    3.04    0.42
  -2  -3  -6   54.31    1.70
  -2  -3  -6   56.46    1.62
   2   3   6   59.01    1.79
   2   3   6   57.21    1.68
  -3  -3  -6    1.10    0.29
  -3  -3  -6    1.71    0.33
   3   3   6    0.66    0.24
   3   3   6    1.08    0.33
  -4  -3  -6    0.06    0.14
  -4  -3  -6   -0.02    0.16
   4   3   6    0.39    0.22
   4   3   6    0.08    0.23
  -5  -3  -6   42.11    1.65
  -5  -3  -6   42.42    1.30
   5   3   6   40.40    1.66
   5   3   6   41.34    1.40
  -6  -3  -6    1.41    0.42
  -6  -3  -6    1.23    0.29
   6   3   6    1.19    0.31
   6   3   6    1.69    0.46
  -7  -3  -6   18.84    1.23
   7   3   6   19.34    1.26
  -8  -3  -6    6.29    0.91
   8   3   6    9.55    0.96
  -9  -3  -6   30.78    1.76
   9   3   6   29.59    1.78
 -10  -3  -6    2.97    0.76
  10   3   6    2.57    0.77
 -11  -3  -6   12.29    1.29
  11   3   6   13.61    1.41
 -12  -3  -6    2.54    0.80
  12   3   6    4.70    1.02
   8  -4  -6    0.65    0.50
  -8   4   6    1.17    0.62
   7  -4  -6   29.57    1.83
  -7   4   6   26.81    1.72
   6  -4  -6    0.57    0.43
  -6   4   6    0.18    0.40
   5  -4  -6    8.41    1.03
   5  -4  -6    7.76    1.00
  -5   4   6    9.66    0.98
   4  -4  -6   10.85    0.94
   4  -4  -6    8.72    0.87
  -4   4   6   11.70    1.03
   3  -4  -6   13.47    0.98
   3  -4  -6   14.78    1.04
  -3   4   6   16.12    1.12
   2  -4  -6    0.83    0.32
   2  -4  -6    1.58    0.42
  -2   4   6    2.11    0.52
   1  -4  -6    5.84    0.60
   1  -4  -6    4.77    0.65
  -1   4   6    4.42    0.65
   0  -4  -6   29.54    1.26
   0  -4  -6   29.32    1.28
   0   4   6   31.32    1.41
  -1  -4  -6    2.87    0.43
  -1  -4  -6    2.24    0.43
   1   4   6    3.12    0.41
   1   4   6    1.57    0.41
  -2  -4  -6   34.31    1.38
  -2  -4  -6   33.08    1.20
   2   4   6   33.34    1.40
   2   4   6   32.41    1.19
  -3  -4  -6    0.13    0.16
  -3  -4  -6   -0.15    0.15
   3   4   6    0.05    0.17
   3   4   6   -0.08    0.15
  -4  -4  -6    6.52    0.49
  -4  -4  -6    8.06    0.72
   4   4   6    7.24    0.64
   4   4   6    8.43    0.70
  -5  -4  -6    0.42    0.31
   5   4   6    1.84    0.43
   5   4   6    1.26    0.33
  -6  -4  -6   20.31    1.22
   6   4   6   18.35    1.01
   6   4   6   19.64    1.20
  -7  -4  -6    7.97    0.85
   7   4   6    7.43    0.95
  -8  -4  -6   13.07    1.08
   8   4   6   12.89    1.13
  -9  -4  -6   13.60    1.21
   9   4   6   16.50    1.33
 -10  -4  -6    0.32    0.39
  10   4   6    1.49    0.58
 -11  -4  -6    0.52    0.46
  11   4   6    0.15    0.41
 -12  -4  -6    1.95    0.81
  12   4   6    1.42    0.76
  -7   5   6    2.91    0.72
   6  -5  -6    7.90    1.17
  -6   5   6    9.69    1.30
   5  -5  -6    0.10    0.31
  -5   5   6   -0.23    0.28
   4  -5  -6    2.82    0.66
  -4   5   6    1.44    0.49
   3  -5  -6    5.69    0.85
   3  -5  -6    4.50    0.71
  -3   5   6    5.05    0.82
   2  -5  -6    0.72    0.34
   2  -5  -6    2.26    0.53
  -2   5   6    1.62    0.50
   1  -5  -6    5.01    0.72
   1  -5  -6    6.19    0.77
  -1   5   6    4.82    0.74
   0  -5  -6    9.56    0.75
   0  -5  -6    9.83    0.82
   0   5   6   10.20    0.86
  -1  -5  -6   52.44    1.69
  -1  -5  -6   52.76    1.90
  -2  -5  -6    0.89    0.26
  -2  -5  -6    0.47    0.29
   2   5   6    0.74    0.32
   2   5   6    1.04    0.28
  -3  -5  -6    8.59    0.77
  -3  -5  -6    8.36    0.58
   3   5   6    8.90    0.65
   3   5   6    8.12    0.72
  -4  -5  -6    2.25    0.49
   4   5   6    3.22    0.55
   4   5   6    3.78    0.59
  -5  -5  -6   30.33    1.50
   5   5   6   30.02    1.38
   5   5   6   31.58    1.45
  -6  -5  -6    4.53    0.73
   6   5   6    4.56    0.69
   6   5   6    5.07    0.70
  -7  -5  -6    4.13    0.72
   7   5   6    4.67    0.68
   7   5   6    4.54    0.77
  -8  -5  -6    1.24    0.48
   8   5   6    0.25    0.32
  -9  -5  -6    2.50    0.66
   9   5   6    1.66    0.59
 -10  -5  -6    7.87    1.20
  10   5   6    6.63    1.10
 -11  -5  -6   -0.02    0.34
  11   5   6   -0.08    0.39
   6  -6  -6    3.04    0.79
  -6   6   6    5.70    0.99
  -6   6   6    2.94    0.69
   5  -6  -6    0.27    0.38
  -5   6   6    0.17    0.36
  -5   6   6   -0.18    0.30
   4  -6  -6   -0.14    0.27
  -4   6   6   -0.01    0.25
  -4   6   6    0.24    0.30
   3  -6  -6   11.30    1.04
  -3   6   6   10.95    1.03
   2  -6  -6   31.65    1.68
   2  -6  -6   31.13    1.55
  -2   6   6   30.86    1.65
   1  -6  -6    0.76    0.33
   1  -6  -6    1.53    0.45
  -1   6   6    0.54    0.31
   0  -6  -6   16.34    1.12
   0  -6  -6   15.38    0.98
   0   6   6   16.67    1.15
  -1  -6  -6  104.66    2.63
  -1  -6  -6  107.05    3.07
   1   6   6  102.43    3.02
  -2  -6  -6    0.75    0.28
  -2  -6  -6    0.70    0.31
   2   6   6    2.01    0.52
  -3  -6  -6    8.25    0.81
   3   6   6    9.66    0.86
   3   6   6    7.00    0.68
  -4  -6  -6   27.42    1.44
   4   6   6   25.32    1.23
   4   6   6   27.93    1.42
  -5  -6  -6   24.79    1.41
   5   6   6   24.69    1.36
   5   6   6   24.60    1.28
  -6  -6  -6    1.43    0.45
   6   6   6    1.93    0.51
   6   6   6    1.26    0.39
  -7  -6  -6   15.89    1.22
   7   6   6   19.42    1.30
   7   6   6   19.15    1.19
  -8  -6  -6    1.21    0.52
   8   6   6    0.84    0.42
  -9  -6  -6    1.46    0.57
   9   6   6    1.45    0.57
 -10  -6  -6    1.52    0.61
  10   6   6    1.17    0.50
 -11  -6  -6    3.42    0.85
  11   6   6    3.54    0.90
   6  -7  -6   -0.01    0.47
  -6   7   6    0.16    0.49
  -6   7   6   -0.02    0.37
   5  -7  -6    7.88    1.21
  -5   7   6    6.63    1.10
  -5   7   6    6.03    1.00
   4  -7  -6    6.05    1.00
  -4   7   6    6.73    1.06
  -4   7   6    6.55    1.03
   3  -7  -6   -0.03    0.35
  -3   7   6    1.02    0.49
  -3   7   6    1.09    0.45
   2  -7  -6    0.00    0.32
  -2   7   6   -0.02    0.25
   1  -7  -6   48.56    1.92
   1  -7  -6   45.80    2.10
  -1   7   6   43.74    2.03
   0  -7  -6    0.16    0.23
   0  -7  -6    0.52    0.35
   0   7   6    0.26    0.31
  -1  -7  -6   30.21    1.62
  -1  -7  -6   28.84    1.31
   1   7   6   28.46    1.56
  -2  -7  -6   19.68    1.28
   2   7   6   21.75    1.37
  -3  -7  -6    0.03    0.26
   3   7   6    0.05    0.23
  -4  -7  -6   19.75    1.30
   4   7   6   20.98    1.32
  -5  -7  -6    3.87    0.71
   5   7   6    4.14    0.64
   5   7   6    3.04    0.65
  -6  -7  -6   26.45    1.56
   6   7   6   24.24    1.37
   6   7   6   24.90    1.45
  -7  -7  -6    0.14    0.26
   7   7   6    0.08    0.29
   7   7   6    0.53    0.38
  -8  -7  -6    1.98    0.61
   8   7   6    1.90    0.57
   8   7   6    2.71    0.66
  -9  -7  -6    7.34    1.08
   9   7   6   11.11    1.17
 -10  -7  -6    1.90    0.64
  10   7   6    0.78    0.52
 -11  -7  -6    0.27    0.46
  11   7   6    0.02    0.41
   5  -8  -6    0.16    0.50
  -5   8   6   -0.26    0.32
  -5   8   6    0.21    0.45
   4  -8  -6   23.31    1.74
  -4   8   6   20.06    1.60
  -4   8   6   23.43    1.60
   3  -8  -6    6.06    1.10
  -3   8   6    3.81    0.78
  -3   8   6    5.22    0.94
   2  -8  -6   -0.41    0.29
  -2   8   6    0.00    0.27
  -2   8   6    0.28    0.36
   1  -8  -6    3.34    0.77
  -1   8   6    2.18    0.68
   0  -8  -6    1.35    0.53
   0  -8  -6    2.32    0.53
   0   8   6    2.35    0.60
  -1  -8  -6    9.38    0.99
   1   8   6    9.30    1.14
  -2  -8  -6   22.41    1.47
   2   8   6   20.48    1.42
  -3  -8  -6   25.04    1.54
   3   8   6   22.02    1.44
  -4  -8  -6    0.37    0.28
   4   8   6    0.00    0.29
  -5  -8  -6   -0.03    0.27
   5   8   6    0.42    0.34
  -6  -8  -6    4.42    0.82
   6   8   6    5.90    0.87
   6   8   6    5.29    0.90
  -7  -8  -6    0.17    0.31
   7   8   6    0.08    0.28
   7   8   6    0.46    0.41
  -8  -8  -6    0.20    0.34
   8   8   6    0.04    0.35
   8   8   6    0.22    0.33
  -9  -8  -6    9.26    1.29
   9   8   6   10.08    1.29
 -10  -8  -6    6.35    1.18
  10   8   6    3.65    0.88
   4  -9  -6    6.29    1.20
  -4   9   6    5.59    1.08
  -4   9   6    5.29    0.96
   3  -9  -6    3.89    0.97
  -3   9   6    5.47    1.04
  -3   9   6    5.57    0.94
   2  -9  -6    0.56    0.43
  -2   9   6    0.91    0.46
  -2   9   6    0.07    0.44
   1  -9  -6    3.53    0.84
  -1   9   6    1.46    0.59
   0  -9  -6    1.40    0.53
   0   9   6    2.30    0.63
  -1  -9  -6   -0.08    0.33
   1   9   6   -0.39    0.23
  -2  -9  -6   -0.22    0.25
   2   9   6    0.01    0.35
  -3  -9  -6   -0.21    0.28
   3   9   6   -0.08    0.30
  -4  -9  -6    0.93    0.43
   4   9   6    1.03    0.49
  -5  -9  -6    1.76    0.63
   5   9   6    3.09    0.76
  -6  -9  -6    0.70    0.42
   6   9   6    0.27    0.39
  -7  -9  -6    5.74    1.02
   7   9   6    4.84    0.90
  -8  -9  -6    0.43    0.47
   8   9   6    1.99    0.64
   8   9   6    2.01    0.62
  -9  -9  -6    2.20    0.75
   9   9   6    0.88    0.52
   9   9   6    1.40    0.61
  10   9   6    0.50    0.47
   2 -10  -6   -0.11    0.43
  -2  10   6   -0.07    0.38
   1 -10  -6    1.31    0.61
  -1  10   6    0.46    0.49
   0 -10  -6    0.40    0.48
   0  10   6   -0.37    0.31
  -1 -10  -6    6.73    1.17
   1  10   6    6.51    1.12
  -2 -10  -6    3.35    0.82
   2  10   6    6.78    1.14
  -3 -10  -6    3.11    0.85
   3  10   6    2.74    0.71
  -4 -10  -6   11.58    1.46
   4  10   6    9.79    1.30
  -5 -10  -6    3.68    0.83
   5  10   6    3.21    0.77
  -6 -10  -6    2.02    0.63
   6  10   6    1.91    0.67
  -7 -10  -6    0.41    0.45
   7  10   6    0.55    0.49
  -8 -10  -6   17.27    1.53
   8  10   6   15.28    1.43
   9  10   6    0.10    0.38
   0 -11  -6    0.22    0.49
   0  11   6    0.28    0.50
  -1 -11  -6    0.75    0.59
   1  11   6    1.67    0.69
  -2 -11  -6    0.49    0.48
   2  11   6   -0.32    0.41
  -3 -11  -6    0.47    0.48
   3  11   6   -0.27    0.32
  -4 -11  -6    0.17    0.38
   4  11   6    0.44    0.54
  -5 -11  -6    8.65    1.30
   5  11   6   10.80    1.48
  -6 -11  -6    2.53    0.75
   6  11   6    1.76    0.72
  -7 -11  -6    0.65    0.58
   7  11   6    0.71    0.58
   5  10  -7    0.38    0.52
  -5 -10   7    0.46    0.47
   4  10  -7    3.18    0.81
  -4 -10   7    4.76    1.02
   3  10  -7    4.82    0.91
  -3 -10   7    5.74    1.08
  -2 -10   7   38.95    2.29
  -1 -10   7    0.19    0.43
   0 -10   7    4.95    1.01
  -1  10  -7    0.67    0.47
   1 -10   7   -0.09    0.37
  -2  10  -7    1.50    0.63
   6   9  -7   -0.08    0.45
  -6  -9   7   -0.10    0.36
   5   9  -7    4.17    0.87
  -5  -9   7    3.84    0.91
   4   9  -7    2.99    0.73
  -4  -9   7    2.89    0.77
   3   9  -7    0.72    0.46
  -3  -9   7    0.01    0.34
   2   9  -7   17.96    1.37
  -2  -9   7   13.95    1.35
   1   9  -7    0.29    0.34
  -1  -9   7    0.44    0.47
   0   9  -7    0.83    0.45
   0  -9   7    0.48    0.45
  -1   9  -7   13.25    1.16
   1  -9   7   11.63    1.24
  -2   9  -7    6.66    1.01
   2  -9   7    6.21    1.12
  -3   9  -7    6.59    1.06
   3  -9   7    6.98    1.11
  -4   9  -7    0.03    0.37
   7   8  -7   -0.25    0.38
  -7  -8   7    0.94    0.62
   6   8  -7    1.31    0.62
  -6  -8   7    1.58    0.64
   5   8  -7    0.41    0.43
  -5  -8   7    0.02    0.33
   4   8  -7    5.50    1.00
  -4  -8   7    5.20    0.98
   3   8  -7    1.12    0.49
  -3  -8   7    0.70    0.47
   2   8  -7    2.62    0.62
   2   8  -7    2.48    0.59
  -2  -8   7    3.04    0.74
   1   8  -7    9.92    0.92
   1   8  -7   10.24    0.97
  -1  -8   7   12.56    1.22
   0   8  -7    3.06    0.64
   0  -8   7    3.35    0.78
  -1   8  -7    2.05    0.59
   1  -8   7    1.42    0.55
  -2   8  -7    0.80    0.44
   2  -8   7    0.69    0.43
  -3   8  -7    7.80    1.06
   3  -8   7    7.16    1.10
  -4   8  -7    0.90    0.44
   4  -8   7    0.00    0.43
  -5   8  -7    7.99    1.14
  -6   8  -7    2.01    0.66
   8   7  -7    2.93    0.84
  -8  -7   7    2.77    0.84
   7   7  -7   11.47    1.47
  -7  -7   7   13.63    1.36
   6   7  -7    2.49    0.75
  -6  -7   7    1.84    0.67
   5   7  -7    0.03    0.30
  -5  -7   7   -0.11    0.41
   4   7  -7   14.94    1.23
  -4  -7   7   13.16    1.22
   3   7  -7    1.59    0.45
   3   7  -7    2.70    0.62
  -3  -7   7    0.88    0.44
   2   7  -7    0.42    0.32
   2   7  -7    0.13    0.29
  -2  -7   7    0.56    0.43
   1   7  -7    0.61    0.34
   1   7  -7    0.64    0.34
  -1  -7   7    0.06    0.31
   0   7  -7   29.40    1.54
   0  -7   7   25.43    1.62
  -1   7  -7    5.52    0.85
   1  -7   7    6.99    1.03
  -2   7  -7    0.42    0.31
   2  -7   7    0.12    0.37
  -3   7  -7    2.83    0.66
   3  -7   7    1.55    0.60
  -4   7  -7    3.22    0.67
   4  -7   7    4.00    0.85
  -5   7  -7   13.30    1.23
   5  -7   7   14.21    1.40
  -6   7  -7   -0.11    0.33
   6  -7   7    0.76    0.54
   6  -7   7   -0.74    0.42
  -7   7  -7    2.57    0.72
   7  -7   7    2.85    0.79
   8   6  -7    0.75    0.52
  -8  -6   7    0.74    0.51
   7   6  -7    5.18    0.96
  -7  -6   7    9.10    1.30
   6   6  -7    3.27    0.73
  -6  -6   7    5.16    0.98
   5   6  -7    2.43    0.66
  -5  -6   7    3.15    0.73
   4   6  -7   14.96    1.20
   4   6  -7   11.44    0.94
  -4  -6   7   12.52    1.17
   3   6  -7   25.98    1.49
   3   6  -7   25.14    1.33
  -3  -6   7   26.89    1.63
   2   6  -7    0.32    0.30
   2   6  -7    0.40    0.29
  -2  -6   7   -0.19    0.22
   1   6  -7    1.16    0.42
   1   6  -7    1.49    0.42
  -1  -6   7    1.79    0.55
   0   6  -7    1.39    0.43
   0   6  -7    0.79    0.34
   0  -6   7    1.15    0.46
  -1   6  -7    1.18    0.41
   1  -6   7    2.22    0.60
  -2   6  -7   -0.19    0.21
   2  -6   7    0.30    0.31
  -3   6  -7    0.30    0.31
   3  -6   7    1.80    0.57
  -4   6  -7   36.62    1.83
   4  -6   7   39.75    2.10
  -5   6  -7    3.83    0.76
   5  -6   7    5.70    0.89
   5  -6   7    5.97    1.03
  -6   6  -7    0.60    0.43
   6  -6   7    0.51    0.49
   6  -6   7    0.76    0.45
  -7   6  -7   -0.30    0.31
   7  -6   7    0.07    0.44
   7  -6   7   -0.05    0.40
  -8   6  -7    1.38    0.57
   8  -6   7    1.32    0.59
   9   5  -7   -0.16    0.42
  -9  -5   7    0.27    0.51
   8   5  -7    7.64    1.18
  -8  -5   7    9.09    1.28
   7   5  -7    1.25    0.55
  -7  -5   7    0.41    0.39
   6   5  -7    7.49    1.04
  -6  -5   7    8.53    1.15
   5   5  -7   11.08    0.91
   5   5  -7   10.98    1.08
  -5  -5   7   10.34    1.04
   4   5  -7    0.04    0.28
   4   5  -7   -0.06    0.22
  -4  -5   7    0.00    0.25
   3   5  -7    0.67    0.31
   3   5  -7    0.33    0.30
  -3  -5   7    0.97    0.42
   2   5  -7    0.35    0.28
   2   5  -7    0.28    0.26
  -2  -5   7    0.15    0.27
   1   5  -7   28.23    1.36
   1   5  -7   27.23    1.33
  -1  -5   7   24.72    1.48
   0   5  -7   15.12    0.95
   0   5  -7   15.87    1.05
   0  -5   7   14.72    1.13
  -1   5  -7   16.86    0.94
  -1   5  -7   15.87    1.06
   1  -5   7   16.49    1.20
  -2   5  -7   11.40    0.93
   2  -5   7   14.75    1.19
  -3   5  -7    0.06    0.22
   3  -5   7    0.72    0.40
  -4   5  -7    1.46    0.47
   4  -5   7    1.41    0.54
   4  -5   7    0.89    0.37
  -5   5  -7   46.80    2.09
   5  -5   7   54.23    2.16
   5  -5   7   51.19    2.39
  -6   5  -7    0.57    0.37
   6  -5   7    0.18    0.40
   6  -5   7    0.51    0.44
  -7   5  -7   -0.01    0.31
   7  -5   7   -0.50    0.35
   7  -5   7    0.04    0.39
  -8   5  -7    2.25    0.68
   8  -5   7    2.27    0.72
   8  -5   7    1.87    0.74
  -9   5  -7   -0.25    0.40
   9  -5   7    0.45    0.54
   9   4  -7    0.40    0.51
  -9  -4   7    0.88    0.50
   8   4  -7    0.21    0.40
  -8  -4   7   -0.15    0.38
   7   4  -7   17.90    1.45
  -7  -4   7   19.00    1.47
   6   4  -7    1.24    0.43
  -6  -4   7    0.76    0.44
   5   4  -7    0.37    0.31
  -5  -4   7    0.32    0.36
  -5  -4   7   -0.02    0.24
   4   4  -7   14.85    1.01
  -4  -4   7   14.88    1.15
  -4  -4   7   15.67    1.13
   3   4  -7    2.69    0.51
  -3  -4   7    3.97    0.71
  -3  -4   7    1.83    0.48
   2   4  -7    4.58    0.65
  -2  -4   7    4.86    0.76
   1   4  -7    3.06    0.55
   1   4  -7    4.58    0.63
  -1  -4   7    5.39    0.78
   0   4  -7    0.03    0.18
   0   4  -7    0.09    0.18
   0  -4   7   -0.11    0.19
  -1   4  -7   51.62    1.61
  -1   4  -7   47.12    1.80
   1  -4   7   50.32    2.07
  -2   4  -7  114.34    3.06
   2  -4   7  109.46    3.32
  -3   4  -7   42.06    1.78
   3  -4   7   45.83    1.62
   3  -4   7   45.58    2.09
  -4   4  -7    2.30    0.55
   4  -4   7    3.81    0.62
   4  -4   7    2.22    0.62
  -5   4  -7    6.37    0.89
   5  -4   7    7.46    1.05
   5  -4   7    6.63    0.86
  -6   4  -7   15.42    1.18
   6  -4   7   17.32    1.26
   6  -4   7   18.10    1.40
  -7   4  -7    0.07    0.32
   7  -4   7    0.22    0.39
   7  -4   7   -0.21    0.30
  -8   4  -7    1.15    0.48
   8  -4   7    0.83    0.52
   8  -4   7    0.65    0.45
  -9   4  -7   13.46    1.29
   9  -4   7   14.62    1.44
   9  -4   7   12.73    1.57
  -8  -3   7    0.07    0.42
  -8  -3   7    0.11    0.39
   7   3  -7   10.23    0.94
  -7  -3   7   10.41    1.04
  -7  -3   7    9.26    1.22
   6   3  -7   -0.09    0.27
  -6  -3   7   -0.23    0.21
  -6  -3   7    0.08    0.31
   5   3  -7    0.72    0.36
  -5  -3   7    0.48    0.37
  -5  -3   7    0.27    0.29
   4   3  -7   -0.38    0.19
  -4  -3   7    0.01    0.24
  -4  -3   7    0.25    0.24
   3   3  -7   45.37    1.75
  -3  -3   7   48.06    1.94
  -3  -3   7   48.90    1.89
   2   3  -7    3.83    0.61
  -2  -3   7    3.46    0.62
  -2  -3   7    2.78    0.51
   1   3  -7   10.90    0.82
  -1  -3   7   10.07    0.76
  -1  -3   7    8.75    0.83
   0   3  -7   -0.04    0.18
   0  -3   7    0.03    0.16
   0  -3   7   -0.14    0.16
  -1   3  -7    1.93    0.43
   1  -3   7    1.25    0.30
   1  -3   7    1.03    0.42
  -2   3  -7    0.18    0.16
  -2   3  -7   -0.01    0.16
   2  -3   7   -0.03    0.14
   2  -3   7    0.52    0.33
  -3   3  -7    0.11    0.19
  -3   3  -7    0.07    0.17
   3  -3   7   -0.19    0.21
  -4   3  -7    3.84    0.60
  -4   3  -7    4.59    0.70
   4  -3   7    4.64    0.80
  -5   3  -7    7.26    0.75
  -5   3  -7    8.57    0.81
   5  -3   7    8.78    1.09
  -6   3  -7   13.80    1.05
  -6   3  -7   11.27    0.98
   6  -3   7   14.78    1.23
  -7   3  -7    0.08    0.28
  -7   3  -7    0.37    0.31
   7  -3   7   -0.23    0.28
  -8   3  -7    0.16    0.31
  -8   3  -7    0.46    0.45
   8  -3   7    0.78    0.52
  -9   3  -7    3.00    0.73
  -9   3  -7    1.95    0.67
   9  -3   7    1.57    0.62
 -10   3  -7    7.20    1.15
  10  -3   7    5.55    1.11
  -9  -2   7    0.72    0.49
   8   2  -7    4.53    0.80
  -8  -2   7    9.65    1.29
   7   2  -7    0.08    0.30
  -7  -2   7   -0.27    0.27
  -7  -2   7    0.31    0.35
   6   2  -7   11.11    0.96
  -6  -2   7   11.42    1.05
  -6  -2   7   13.58    1.06
   5   2  -7    4.90    0.73
  -5  -2   7    5.54    0.82
  -5  -2   7    4.37    0.77
   4   2  -7    4.06    0.66
  -4  -2   7    4.16    0.70
  -4  -2   7    4.24    0.67
   3   2  -7    3.82    0.59
  -3  -2   7    3.57    0.61
  -3  -2   7    3.39    0.60
   2   2  -7    8.88    0.75
  -2  -2   7    8.67    0.74
  -2  -2   7    9.18    0.78
   1   2  -7    7.11    0.64
  -1  -2   7    5.41    0.73
  -1  -2   7    6.14    0.59
   0   2  -7   42.07    1.59
   0  -2   7   40.40    1.67
   0  -2   7   37.72    1.39
  -1   2  -7    7.07    0.64
   1  -2   7    5.25    0.77
   1  -2   7    6.25    0.51
  -2   2  -7    3.07    0.40
  -2   2  -7    4.15    0.62
   2  -2   7    3.81    0.47
   2  -2   7    3.33    0.61
  -3   2  -7    0.11    0.18
  -3   2  -7    0.61    0.22
   3  -2   7    0.86    0.38
  -4   2  -7    0.36    0.25
  -4   2  -7    0.05    0.18
   4  -2   7    0.44    0.34
  -5   2  -7   15.83    0.99
  -5   2  -7   15.03    1.01
   5  -2   7   14.74    1.16
  -6   2  -7    2.55    0.55
  -6   2  -7    3.30    0.63
   6  -2   7    2.64    0.63
  -7   2  -7    9.64    0.95
  -7   2  -7    8.92    0.86
   7  -2   7   11.20    1.09
  -8   2  -7    8.81    1.07
  -8   2  -7    9.55    1.20
   8  -2   7    9.64    1.23
  -9   2  -7    0.18    0.31
  -9   2  -7    0.42    0.42
   9  -2   7    0.37    0.47
 -10   2  -7    1.59    0.53
 -10   2  -7    1.04    0.52
  10  -2   7    0.04    0.49
   9   1  -7    4.05    0.82
  -9  -1   7    6.33    1.09
   8   1  -7    0.33    0.42
  -8  -1   7    0.36    0.36
   7   1  -7    0.16    0.31
  -7  -1   7    0.33    0.35
   6   1  -7    3.13    0.67
  -6  -1   7    3.72    0.75
   5   1  -7   33.95    1.61
  -5  -1   7   35.83    1.74
  -5  -1   7   33.26    1.56
   4   1  -7    8.00    0.76
  -4  -1   7    9.30    0.79
  -4  -1   7    8.37    0.82
   3   1  -7    5.44    0.74
  -3  -1   7    4.79    0.72
  -3  -1   7    6.36    0.65
   2   1  -7   19.70    1.09
  -2  -1   7   19.89    1.12
  -2  -1   7   21.62    1.15
   1   1  -7    0.00    0.16
  -1  -1   7   -0.12    0.15
  -1  -1   7    0.02    0.21
   0   1  -7   14.78    0.90
   0  -1   7   15.48    1.00
   0  -1   7   16.86    0.91
  -1   1  -7    2.76    0.28
  -1   1  -7    2.95    0.49
   1  -1   7    3.68    0.51
   1  -1   7    3.36    0.60
  -2   1  -7   42.29    1.27
  -2   1  -7   43.53    1.60
   2  -1   7   42.92    1.32
   2  -1   7   42.65    1.75
  -3   1  -7    2.91    0.51
  -3   1  -7    3.16    0.45
   3  -1   7    3.00    0.58
   3  -1   7    3.17    0.38
  -4   1  -7   12.32    0.87
  -4   1  -7   15.00    0.89
   4  -1   7   14.81    1.07
  -5   1  -7   25.83    1.27
  -5   1  -7   25.78    1.28
   5  -1   7   22.58    1.38
  -6   1  -7    2.07    0.49
  -6   1  -7    1.58    0.42
   6  -1   7    1.35    0.50
  -7   1  -7    6.22    0.90
  -7   1  -7    5.90    0.81
   7  -1   7    3.57    0.75
  -8   1  -7   16.46    1.16
  -8   1  -7   16.31    1.24
   8  -1   7   16.34    1.35
  -9   1  -7   10.16    0.96
  -9   1  -7    9.31    1.20
   9  -1   7    8.35    1.17
 -10   1  -7    3.76    0.89
 -10   1  -7    4.69    0.83
  10  -1   7    5.31    1.05
 -11   1  -7    6.68    1.21
  11  -1   7    5.04    1.04
   9   0  -7    0.15    0.47
  -9   0   7    0.36    0.47
   8   0  -7   19.10    1.44
  -8   0   7   17.64    1.44
   7   0  -7   30.42    1.71
  -7   0   7   28.43    1.69
   6   0  -7   38.33    1.83
  -6   0   7   35.84    1.87
   5   0  -7    0.17    0.31
  -5   0   7    0.18    0.24
   4   0  -7    1.37    0.44
  -4   0   7    1.52    0.47
  -4   0   7    2.59    0.48
   3   0  -7   10.07    0.82
  -3   0   7   11.27    0.80
  -3   0   7    9.94    0.84
   2   0  -7    3.43    0.55
  -2   0   7    2.29    0.45
  -2   0   7    2.89    0.54
   1   0  -7  127.01    3.04
  -1   0   7  130.73    3.07
  -1   0   7  127.23    3.10
   0   0  -7    0.62    0.26
   0   0  -7    1.12    0.20
   0   0   7    1.00    0.31
   0   0   7    1.03    0.32
  -1   0  -7   17.29    0.94
  -1   0  -7   16.68    0.69
   1   0   7   18.30    0.91
   1   0   7   16.60    1.01
  -2   0  -7    3.36    0.41
  -2   0  -7    5.30    0.65
   2   0   7    4.32    0.64
   2   0   7    4.72    0.46
  -3   0  -7    8.33    0.60
  -3   0  -7    8.16    0.67
   3   0   7    8.37    0.54
   3   0   7    7.60    0.74
  -4   0  -7    0.22    0.18
  -4   0  -7    0.38    0.21
   4   0   7    0.28    0.23
  -5   0  -7    4.23    0.61
  -5   0  -7    4.49    0.63
   5   0   7    3.74    0.67
  -6   0  -7   31.68    1.40
  -6   0  -7   34.27    1.56
   6   0   7   30.33    1.61
  -7   0  -7   18.53    1.12
  -7   0  -7   20.20    1.29
   7   0   7   18.77    1.31
  -8   0  -7    3.52    0.72
  -8   0  -7    5.88    0.81
   8   0   7    5.67    0.96
  -9   0  -7    0.12    0.32
  -9   0  -7    0.43    0.30
   9   0   7    0.12    0.33
 -10   0  -7    5.03    0.95
  10   0   7    6.09    1.07
 -11   0  -7    0.41    0.49
  11   0   7    0.74    0.55
   9  -1  -7    3.56    0.83
  -9   1   7    2.55    0.74
   8  -1  -7    3.97    0.82
  -8   1   7    4.08    0.85
   7  -1  -7    8.51    1.16
  -7   1   7    8.14    1.13
   6  -1  -7   34.05    1.76
  -6   1   7   33.58    1.81
   5  -1  -7    0.18    0.30
  -5   1   7    0.13    0.23
   4  -1  -7   25.37    1.40
  -4   1   7   25.81    1.44
   3  -1  -7    0.06    0.24
  -3   1   7    0.46    0.30
  -3   1   7    0.59    0.25
   2  -1  -7    0.43    0.26
  -2   1   7    0.57    0.24
  -2   1   7    0.57    0.33
   1  -1  -7    8.35    0.50
   1  -1  -7    8.14    0.69
  -1   1   7    7.96    0.63
  -1   1   7    8.57    0.73
   0  -1  -7   69.05    1.63
   0  -1  -7   67.77    2.01
   0   1   7   67.16    2.00
   0   1   7   62.81    1.98
  -1  -1  -7   26.69    0.96
  -1  -1  -7   27.45    1.19
   1   1   7   26.08    1.15
   1   1   7   26.60    1.23
  -2  -1  -7    0.57    0.21
  -2  -1  -7    0.25    0.18
   2   1   7    0.31    0.18
   2   1   7    0.05    0.19
  -3  -1  -7   86.65    2.18
  -3  -1  -7   85.72    2.25
   3   1   7   79.88    2.02
   3   1   7   79.68    2.43
  -4  -1  -7    5.86    0.57
  -4  -1  -7    6.45    0.58
   4   1   7    6.90    0.73
   4   1   7    6.08    0.48
  -5  -1  -7    9.18    0.70
  -5  -1  -7    9.26    0.76
   5   1   7   10.52    0.89
  -6  -1  -7    4.24    0.66
  -6  -1  -7    2.93    0.50
   6   1   7    3.57    0.70
  -7  -1  -7   41.04    1.60
  -7  -1  -7   43.12    1.87
   7   1   7   41.30    1.97
  -8  -1  -7    0.15    0.31
  -8  -1  -7    0.50    0.28
   8   1   7    0.50    0.38
  -9  -1  -7    1.74    0.54
   9   1   7    1.15    0.52
 -10  -1  -7    3.83    0.86
  10   1   7    4.75    0.93
 -11  -1  -7   -0.33    0.37
  11   1   7    0.17    0.42
   8  -2  -7    0.79    0.51
  -8   2   7   -0.34    0.36
   7  -2  -7    0.17    0.38
  -7   2   7    0.07    0.35
   6  -2  -7   -0.39    0.21
  -6   2   7    0.24    0.37
   5  -2  -7   -0.13    0.24
  -5   2   7    0.09    0.32
   4  -2  -7    0.04    0.28
  -4   2   7    0.09    0.27
   3  -2  -7   10.27    0.87
  -3   2   7   10.56    0.94
   2  -2  -7   66.18    2.18
   2  -2  -7   67.87    1.88
  -2   2   7   70.56    2.32
   1  -2  -7   14.95    0.78
   1  -2  -7   14.29    0.92
  -1   2   7   14.39    0.78
  -1   2   7   14.18    0.95
   0  -2  -7    1.75    0.34
   0  -2  -7    2.21    0.42
   0   2   7    1.49    0.35
   0   2   7    2.09    0.44
  -1  -2  -7    0.27    0.17
  -1  -2  -7    0.35    0.22
   1   2   7    0.19    0.19
   1   2   7    0.04    0.19
  -2  -2  -7   11.57    0.71
  -2  -2  -7   12.45    0.78
   2   2   7   12.02    0.83
   2   2   7   13.02    0.81
  -3  -2  -7   14.23    0.83
  -3  -2  -7   13.86    0.83
   3   2   7   14.03    0.81
   3   2   7   14.04    0.93
  -4  -2  -7   23.91    1.15
  -4  -2  -7   27.05    1.14
   4   2   7   25.26    1.05
   4   2   7   25.11    1.27
  -5  -2  -7    0.15    0.21
  -5  -2  -7    0.07    0.17
   5   2   7    0.09    0.15
   5   2   7    0.01    0.21
  -6  -2  -7    0.02    0.21
  -6  -2  -7    0.02    0.16
   6   2   7   -0.07    0.21
  -7  -2  -7    0.77    0.30
  -7  -2  -7    0.84    0.35
   7   2   7    0.49    0.35
  -8  -2  -7    1.11    0.41
   8   2   7    1.79    0.58
  -9  -2  -7    5.31    0.87
   9   2   7    5.16    0.97
 -10  -2  -7    1.50    0.58
  10   2   7    3.04    0.76
 -11  -2  -7    6.95    1.18
  11   2   7    7.99    1.28
   8  -3  -7    3.82    0.86
  -8   3   7    4.64    0.99
   7  -3  -7   27.92    1.81
  -7   3   7   25.42    1.70
   6  -3  -7    0.05    0.34
  -6   3   7    0.26    0.35
   5  -3  -7    7.70    1.01
  -5   3   7   10.32    1.06
   4  -3  -7    4.74    0.78
  -4   3   7    6.59    0.97
   3  -3  -7    1.72    0.47
   3  -3  -7    1.95    0.44
  -3   3   7    1.12    0.39
   2  -3  -7    0.04    0.22
   2  -3  -7   -0.07    0.17
  -2   3   7    0.04    0.20
   1  -3  -7   39.73    1.60
   1  -3  -7   41.99    1.49
  -1   3   7   37.93    1.67
   0  -3  -7    0.28    0.19
   0  -3  -7    0.40    0.21
   0   3   7    0.21    0.19
   0   3   7    0.13    0.21
  -1  -3  -7   44.20    1.51
  -1  -3  -7   42.73    1.52
   1   3   7   42.44    1.45
   1   3   7   40.43    1.61
  -2  -3  -7    3.09    0.48
  -2  -3  -7    3.03    0.48
   2   3   7    3.30    0.52
   2   3   7    3.69    0.58
  -3  -3  -7    5.29    0.55
  -3  -3  -7    3.93    0.51
   3   3   7    6.00    0.59
   3   3   7    3.98    0.56
  -4  -3  -7    0.34    0.19
  -4  -3  -7    0.02    0.18
   4   3   7    0.57    0.31
   4   3   7    0.29    0.23
  -5  -3  -7   23.56    1.04
  -5  -3  -7   22.65    1.22
   5   3   7   24.25    1.09
   5   3   7   24.01    1.30
  -6  -3  -7   67.37    1.94
  -6  -3  -7   63.95    2.29
   6   3   7   64.41    2.34
  -7  -3  -7    2.05    0.52
   7   3   7    1.54    0.48
  -8  -3  -7    1.70    0.52
   8   3   7    0.98    0.46
  -9  -3  -7    1.52    0.49
   9   3   7    2.21    0.64
 -10  -3  -7    0.08    0.36
  10   3   7    0.56    0.41
 -11  -3  -7    0.61    0.47
  11   3   7   -0.21    0.41
   7  -4  -7    0.44    0.44
  -7   4   7    0.83    0.52
   6  -4  -7    3.93    0.86
  -6   4   7    3.62    0.80
   5  -4  -7    1.52    0.54
  -5   4   7    3.38    0.79
   4  -4  -7   22.51    1.44
  -4   4   7   20.96    1.42
   3  -4  -7    0.08    0.27
   3  -4  -7    0.11    0.28
  -3   4   7    0.05    0.22
   2  -4  -7   11.55    0.93
   2  -4  -7   11.49    0.87
  -2   4   7    9.47    0.92
   1  -4  -7    4.25    0.67
   1  -4  -7    4.72    0.64
  -1   4   7    5.58    0.82
   0  -4  -7   14.05    0.92
   0  -4  -7   13.61    0.90
   0   4   7   11.52    0.92
  -1  -4  -7    0.92    0.32
  -1  -4  -7    0.68    0.29
   1   4   7    0.66    0.29
  -2  -4  -7    4.69    0.63
  -2  -4  -7    5.38    0.64
   2   4   7    5.10    0.52
   2   4   7    4.86    0.68
  -3  -4  -7   23.43    1.05
  -3  -4  -7   22.35    1.16
   3   4   7   23.53    1.18
   3   4   7   22.46    1.11
  -4  -4  -7    3.89    0.50
  -4  -4  -7    4.25    0.63
   4   4   7    3.88    0.57
   4   4   7    4.94    0.67
  -5  -4  -7    2.29    0.51
   5   4   7    1.88    0.46
   5   4   7    1.92    0.43
  -6  -4  -7   11.23    0.95
   6   4   7    9.37    0.76
   6   4   7   12.47    0.99
  -7  -4  -7    7.41    0.96
   7   4   7    8.83    0.90
  -8  -4  -7    4.70    0.83
   8   4   7    5.33    0.88
  -9  -4  -7   25.99    1.67
   9   4   7   21.79    1.56
 -10  -4  -7    0.52    0.39
  10   4   7    0.45    0.42
 -11  -4  -7    0.15    0.44
  11   4   7    0.77    0.56
   7  -5  -7    0.59    0.46
  -7   5   7    1.22    0.59
   6  -5  -7   -0.06    0.43
  -6   5   7    0.24    0.47
   5  -5  -7    0.85    0.46
  -5   5   7    0.67    0.48
   4  -5  -7    2.31    0.58
   4  -5  -7    3.51    0.70
  -4   5   7    2.86    0.64
   3  -5  -7   17.30    1.22
   3  -5  -7   16.52    1.19
  -3   5   7   17.32    1.30
   2  -5  -7    3.05    0.61
   2  -5  -7    2.31    0.52
  -2   5   7    3.32    0.66
   1  -5  -7    5.68    0.76
   1  -5  -7    6.33    0.82
  -1   5   7    4.82    0.81
   0  -5  -7   44.47    1.72
   0  -5  -7   44.41    1.80
   0   5   7   44.09    1.90
  -1  -5  -7    0.60    0.29
  -1  -5  -7    0.64    0.29
   1   5   7    0.39    0.29
  -2  -5  -7    0.32    0.26
  -2  -5  -7    0.01    0.16
   2   5   7   -0.09    0.17
  -3  -5  -7   68.66    1.93
  -3  -5  -7   68.75    2.29
   3   5   7   67.70    2.26
   3   5   7   68.11    2.05
  -4  -5  -7   59.29    2.13
   4   5   7   59.55    2.09
   4   5   7   59.26    1.99
  -5  -5  -7    9.27    0.86
   5   5   7    9.92    0.83
   5   5   7   10.78    0.88
  -6  -5  -7    0.11    0.27
   6   5   7    0.14    0.27
   6   5   7    0.19    0.26
  -7  -5  -7    4.63    0.81
   7   5   7    4.33    0.78
  -8  -5  -7    4.74    0.85
   8   5   7    4.29    0.80
  -9  -5  -7    0.60    0.44
   9   5   7    0.00    0.30
 -10  -5  -7    3.45    0.80
  10   5   7    5.13    0.99
 -11  -5  -7    3.40    0.87
  11   5   7    5.06    1.06
   6  -6  -7   11.46    1.42
  -6   6   7   11.91    1.51
   5  -6  -7   -0.13    0.37
  -5   6   7   -0.17    0.31
   4  -6  -7    0.08    0.33
   4  -6  -7    0.19    0.41
  -4   6   7   -0.02    0.38
   3  -6  -7   34.16    1.78
   3  -6  -7   32.79    1.80
  -3   6   7   35.38    1.92
   2  -6  -7    1.20    0.44
   2  -6  -7    2.82    0.58
  -2   6   7    3.50    0.72
   1  -6  -7    7.21    0.90
   1  -6  -7    4.90    0.77
  -1   6   7    4.80    0.79
   0  -6  -7    0.41    0.33
   0  -6  -7    0.19    0.24
   0   6   7    0.03    0.25
  -1  -6  -7   22.51    1.32
  -1  -6  -7   16.92    1.02
   1   6   7   16.64    1.17
  -2  -6  -7    1.05    0.32
  -2  -6  -7    0.42    0.30
   2   6   7    0.34    0.26
  -3  -6  -7    1.70    0.46
   3   6   7    2.23    0.52
  -4  -6  -7   16.33    1.16
   4   6   7   17.37    1.17
   4   6   7   15.76    0.99
  -5  -6  -7    6.14    0.90
   5   6   7    7.60    0.77
   5   6   7    8.49    1.00
  -6  -6  -7    0.28    0.25
   6   6   7   -0.14    0.23
   6   6   7    0.44    0.33
  -7  -6  -7    1.05    0.42
   7   6   7    2.29    0.56
   7   6   7    0.96    0.42
  -8  -6  -7    2.99    0.70
   8   6   7    4.87    0.89
  -9  -6  -7    0.80    0.45
   9   6   7    0.95    0.56
 -10  -6  -7    4.69    0.94
  10   6   7    4.02    0.90
 -11  -6  -7    1.02    0.58
  11   6   7    0.08    0.39
   5  -7  -7    1.63    0.61
   5  -7  -7    2.67    0.79
  -5   7   7    2.42    0.82
   4  -7  -7    8.01    1.17
   4  -7  -7    9.23    1.21
  -4   7   7   11.33    1.43
   3  -7  -7    2.80    0.67
   3  -7  -7    3.82    0.86
  -3   7   7    4.32    0.87
   2  -7  -7    3.20    0.70
   2  -7  -7    2.97    0.64
  -2   7   7    3.57    0.76
   1  -7  -7    0.22    0.31
   1  -7  -7    0.27    0.28
  -1   7   7    0.59    0.37
   0  -7  -7   11.92    1.09
   0  -7  -7    8.12    0.82
   0   7   7    9.50    0.99
  -1  -7  -7    1.78    0.55
  -1  -7  -7    2.29    0.49
   1   7   7    2.45    0.63
  -2  -7  -7   20.91    1.35
   2   7   7   20.16    1.35
  -3  -7  -7    3.95    0.73
   3   7   7    4.84    0.81
  -4  -7  -7    2.59    0.64
   4   7   7    2.24    0.57
  -5  -7  -7   22.82    1.44
   5   7   7   26.35    1.52
  -6  -7  -7    1.05    0.45
   6   7   7    0.67    0.33
   6   7   7    1.31    0.49
  -7  -7  -7    0.42    0.37
   7   7   7   -0.17    0.30
   7   7   7    0.50    0.37
  -8  -7  -7    0.33    0.39
   8   7   7   -0.13    0.27
  -9  -7  -7   12.71    1.29
   9   7   7   12.79    1.24
 -10  -7  -7    5.64    1.06
  10   7   7    7.61    1.20
   4  -8  -7    1.80    0.64
   4  -8  -7    2.98    0.84
  -4   8   7    1.01    0.51
   3  -8  -7    5.30    0.92
   3  -8  -7    5.06    1.04
  -3   8   7    3.95    0.86
   2  -8  -7    0.45    0.45
   2  -8  -7    0.24    0.38
  -2   8   7    0.31    0.40
   1  -8  -7    9.08    1.19
   1  -8  -7    9.93    0.98
  -1   8   7    9.88    1.31
   0  -8  -7   15.75    1.33
   0  -8  -7   17.32    1.18
   0   8   7   12.75    1.22
  -1  -8  -7   25.99    1.66
   1   8   7   23.20    1.53
  -2  -8  -7   27.42    1.65
   2   8   7   29.36    1.72
  -3  -8  -7    0.44    0.36
   3   8   7    0.26    0.32
  -4  -8  -7    0.27    0.37
   4   8   7   -0.01    0.28
  -5  -8  -7   -0.04    0.26
   5   8   7    0.80    0.46
  -6  -8  -7   25.96    1.69
   6   8   7   24.73    1.59
  -7  -8  -7   -0.13    0.25
   7   8   7   -0.06    0.28
   7   8   7   -0.02    0.36
  -8  -8  -7   -0.03    0.32
   8   8   7    0.43    0.44
   8   8   7   -0.29    0.32
  -9  -8  -7    5.34    1.04
   9   8   7    7.77    1.20
 -10  -8  -7   -0.12    0.42
  10   8   7    0.00    0.40
   3  -9  -7   10.43    1.40
   3  -9  -7   10.12    1.31
  -3   9   7   11.37    1.51
   2  -9  -7    0.07    0.35
   2  -9  -7   -0.15    0.39
  -2   9   7    0.35    0.48
   1  -9  -7    0.40    0.40
   1  -9  -7    0.22    0.41
  -1   9   7    0.86    0.49
   0  -9  -7   24.27    1.72
   0   9   7   26.63    1.79
  -1  -9  -7    6.29    1.06
   1   9   7    3.24    0.74
  -2  -9  -7    1.47    0.54
   2   9   7    2.46    0.66
  -3  -9  -7    6.69    1.06
   3   9   7    6.22    1.06
  -4  -9  -7    0.19    0.34
   4   9   7    0.66    0.44
  -5  -9  -7    0.92    0.53
   5   9   7    0.91    0.48
  -6  -9  -7    0.17    0.35
   6   9   7   -0.19    0.37
  -7  -9  -7    9.04    1.26
   7   9   7    8.96    1.21
  -8  -9  -7    0.29    0.40
   8   9   7    0.79    0.52
  -9  -9  -7    1.02    0.54
   9   9   7    0.38    0.41
   1 -10  -7    3.14    0.88
  -1  10   7    4.05    0.95
   0 -10  -7    1.53    0.72
   0  10   7    1.03    0.55
  -1 -10  -7    5.29    1.11
   1  10   7    5.25    1.00
  -2 -10  -7    4.27    0.90
   2  10   7    2.68    0.80
  -3 -10  -7    4.44    0.99
   3  10   7    5.64    1.06
  -4 -10  -7   11.44    1.44
   4  10   7    8.19    1.21
  -5 -10  -7   19.55    1.59
   5  10   7   21.36    1.64
  -6 -10  -7    0.39    0.44
   6  10   7    0.31    0.43
  -7 -10  -7    0.72    0.58
   7  10   7    0.62    0.53
  -8 -10  -7    2.00    0.65
   8  10   7    1.51    0.63
  -1 -11  -7    0.24    0.47
  -2 -11  -7    1.35    0.60
   2  11   7    0.35    0.49
  -3 -11  -7    0.54    0.56
   3  11   7    1.09    0.60
  -4 -11  -7    1.51    0.68
   4  11   7    3.01    0.84
  -5 -11  -7    0.42    0.55
   5  11   7   -0.07    0.50
   6  11   7    1.59    0.69
   3  10  -8    8.72    1.23
  -3 -10   8    8.43    1.30
  -2 -10   8    1.94    0.71
  -1 -10   8    1.48    0.66
   0 -10   8    0.43    0.56
  -1  10  -8   10.26    1.34
   1 -10   8   11.93    1.53
   5   9  -8    0.24    0.43
  -5  -9   8    0.45    0.44
   4   9  -8    5.08    0.99
  -4  -9   8    3.57    0.88
   3   9  -8    2.41    0.73
  -3  -9   8    3.49    0.86
   2   9  -8    7.06    1.14
  -2  -9   8    6.79    1.17
   1   9  -8    0.33    0.41
  -1  -9   8    0.09    0.46
   0   9  -8    0.17    0.37
   0  -9   8    0.47    0.48
  -1   9  -8    4.83    0.92
   1  -9   8    5.74    1.08
  -2   9  -8    2.12    0.68
   2  -9   8    2.26    0.78
  -3   9  -8   -0.27    0.30
   3  -9   8    0.10    0.46
   6   8  -8    0.62    0.53
  -6  -8   8    0.22    0.47
   5   8  -8    2.31    0.70
  -5  -8   8    4.77    1.06
   4   8  -8    2.84    0.77
  -4  -8   8    2.59    0.73
   3   8  -8    0.18    0.33
  -3  -8   8   -0.04    0.35
   2   8  -8    9.19    1.12
   2   8  -8    6.16    0.92
  -2  -8   8    9.56    1.30
   1   8  -8   18.33    1.32
  -1  -8   8   16.86    1.44
   0   8  -8   -0.02    0.28
   0  -8   8    0.11    0.34
  -1   8  -8   -0.16    0.27
   1  -8   8    0.41    0.41
  -2   8  -8    7.36    1.05
   2  -8   8    6.86    1.11
  -3   8  -8    0.48    0.44
   3  -8   8    0.77    0.55
  -4   8  -8    0.06    0.36
   4  -8   8   -0.12    0.44
  -5   8  -8   -0.10    0.40
   5  -8   8   -0.08    0.40
   7   7  -8    0.92    0.56
  -7  -7   8    1.00    0.60
   6   7  -8    5.97    1.08
  -6  -7   8    3.68    0.87
   5   7  -8    1.10    0.54
  -5  -7   8   -0.16    0.37
   4   7  -8    1.45    0.61
  -4  -7   8    1.74    0.59
   3   7  -8    5.77    0.93
   3   7  -8    3.16    0.64
  -3  -7   8    2.62    0.70
   2   7  -8    0.70    0.40
   2   7  -8    0.99    0.42
  -2  -7   8   -0.22    0.29
   1   7  -8    1.13    0.44
   1   7  -8    2.01    0.53
  -1  -7   8    1.35    0.57
   0   7  -8    3.05    0.66
   0  -7   8    2.20    0.65
  -1   7  -8    0.01    0.29
   1  -7   8   -0.45    0.25
  -2   7  -8    0.20    0.36
   2  -7   8   -0.20    0.31
  -3   7  -8   11.49    1.14
   3  -7   8   10.65    1.35
  -4   7  -8    0.16    0.32
   4  -7   8   -0.08    0.37
  -5   7  -8   -0.15    0.26
   5  -7   8    0.40    0.49
  -6   7  -8   -0.11    0.36
   6  -7   8    0.09    0.45
  -8  -6   8    1.02    0.58
   7   6  -8    1.03    0.59
  -7  -6   8    2.51    0.79
   6   6  -8   28.01    1.84
  -6  -6   8   31.63    2.04
   5   6  -8   -0.26    0.32
  -5  -6   8   -0.20    0.27
   4   6  -8   -0.01    0.34
   4   6  -8    0.07    0.28
  -4  -6   8    0.18    0.36
   3   6  -8    2.85    0.58
   3   6  -8    3.40    0.70
  -3  -6   8    3.04    0.74
   2   6  -8    8.68    0.91
   2   6  -8   10.37    0.94
  -2  -6   8    8.88    1.16
   1   6  -8    0.22    0.31
   1   6  -8    0.48    0.34
  -1  -6   8    0.28    0.36
   0   6  -8   45.33    1.95
   0  -6   8   41.29    2.09
  -1   6  -8    1.79    0.54
   1  -6   8    1.79    0.59
  -2   6  -8    2.05    0.56
   2  -6   8    1.89    0.65
  -3   6  -8    3.55    0.72
   3  -6   8    4.32    0.89
  -4   6  -8    1.75    0.57
   4  -6   8    1.52    0.63
  -5   6  -8    2.25    0.66
   5  -6   8    0.97    0.56
  -6   6  -8    2.39    0.69
   6  -6   8    2.56    0.82
  -7   6  -8    9.38    1.28
   7  -6   8    9.72    1.41
   7  -6   8    8.78    1.26
   8   5  -8    0.28    0.52
  -8  -5   8    1.08    0.55
   7   5  -8    0.18    0.38
  -7  -5   8    0.82    0.50
   6   5  -8    0.78    0.51
  -6  -5   8    0.48    0.45
   5   5  -8    3.41    0.65
   5   5  -8    2.07    0.61
  -5  -5   8    2.69    0.67
   4   5  -8   -0.16    0.27
   4   5  -8   -0.23    0.25
  -4  -5   8    0.35    0.36
   3   5  -8   10.91    1.00
   3   5  -8    9.52    0.86
  -3  -5   8    9.07    0.97
   2   5  -8    0.25    0.28
   2   5  -8    0.66    0.34
  -2  -5   8   -0.03    0.24
   1   5  -8    1.30    0.41
   1   5  -8    1.41    0.43
  -1  -5   8    2.08    0.56
   0   5  -8    0.54    0.32
   0   5  -8    0.70    0.32
   0  -5   8    0.85    0.41
  -1   5  -8    4.32    0.71
   1  -5   8    3.92    0.77
  -2   5  -8    7.00    0.90
   2  -5   8    6.52    0.99
  -3   5  -8    3.26    0.65
   3  -5   8    3.79    0.82
  -4   5  -8    0.80    0.45
   4  -5   8    0.06    0.32
  -5   5  -8   16.33    1.27
   5  -5   8   17.29    1.44
  -6   5  -8    0.52    0.39
   6  -5   8   -0.01    0.34
   6  -5   8    0.94    0.49
  -7   5  -8    0.35    0.36
   7  -5   8    0.60    0.54
   7  -5   8    0.43    0.47
  -8   5  -8    3.52    0.83
   8  -5   8    2.24    0.77
   8  -5   8    3.60    0.90
   8   4  -8   13.43    1.41
  -8  -4   8   16.42    1.45
  -7  -4   8    3.87    0.86
   6   4  -8    5.25    0.86
  -6  -4   8    4.93    0.93
   5   4  -8    0.12    0.33
  -5  -4   8    0.48    0.42
  -5  -4   8    0.64    0.40
   4   4  -8    3.11    0.63
  -4  -4   8    2.87    0.65
  -4  -4   8    2.29    0.57
   3   4  -8    3.61    0.64
  -3  -4   8    4.02    0.75
  -3  -4   8    3.46    0.66
   2   4  -8    0.21    0.23
  -2  -4   8    0.21    0.29
  -2  -4   8    0.14    0.21
   1   4  -8   48.68    1.94
  -1  -4   8   51.37    2.17
   0   4  -8    0.07    0.21
   0   4  -8    0.54    0.32
   0  -4   8    0.17    0.32
  -1   4  -8   -0.18    0.18
  -1   4  -8    0.04    0.20
   1  -4   8   -0.02    0.25
  -2   4  -8    1.73    0.45
   2  -4   8    3.77    0.79
  -3   4  -8   25.94    1.44
   3  -4   8   26.59    1.66
  -4   4  -8   -0.08    0.19
   4  -4   8    0.37    0.38
  -5   4  -8   39.37    1.87
   5  -4   8   42.52    1.81
   5  -4   8   36.30    2.03
  -6   4  -8    1.30    0.51
   6  -4   8    1.45    0.59
   6  -4   8    1.09    0.45
  -7   4  -8    2.91    0.71
   7  -4   8    5.35    0.94
   7  -4   8    4.84    1.00
  -8   4  -8    0.56    0.42
   8  -4   8    1.21    0.59
   8  -4   8    0.49    0.52
  -9   4  -8    0.64    0.45
   9  -4   8    1.31    0.67
   9  -4   8    0.83    0.50
  -8  -3   8    1.21    0.60
   7   3  -8    9.07    1.15
  -7  -3   8    9.93    1.37
  -7  -3   8    6.21    0.99
   6   3  -8    4.96    0.81
  -6  -3   8    5.70    0.94
  -6  -3   8    6.83    1.01
   5   3  -8    1.06    0.48
  -5  -3   8    2.46    0.61
  -5  -3   8    1.68    0.54
   4   3  -8   12.71    1.00
  -4  -3   8   13.08    1.08
  -4  -3   8   12.48    1.07
   3   3  -8    0.08    0.24
  -3  -3   8    0.40    0.28
  -3  -3   8   -0.01    0.24
   2   3  -8    9.31    0.83
  -2  -3   8    8.85    0.89
  -2  -3   8    9.22    0.83
   1   3  -8   40.72    1.69
  -1  -3   8   39.44    1.62
  -1  -3   8   37.86    1.79
   0   3  -8   84.09    2.57
   0  -3   8   86.28    2.39
   0  -3   8   83.49    2.76
  -1   3  -8    1.09    0.35
   1  -3   8    0.74    0.29
   1  -3   8    0.43    0.33
  -2   3  -8    0.00    0.19
   2  -3   8   -0.07    0.24
  -3   3  -8    1.24    0.37
   3  -3   8    1.19    0.48
  -4   3  -8    3.89    0.68
  -4   3  -8    5.53    0.73
   4  -3   8    4.96    0.87
  -5   3  -8    9.78    0.88
  -5   3  -8   10.38    0.95
   5  -3   8   12.43    1.15
  -6   3  -8    2.45    0.56
  -6   3  -8    3.12    0.67
   6  -3   8    2.52    0.69
  -7   3  -8    4.82    0.86
  -7   3  -8    5.02    0.85
   7  -3   8    4.41    0.88
  -8   3  -8    0.30    0.32
  -8   3  -8   -0.06    0.30
   8  -3   8   -0.07    0.38
  -9   3  -8    4.74    0.96
  -9   3  -8    3.62    0.78
   9  -3   8    3.20    0.91
   8   2  -8    0.76    0.51
  -8  -2   8    0.98    0.52
   7   2  -8    2.45    0.65
  -7  -2   8    1.42    0.56
   6   2  -8    1.01    0.43
  -6  -2   8    0.77    0.37
  -6  -2   8   -0.04    0.27
   5   2  -8   25.49    1.46
  -5  -2   8   24.45    1.54
  -5  -2   8   23.72    1.43
   4   2  -8    1.50    0.47
  -4  -2   8    1.44    0.42
  -4  -2   8    1.93    0.51
   3   2  -8   54.92    2.04
  -3  -2   8   54.21    2.09
  -3  -2   8   52.25    2.06
   2   2  -8   11.98    0.92
  -2  -2   8   11.88    0.90
  -2  -2   8   12.20    0.96
   1   2  -8   17.67    1.08
  -1  -2   8   18.61    1.19
  -1  -2   8   20.11    1.11
   0   2  -8    5.10    0.71
   0  -2   8    6.99    0.92
   0  -2   8    6.19    0.60
  -1   2  -8   40.35    1.66
   1  -2   8   38.10    1.79
   1  -2   8   40.39    1.44
  -2   2  -8    3.97    0.65
   2  -2   8    4.06    0.51
   2  -2   8    2.61    0.64
  -3   2  -8    0.36    0.27
  -3   2  -8    0.43    0.25
   3  -2   8    0.63    0.38
  -4   2  -8   34.24    1.61
  -4   2  -8   37.53    1.45
   4  -2   8   34.63    1.81
  -5   2  -8    7.29    0.92
  -5   2  -8    5.38    0.72
   5  -2   8    4.72    0.86
  -6   2  -8    1.20    0.42
  -6   2  -8   -0.11    0.24
   6  -2   8    0.04    0.30
  -7   2  -8   -0.03    0.26
  -7   2  -8   -0.11    0.25
   7  -2   8   -0.15    0.28
  -8   2  -8    1.97    0.60
  -8   2  -8    2.14    0.58
   8  -2   8    2.01    0.64
  -9   2  -8    0.05    0.41
  -9   2  -8    0.16    0.33
   9  -2   8    0.14    0.45
 -10   2  -8   10.48    1.47
 -10   2  -8   10.69    1.32
  10  -2   8   11.77    1.58
   8   1  -8    4.65    0.88
  -8  -1   8    4.44    0.93
   7   1  -8    1.14    0.49
  -7  -1   8    0.10    0.29
   6   1  -8   10.63    1.05
  -6  -1   8    9.82    1.02
   5   1  -8    6.15    0.86
  -5  -1   8    5.24    0.88
   4   1  -8    0.30    0.28
  -4  -1   8    0.06    0.23
  -4  -1   8    0.35    0.26
   3   1  -8   15.65    1.07
  -3  -1   8   13.40    0.98
  -3  -1   8   13.60    1.03
   2   1  -8   44.98    1.80
  -2  -1   8   45.87    1.81
  -2  -1   8   47.06    1.85
   1   1  -8   56.05    1.99
  -1  -1   8   55.64    2.01
  -1  -1   8   55.27    1.96
   0   1  -8    1.81    0.43
   0  -1   8    2.44    0.49
   0  -1   8    2.24    0.52
  -1   1  -8    0.12    0.22
   1  -1   8   -0.04    0.14
   1  -1   8   -0.06    0.21
  -2   1  -8   -0.03    0.18
   2  -1   8    0.00    0.21
   2  -1   8   -0.06    0.13
  -3   1  -8    3.87    0.52
  -3   1  -8    3.57    0.58
   3  -1   8    4.42    0.74
  -4   1  -8   19.39    1.15
  -4   1  -8   20.90    1.07
   4  -1   8   19.25    1.30
  -5   1  -8    8.97    0.83
  -5   1  -8    8.28    0.76
   5  -1   8    8.99    0.95
  -6   1  -8    2.43    0.53
  -6   1  -8    2.32    0.52
   6  -1   8    2.49    0.65
  -7   1  -8    3.14    0.62
  -7   1  -8    2.91    0.65
   7  -1   8    2.57    0.67
  -8   1  -8    5.60    0.86
  -8   1  -8    4.54    0.79
   8  -1   8    5.07    0.96
  -9   1  -8    3.30    0.72
  -9   1  -8    3.81    0.84
   9  -1   8    2.69    0.71
 -10   1  -8   -0.24    0.38
  10  -1   8   -0.23    0.39
   8   0  -8    0.08    0.41
  -8   0   8    0.22    0.39
   7   0  -8    9.16    1.22
  -7   0   8    9.30    1.28
   6   0  -8    2.76    0.67
  -6   0   8    1.86    0.62
   5   0  -8   18.67    1.29
  -5   0   8   20.68    1.41
   4   0  -8    0.32    0.34
  -4   0   8    0.32    0.28
   3   0  -8   12.00    0.95
  -3   0   8    9.62    0.91
  -3   0   8   11.95    0.87
   2   0  -8   16.67    1.07
  -2   0   8   14.82    1.06
  -2   0   8   19.66    1.09
   1   0  -8    1.42    0.39
  -1   0   8    0.87    0.32
  -1   0   8    0.46    0.25
   0   0  -8   35.28    1.53
   0   0   8   38.73    1.61
   0   0   8   36.31    1.50
  -1   0  -8    5.73    0.72
   1   0   8    5.85    0.78
   1   0   8    5.66    0.57
  -2   0  -8   26.16    1.26
  -2   0  -8   27.90    1.03
   2   0   8   26.26    1.13
   2   0   8   28.90    1.46
  -3   0  -8    0.64    0.29
  -3   0  -8    0.32    0.20
   3   0   8    0.72    0.23
   3   0   8    0.43    0.30
  -4   0  -8    1.17    0.37
  -4   0  -8    1.45    0.37
   4   0   8    2.10    0.54
  -5   0  -8   21.07    1.15
  -5   0  -8   21.55    1.19
   5   0   8   21.64    1.38
  -6   0  -8   40.41    1.77
  -6   0  -8   45.68    1.79
   6   0   8   40.52    1.99
  -7   0  -8   12.87    0.97
  -7   0  -8   13.78    1.09
   7   0   8   12.97    1.18
  -8   0  -8    0.00    0.25
  -8   0  -8   -0.10    0.29
   8   0   8    0.24    0.36
  -9   0  -8    3.10    0.73
  -9   0  -8    3.63    0.76
   9   0   8    2.94    0.78
 -10   0  -8    2.35    0.73
  10   0   8    1.26    0.59
 -11   0  -8    1.32    0.59
  11   0   8    0.77    0.60
   8  -1  -8    9.82    1.36
  -8   1   8    8.30    1.23
   7  -1  -8   10.55    1.30
  -7   1   8   11.84    1.22
   6  -1  -8   14.78    1.24
  -6   1   8   13.23    1.20
   5  -1  -8   -0.04    0.34
  -5   1   8    0.75    0.40
   4  -1  -8    3.12    0.64
  -4   1   8    2.62    0.65
   3  -1  -8   20.46    1.25
  -3   1   8   17.37    1.21
   2  -1  -8    0.14    0.23
  -2   1   8    0.09    0.20
  -2   1   8    0.09    0.24
   1  -1  -8   17.43    1.06
  -1   1   8   16.71    1.07
  -1   1   8   14.09    0.90
   0  -1  -8   -0.23    0.15
   0   1   8   -0.19    0.19
   0   1   8    0.10    0.19
  -1  -1  -8    6.54    0.65
  -1  -1  -8    5.34    0.46
   1   1   8    6.89    0.68
   1   1   8    6.61    0.64
  -2  -1  -8   46.82    1.45
  -2  -1  -8   44.78    1.66
   2   1   8   44.90    1.57
   2   1   8   42.56    1.75
  -3  -1  -8    1.41    0.36
  -3  -1  -8    2.36    0.42
   3   1   8    2.25    0.53
   3   1   8    2.64    0.44
  -4  -1  -8   24.29    1.19
  -4  -1  -8   22.35    1.11
   4   1   8   23.50    1.37
   4   1   8   22.35    1.00
  -5  -1  -8    2.05    0.45
  -5  -1  -8    1.39    0.39
   5   1   8    1.47    0.49
  -6  -1  -8   82.00    2.43
  -6  -1  -8   83.14    2.62
   6   1   8   82.07    2.83
  -7  -1  -8    0.71    0.39
  -7  -1  -8    1.03    0.38
   7   1   8    0.26    0.31
  -8  -1  -8    2.41    0.54
  -8  -1  -8    2.89    0.68
   8   1   8    2.16    0.63
  -9  -1  -8    0.34    0.36
   9   1   8    0.96    0.55
 -10  -1  -8   21.81    1.68
  10   1   8   19.29    1.62
 -11  -1  -8    3.30    0.81
  11   1   8    3.53    0.91
   8  -2  -8    0.71    0.55
  -8   2   8    0.89    0.60
   7  -2  -8    8.95    1.23
  -7   2   8    9.78    1.35
   6  -2  -8   59.85    2.55
  -6   2   8   56.32    2.54
   5  -2  -8    6.46    0.98
  -5   2   8    6.79    1.08
   4  -2  -8   -0.12    0.25
  -4   2   8   -0.20    0.22
   3  -2  -8   14.48    1.09
  -3   2   8   15.05    1.15
   2  -2  -8   16.31    1.10
  -2   2   8   14.14    1.06
   1  -2  -8    9.10    0.80
  -1   2   8    7.10    0.90
   0  -2  -8   16.58    1.01
   0  -2  -8   14.46    0.80
   0   2   8   15.04    1.01
   0   2   8   15.21    0.93
  -1  -2  -8   43.02    1.41
  -1  -2  -8   42.24    1.63
   1   2   8   41.61    1.61
   1   2   8   41.38    1.63
  -2  -2  -8   49.48    1.75
  -2  -2  -8   48.99    1.60
   2   2   8   50.83    1.84
   2   2   8   52.00    1.80
  -3  -2  -8    8.47    0.71
  -3  -2  -8    9.00    0.69
   3   2   8    9.27    0.72
   3   2   8    9.86    0.85
  -4  -2  -8    0.87    0.34
  -4  -2  -8    0.77    0.30
   4   2   8    0.89    0.36
   4   2   8    0.75    0.28
  -5  -2  -8   12.80    0.86
  -5  -2  -8   12.92    0.93
   5   2   8   12.17    1.02
  -6  -2  -8    4.64    0.73
  -6  -2  -8    4.63    0.65
   6   2   8    5.33    0.83
  -7  -2  -8   60.79    2.34
  -7  -2  -8   65.65    2.25
   7   2   8   60.44    2.49
  -8  -2  -8    0.14    0.28
   8   2   8    0.45    0.37
  -9  -2  -8    0.08    0.32
   9   2   8    0.78    0.50
 -10  -2  -8    1.35    0.62
  10   2   8    2.06    0.70
 -11  -2  -8   18.32    1.58
  11   2   8   16.02    1.63
   7  -3  -8    3.39    0.82
  -7   3   8    3.19    0.83
   6  -3  -8    4.48    0.86
  -6   3   8    5.32    0.97
   5  -3  -8   17.99    1.36
  -5   3   8   19.78    1.47
   4  -3  -8    5.77    0.90
  -4   3   8    7.08    1.06
   3  -3  -8    7.15    0.96
  -3   3   8    8.86    0.91
   2  -3  -8    2.34    0.56
  -2   3   8    1.65    0.50
   1  -3  -8    0.08    0.21
   1  -3  -8    0.02    0.21
  -1   3   8    0.03    0.24
   0  -3  -8    1.09    0.34
   0  -3  -8    1.30    0.39
   0   3   8    1.36    0.43
  -1  -3  -8    1.72    0.41
  -1  -3  -8    0.86    0.31
   1   3   8    1.29    0.35
   1   3   8    1.36    0.41
  -2  -3  -8   19.99    1.02
  -2  -3  -8   16.61    0.98
   2   3   8   16.89    1.04
   2   3   8   16.56    1.00
  -3  -3  -8    0.52    0.28
  -3  -3  -8    0.76    0.28
   3   3   8    0.53    0.30
   3   3   8    0.78    0.28
  -4  -3  -8   74.94    2.17
  -4  -3  -8   71.36    2.28
   4   3   8   79.13    2.48
   4   3   8   78.37    2.24
  -5  -3  -8    0.31    0.21
  -5  -3  -8    0.78    0.35
   5   3   8    0.66    0.36
   5   3   8    0.42    0.24
  -6  -3  -8   13.75    1.06
   6   3   8   15.79    1.20
  -7  -3  -8   -0.36    0.19
   7   3   8    0.53    0.36
  -8  -3  -8    0.30    0.33
   8   3   8    0.34    0.38
  -9  -3  -8    2.94    0.71
   9   3   8    0.98    0.51
 -10  -3  -8    0.27    0.44
  10   3   8    0.28    0.39
 -11  -3  -8    6.74    1.21
  11   3   8    8.27    1.35
  -7   4   8    0.45    0.53
   6  -4  -8    0.00    0.33
  -6   4   8   -0.11    0.34
   5  -4  -8    0.58    0.41
  -5   4   8   -0.15    0.35
   4  -4  -8    2.09    0.58
  -4   4   8    2.70    0.67
   3  -4  -8    0.98    0.41
  -3   4   8    0.98    0.49
   2  -4  -8    6.84    0.90
  -2   4   8    8.00    1.04
   1  -4  -8   19.75    1.15
   1  -4  -8   18.62    1.20
  -1   4   8   20.38    1.32
   0  -4  -8    4.70    0.66
   0  -4  -8    4.04    0.66
   0   4   8    4.84    0.76
  -1  -4  -8   10.48    0.82
  -1  -4  -8    9.85    0.80
   1   4   8    9.81    0.86
  -2  -4  -8    0.35    0.24
  -2  -4  -8    0.59    0.27
   2   4   8    0.56    0.29
   2   4   8    0.37    0.27
  -3  -4  -8   17.28    0.98
  -3  -4  -8   16.94    1.05
   3   4   8   15.52    1.00
   3   4   8   14.81    1.00
  -4  -4  -8   38.17    1.45
  -4  -4  -8   37.51    1.64
   4   4   8   39.16    1.65
   4   4   8   36.05    1.54
  -5  -4  -8    3.81    0.67
   5   4   8    3.87    0.60
   5   4   8    2.56    0.59
  -6  -4  -8    1.96    0.53
   6   4   8    3.53    0.70
  -7  -4  -8    9.09    0.97
   7   4   8   11.81    1.08
  -8  -4  -8    0.77    0.40
   8   4   8    0.83    0.44
  -9  -4  -8    0.98    0.49
   9   4   8    2.60    0.75
 -10  -4  -8    2.31    0.69
  10   4   8    2.56    0.76
 -11  -4  -8    2.29    0.78
  11   4   8    3.43    0.90
   6  -5  -8    8.19    1.24
  -6   5   8    5.58    1.05
   5  -5  -8    0.09    0.35
  -5   5   8   -0.01    0.35
   4  -5  -8    7.26    1.03
  -4   5   8    9.48    1.26
   3  -5  -8    0.89    0.43
  -3   5   8    0.61    0.46
   2  -5  -8    0.42    0.33
   2  -5  -8    0.18    0.30
  -2   5   8   -0.10    0.21
   1  -5  -8    0.94    0.40
   1  -5  -8    1.37    0.47
  -1   5   8    1.91    0.58
   0  -5  -8    1.30    0.42
   0  -5  -8    1.73    0.47
   0   5   8    0.68    0.36
  -1  -5  -8   -0.19    0.21
  -1  -5  -8   -0.06    0.19
   1   5   8   -0.05    0.23
  -2  -5  -8   52.75    1.85
  -2  -5  -8   58.30    2.08
   2   5   8   57.28    2.16
  -3  -5  -8   40.63    1.54
  -3  -5  -8   40.90    1.75
   3   5   8   41.10    1.78
  -4  -5  -8    3.42    0.63
   4   5   8    2.89    0.58
   4   5   8    3.64    0.68
  -5  -5  -8    7.17    0.94
   5   5   8    6.12    0.83
   5   5   8    6.95    0.89
  -6  -5  -8    0.34    0.31
   6   5   8    0.21    0.32
   6   5   8    0.07    0.25
  -7  -5  -8   15.88    1.25
   7   5   8   15.16    1.23
  -8  -5  -8    4.52    0.84
   8   5   8    3.02    0.71
  -9  -5  -8    6.90    1.09
   9   5   8    7.63    1.17
 -10  -5  -8    3.41    0.86
  10   5   8    6.01    1.11
 -11  -5  -8    1.04    0.62
  11   5   8    0.58    0.54
   5  -6  -8    2.51    0.72
  -5   6   8    1.63    0.62
   4  -6  -8   -0.41    0.26
  -4   6   8   -0.29    0.36
   3  -6  -8    7.43    1.05
   3  -6  -8    7.87    1.06
  -3   6   8    9.17    1.21
   2  -6  -8    2.99    0.66
   2  -6  -8    3.38    0.74
  -2   6   8    2.72    0.68
   1  -6  -8    2.38    0.59
   1  -6  -8    0.97    0.41
  -1   6   8    1.94    0.58
   0  -6  -8   -0.12    0.24
   0  -6  -8    0.31    0.29
   0   6   8    0.12    0.27
  -1  -6  -8   17.74    1.20
  -1  -6  -8   17.80    1.12
   1   6   8   18.54    1.31
  -2  -6  -8    2.68    0.59
  -2  -6  -8    2.21    0.47
   2   6   8    2.73    0.60
  -3  -6  -8    5.47    0.83
   3   6   8    5.30    0.84
  -4  -6  -8    0.17    0.25
   4   6   8    0.17    0.32
  -5  -6  -8    9.17    0.93
   5   6   8    7.36    0.92
   5   6   8   10.52    0.95
  -6  -6  -8   10.06    1.00
   6   6   8    7.82    0.98
   6   6   8    6.84    0.91
  -7  -6  -8    3.00    0.70
   7   6   8    2.35    0.60
  -8  -6  -8    7.60    1.15
   8   6   8    5.52    0.95
  -9  -6  -8    1.87    0.66
   9   6   8    2.53    0.75
 -10  -6  -8    2.74    0.82
  10   6   8    4.62    1.03
   4  -7  -8   -0.07    0.41
  -4   7   8    1.08    0.57
   3  -7  -8   -0.21    0.34
   3  -7  -8    0.34    0.43
  -3   7   8    0.50    0.47
   2  -7  -8   11.93    1.17
   2  -7  -8    7.83    1.09
  -2   7   8    8.46    1.20
   1  -7  -8    8.25    1.07
   1  -7  -8   10.25    1.01
  -1   7   8   10.73    1.32
   0  -7  -8    2.76    0.60
   0  -7  -8    4.82    0.90
   0   7   8    3.54    0.79
  -1  -7  -8   13.64    1.02
  -1  -7  -8   11.31    1.04
   1   7   8   11.22    1.07
  -2  -7  -8    0.47    0.38
   2   7   8    0.52    0.39
  -3  -7  -8   -0.11    0.27
   3   7   8    0.59    0.39
  -4  -7  -8   -0.07    0.29
   4   7   8    0.37    0.34
  -5  -7  -8    8.61    1.12
   5   7   8   10.85    1.05
  -6  -7  -8    1.92    0.59
  -7  -7  -8    1.20    0.49
   7   7   8    0.55    0.39
   7   7   8    0.96    0.43
  -8  -7  -8   10.79    1.38
   8   7   8   10.83    1.16
  -9  -7  -8    0.80    0.51
   9   7   8    0.25    0.47
 -10  -7  -8    0.40    0.46
  10   7   8   -0.16    0.45
   3  -8  -8   -0.20    0.33
   3  -8  -8    0.03    0.41
  -3   8   8   -0.38    0.41
   2  -8  -8    2.89    0.70
   2  -8  -8    2.97    0.79
  -2   8   8    4.31    0.93
   1  -8  -8    1.75    0.60
   1  -8  -8    1.50    0.54
  -1   8   8    2.21    0.65
   0  -8  -8    4.00    0.73
   0  -8  -8    3.27    0.76
   0   8   8    2.36    0.71
  -1  -8  -8    6.33    1.03
   1   8   8    4.61    0.91
  -2  -8  -8    4.25    0.85
   2   8   8    1.57    0.55
  -3  -8  -8    1.85    0.59
   3   8   8    1.27    0.51
  -4  -8  -8    0.92    0.48
   4   8   8    2.96    0.70
  -5  -8  -8    4.38    0.87
   5   8   8    3.85    0.83
  -6  -8  -8    0.02    0.32
   6   8   8    0.10    0.35
  -7  -8  -8    4.25    0.87
   7   8   8    2.75    0.71
  -8  -8  -8   -0.12    0.38
   8   8   8    1.02    0.49
  -9  -8  -8    0.57    0.46
   9   8   8    0.92    0.53
   2  -9  -8    1.85    0.59
   2  -9  -8    1.84    0.74
  -2   9   8    1.99    0.74
   1  -9  -8    4.15    0.93
  -1   9   8    5.73    1.10
   0  -9  -8   27.82    1.90
  -1  -9  -8   13.56    1.31
   1   9   8   15.11    1.42
  -2  -9  -8    1.20    0.54
   2   9   8    0.46    0.43
  -3  -9  -8    0.16    0.36
   3   9   8    0.07    0.36
  -4  -9  -8   10.36    1.35
   4   9   8    8.76    1.23
  -5  -9  -8    0.95    0.50
   5   9   8    1.15    0.52
  -6  -9  -8    6.89    1.11
   6   9   8    8.45    1.19
  -7  -9  -8    0.23    0.45
   7   9   8   -0.14    0.31
  -8  -9  -8    3.62    0.90
   8   9   8    3.05    0.82
   0 -10  -8    0.18    0.48
   0  10   8    0.30    0.49
  -1 -10  -8   12.05    1.56
   1  10   8   10.60    1.44
  -2 -10  -8    4.55    1.01
   2  10   8    4.54    0.97
  -3 -10  -8    3.12    0.87
   3  10   8    4.43    0.99
  -4 -10  -8   -0.21    0.38
   4  10   8    0.13    0.33
  -5 -10  -8    0.21    0.47
   5  10   8    0.58    0.55
  -6 -10  -8    0.42    0.41
   6  10   8   -0.18    0.39
  -7 -10  -8   11.00    1.54
   7  10   8   10.44    1.46
   3   9  -9   -0.06    0.48
  -3  -9   9    0.12    0.45
  -2  -9   9    1.28    0.66
  -1  -9   9    2.21    0.79
   0   9  -9    0.62    0.51
   0  -9   9   -0.13    0.43
  -1   9  -9    3.26    0.76
   1  -9   9    3.30    0.92
  -2   9  -9   -0.29    0.37
   2  -9   9   -0.23    0.41
   5   8  -9    0.76    0.60
  -5  -8   9    1.06    0.67
   4   8  -9    5.64    1.06
  -4  -8   9    5.49    1.05
   3   8  -9    1.76    0.63
  -3  -8   9    1.25    0.61
   2   8  -9   -0.14    0.42
   2   8  -9    0.35    0.39
  -2  -8   9    0.61    0.51
   1   8  -9    5.87    0.98
  -1  -8   9    5.71    1.06
   0   8  -9    2.08    0.62
   0  -8   9    3.45    0.92
  -1   8  -9    1.80    0.57
   1  -8   9    0.32    0.53
  -2   8  -9    0.46    0.44
   2  -8   9    1.32    0.67
  -3   8  -9    0.59    0.45
   3  -8   9    0.12    0.49
  -4   8  -9   -0.26    0.35
   4  -8   9   -0.07    0.47
   6   7  -9    0.17    0.50
  -6  -7   9    0.35    0.48
   5   7  -9    1.92    0.69
  -5  -7   9    2.41    0.73
   4   7  -9    2.40    0.72
  -4  -7   9    2.17    0.76
   3   7  -9   30.08    1.83
   3   7  -9   28.59    1.66
  -3  -7   9   26.85    1.87
   2   7  -9    0.49    0.48
   2   7  -9    1.50    0.49
  -2  -7   9    0.67    0.52
   1   7  -9    1.06    0.45
  -1  -7   9    1.27    0.55
   0   7  -9    4.01    0.76
   0  -7   9    3.86    0.84
  -1   7  -9    0.39    0.39
   1  -7   9    0.53    0.44
  -2   7  -9    4.96    0.86
   2  -7   9    7.21    1.15
  -3   7  -9    0.46    0.36
   3  -7   9    0.63    0.48
  -4   7  -9   12.46    1.27
   4  -7   9   13.73    1.43
  -5   7  -9    0.18    0.35
   5  -7   9    0.04    0.51
  -7  -6   9    3.15    0.82
   6   6  -9    1.20    0.61
  -6  -6   9    0.82    0.49
   5   6  -9   -0.04    0.34
  -5  -6   9    0.61    0.44
   4   6  -9    2.44    0.64
   4   6  -9    3.62    0.83
  -4  -6   9    5.46    0.96
   3   6  -9   10.33    1.06
   3   6  -9   11.64    1.05
  -3  -6   9   13.17    1.26
   2   6  -9    3.23    0.66
   2   6  -9    2.34    0.61
  -2  -6   9    3.86    0.84
   1   6  -9    2.25    0.56
   1   6  -9    4.45    0.78
  -1  -6   9    3.64    0.78
   0   6  -9    1.16    0.44
   0  -6   9    0.80    0.44
  -1   6  -9    2.89    0.66
   1  -6   9    2.88    0.76
  -2   6  -9    1.72    0.57
   2  -6   9    1.04    0.50
  -3   6  -9    7.67    1.05
   3  -6   9    7.88    1.19
  -4   6  -9    4.08    0.82
   4  -6   9    4.12    0.92
  -5   6  -9    4.76    0.94
   5  -6   9    4.89    1.05
  -6   6  -9    1.64    0.58
   6  -6   9   -0.03    0.42
   7  -6   9    1.71    0.77
   7   5  -9   -0.05    0.44
  -7  -5   9    0.45    0.45
   6   5  -9    2.47    0.72
  -6  -5   9    3.31    0.83
   5   5  -9   19.67    1.51
   5   5  -9   18.09    1.33
  -5  -5   9   19.36    1.55
   4   5  -9    0.94    0.48
   4   5  -9    0.98    0.48
  -4  -5   9    0.66    0.39
   3   5  -9    0.30    0.33
   3   5  -9    0.12    0.31
  -3  -5   9    0.34    0.35
   2   5  -9   12.26    1.06
   2   5  -9   11.16    0.99
  -2  -5   9   11.06    1.08
   1   5  -9    6.92    0.93
   1   5  -9    5.76    0.82
  -1  -5   9    6.87    1.02
   0   5  -9    0.88    0.37
   0   5  -9    1.91    0.51
   0  -5   9    0.83    0.48
  -1   5  -9    5.12    0.78
   1  -5   9    6.74    1.06
  -2   5  -9    0.57    0.41
   2  -5   9    0.39    0.35
  -3   5  -9    0.04    0.27
   3  -5   9   -0.15    0.31
  -4   5  -9   13.57    1.17
   4  -5   9   12.97    1.32
  -5   5  -9   19.75    1.45
   5  -5   9   19.30    1.68
  -6   5  -9    0.04    0.31
   6  -5   9   -0.02    0.38
  -7   5  -9    0.27    0.44
   7  -5   9    0.15    0.43
   8  -5   9    3.04    0.92
  -7  -4   9    2.17    0.67
   6   4  -9    0.15    0.36
  -6  -4   9    0.24    0.40
  -6  -4   9   -0.06    0.33
   5   4  -9   23.99    1.50
  -5  -4   9   26.42    1.69
  -5  -4   9   28.94    1.76
   4   4  -9    0.47    0.37
  -4  -4   9    0.28    0.35
  -4  -4   9   -0.19    0.29
   3   4  -9    0.52    0.37
  -3  -4   9    1.12    0.46
  -3  -4   9    0.61    0.37
   2   4  -9    0.03    0.29
  -2  -4   9   -0.01    0.25
  -2  -4   9   -0.31    0.27
   1   4  -9    6.04    0.89
  -1  -4   9    5.95    0.84
  -1  -4   9    6.70    0.97
   0   4  -9    1.59    0.49
   0  -4   9    0.54    0.38
  -1   4  -9   41.15    1.86
   1  -4   9   38.94    2.03
  -2   4  -9    5.78    0.82
   2  -4   9    6.11    0.99
  -3   4  -9    5.96    0.88
   3  -4   9    7.76    1.13
  -4   4  -9    2.09    0.58
   4  -4   9    2.13    0.70
  -5   4  -9    1.89    0.60
   5  -4   9    1.23    0.52
  -6   4  -9    5.53    0.92
   6  -4   9    5.61    1.07
  -7   4  -9   -0.21    0.28
   7  -4   9   -0.12    0.43
  -8   4  -9    4.47    0.91
   8  -4   9    3.53    0.94
   8  -4   9    5.87    1.00
   7   3  -9    0.17    0.39
  -7  -3   9   -0.26    0.38
   6   3  -9    8.78    1.14
  -6  -3   9    6.92    1.07
  -6  -3   9    7.75    1.14
   5   3  -9    0.22    0.36
  -5  -3   9   -0.12    0.25
  -5  -3   9    0.20    0.35
   4   3  -9    1.36    0.50
  -4  -3   9    1.10    0.44
  -4  -3   9    0.32    0.39
   3   3  -9    0.23    0.31
  -3  -3   9    0.98    0.41
  -3  -3   9    0.58    0.37
   2   3  -9    1.93    0.51
  -2  -3   9    3.23    0.67
  -2  -3   9    1.69    0.49
   1   3  -9   47.87    1.96
  -1  -3   9   47.13    2.10
  -1  -3   9   42.62    1.80
   0   3  -9    0.61    0.33
   0  -3   9    1.19    0.40
   0  -3   9    1.57    0.50
  -1   3  -9   60.60    2.23
   1  -3   9   61.68    1.97
   1  -3   9   60.53    2.46
  -2   3  -9    3.85    0.69
   2  -3   9    4.68    0.87
  -3   3  -9    3.63    0.70
   3  -3   9    5.24    0.96
  -4   3  -9    7.04    0.96
   4  -3   9    6.20    1.01
  -5   3  -9    0.54    0.38
   5  -3   9   -0.25    0.33
  -6   3  -9    2.50    0.63
   6  -3   9    1.57    0.63
  -7   3  -9    1.62    0.58
  -7   3  -9    2.24    0.64
   7  -3   9    1.29    0.59
  -8   3  -9    0.45    0.43
  -8   3  -9    0.09    0.31
   8  -3   9   -0.24    0.39
  -9   3  -9   -0.12    0.33
  -9   3  -9    0.60    0.50
   9  -3   9    0.57    0.56
   8   2  -9   -0.38    0.38
   7   2  -9    0.25    0.44
  -7  -2   9    1.08    0.51
   6   2  -9    7.16    1.05
  -6  -2   9    7.97    1.14
   5   2  -9    1.60    0.54
  -5  -2   9    0.20    0.35
  -5  -2   9    0.64    0.43
   4   2  -9    6.41    0.92
  -4  -2   9    5.11    0.83
  -4  -2   9    5.99    0.90
   3   2  -9    2.34    0.55
  -3  -2   9    1.59    0.48
  -3  -2   9    3.08    0.63
   2   2  -9   36.39    1.71
  -2  -2   9   34.68    1.71
  -2  -2   9   35.39    1.67
   1   2  -9   -0.17    0.21
  -1  -2   9    0.08    0.27
  -1  -2   9    0.43    0.24
   0   2  -9   84.02    2.64
   0  -2   9   85.52    2.50
   0  -2   9   86.26    2.84
  -1   2  -9    0.10    0.27
   1  -2   9   -0.24    0.26
   1  -2   9    0.15    0.20
  -2   2  -9   11.36    0.93
   2  -2   9   12.78    1.12
  -3   2  -9    8.58    0.83
   3  -2   9    8.08    1.10
  -4   2  -9   18.39    1.21
   4  -2   9   17.11    1.36
  -5   2  -9    6.32    0.93
   5  -2   9    6.34    1.06
  -6   2  -9    0.85    0.39
  -6   2  -9    2.27    0.61
   6  -2   9    2.09    0.63
  -7   2  -9   28.88    1.65
  -7   2  -9   23.35    1.52
   7  -2   9   30.02    1.90
  -8   2  -9    0.14    0.34
  -8   2  -9    0.06    0.40
   8  -2   9    0.28    0.50
  -9   2  -9    2.46    0.66
  -9   2  -9    1.04    0.54
   9  -2   9    1.64    0.63
   7   1  -9   -0.12    0.42
  -7  -1   9    1.31    0.58
   6   1  -9    1.06    0.49
  -6  -1   9    2.02    0.64
   5   1  -9   17.60    1.32
  -5  -1   9   18.11    1.36
   4   1  -9    8.49    1.09
  -4  -1   9    5.40    0.89
  -4  -1   9    9.84    0.91
   3   1  -9    0.64    0.37
  -3  -1   9    0.43    0.30
  -3  -1   9    0.61    0.36
   2   1  -9   16.03    1.13
  -2  -1   9   16.96    1.18
  -2  -1   9   18.25    1.18
   1   1  -9   14.44    1.05
  -1  -1   9   15.46    1.10
  -1  -1   9   14.69    1.03
   0   1  -9    2.24    0.53
   0  -1   9    2.99    0.62
   0  -1   9    1.27    0.39
  -1   1  -9   51.26    1.97
   1  -1   9   50.19    2.13
   1  -1   9   52.92    1.84
  -2   1  -9    0.73    0.33
   2  -1   9    0.58    0.26
   2  -1   9    0.23    0.31
  -3   1  -9    2.39    0.53
   3  -1   9    2.82    0.69
  -4   1  -9    6.42    0.88
   4  -1   9    5.23    0.89
  -5   1  -9    0.15    0.25
  -5   1  -9   -0.22    0.20
   5  -1   9    0.05    0.29
  -6   1  -9    1.19    0.45
  -6   1  -9    1.06    0.39
   6  -1   9    1.35    0.62
  -7   1  -9    1.32    0.48
  -7   1  -9    0.81    0.43
   7  -1   9    0.50    0.43
  -8   1  -9    4.60    0.86
  -8   1  -9    4.63    0.86
   8  -1   9    4.56    1.00
  -9   1  -9   -0.16    0.30
  -9   1  -9   -0.07    0.29
   9  -1   9   -0.12    0.39
 -10   1  -9    0.71    0.55
  10  -1   9    0.59    0.56
   7   0  -9    2.75    0.76
  -7   0   9    3.15    0.81
   6   0  -9    0.13    0.40
  -6   0   9    0.05    0.33
   5   0  -9    1.02    0.49
  -5   0   9    2.09    0.62
   4   0  -9   41.84    1.96
  -4   0   9   46.42    2.15
   3   0  -9    6.74    0.90
  -3   0   9    6.46    0.96
   2   0  -9    2.90    0.62
  -2   0   9    1.73    0.48
  -2   0   9    2.53    0.53
   1   0  -9    6.22    0.81
  -1   0   9    8.25    0.80
  -1   0   9    9.59    0.84
   0   0  -9    0.02    0.20
   0   0   9    0.34    0.25
   0   0   9    0.37    0.27
  -1   0  -9    4.27    0.68
   1   0   9    4.68    0.74
   1   0   9    4.99    0.71
  -2   0  -9    5.44    0.77
   2   0   9    5.11    0.65
   2   0   9    4.79    0.81
  -3   0  -9   17.45    1.11
   3   0   9   17.85    1.25
  -4   0  -9    0.10    0.24
  -4   0  -9   -0.12    0.18
   4   0   9   -0.15    0.21
  -5   0  -9   10.97    0.92
  -5   0  -9   10.68    0.85
   5   0   9   13.66    1.20
  -6   0  -9   16.99    1.15
  -6   0  -9   17.62    1.18
   6   0   9   18.45    1.40
  -7   0  -9    0.95    0.41
  -7   0  -9    0.16    0.29
   7   0   9    0.35    0.36
  -8   0  -9    0.07    0.29
  -8   0  -9   -0.29    0.32
   8   0   9   -0.27    0.29
  -9   0  -9    4.84    0.90
   9   0   9    4.04    0.94
 -10   0  -9    0.27    0.51
  10   0   9    0.07    0.47
   7  -1  -9    0.41    0.43
  -7   1   9    0.57    0.47
   6  -1  -9    1.95    0.63
  -6   1   9    0.18    0.39
   5  -1  -9    1.54    0.53
  -5   1   9    3.15    0.77
   4  -1  -9   10.48    1.04
  -4   1   9   12.49    1.13
   3  -1  -9    0.13    0.28
  -3   1   9    0.68    0.35
   2  -1  -9    2.34    0.54
  -2   1   9    3.45    0.68
   1  -1  -9    5.54    0.78
  -1   1   9    6.00    0.84
  -1   1   9    5.82    0.74
   0  -1  -9   13.57    0.99
   0   1   9   13.22    0.96
   0   1   9   15.08    1.04
  -1  -1  -9    4.48    0.68
   1   1   9    5.69    0.80
   1   1   9    4.13    0.64
  -2  -1  -9    5.87    0.77
   2   1   9    4.99    0.66
   2   1   9    4.12    0.71
  -3  -1  -9    3.15    0.58
  -3  -1  -9    3.39    0.52
   3   1   9    3.74    0.58
   3   1   9    3.21    0.65
  -4  -1  -9   10.97    0.82
  -4  -1  -9   12.33    0.93
   4   1   9   10.73    0.99
  -5  -1  -9    0.15    0.25
  -5  -1  -9    0.04    0.25
   5   1   9    0.28    0.36
  -6  -1  -9    4.67    0.76
  -6  -1  -9    4.44    0.68
   6   1   9    4.29    0.80
  -7  -1  -9    0.16    0.23
  -7  -1  -9    0.61    0.38
   7   1   9    0.12    0.37
  -8  -1  -9   -0.21    0.31
   8   1   9    0.37    0.44
  -9  -1  -9   16.31    1.36
   9   1   9   17.41    1.54
 -10  -1  -9   -0.46    0.39
  10   1   9    0.06    0.43
   7  -2  -9    0.79    0.57
  -7   2   9    0.58    0.53
   6  -2  -9   -0.03    0.40
  -6   2   9   -0.10    0.36
   5  -2  -9   11.95    1.20
  -5   2   9   11.20    1.15
   4  -2  -9   11.51    1.10
  -4   2   9   11.11    1.11
   3  -2  -9   22.15    1.41
  -3   2   9   21.84    1.48
   2  -2  -9    2.84    0.61
  -2   2   9    3.19    0.68
   1  -2  -9    3.82    0.65
  -1   2   9    3.85    0.69
   0  -2  -9    3.27    0.62
   0   2   9    3.69    0.66
   0   2   9    3.14    0.56
  -1  -2  -9   13.85    0.98
   1   2   9   12.13    0.93
   1   2   9   14.49    1.02
  -2  -2  -9    1.35    0.42
  -2  -2  -9    2.16    0.43
   2   2   9    2.41    0.51
   2   2   9    2.27    0.53
  -3  -2  -9   14.44    0.98
  -3  -2  -9   13.77    0.88
   3   2   9   15.21    1.10
   3   2   9   12.63    0.88
  -4  -2  -9   24.44    1.29
  -4  -2  -9   23.25    1.22
   4   2   9   23.72    1.41
   4   2   9   25.94    1.21
  -5  -2  -9    4.11    0.65
  -5  -2  -9    4.24    0.67
   5   2   9    2.90    0.64
  -6  -2  -9    9.76    0.90
  -6  -2  -9   10.41    0.85
   6   2   9   10.14    1.04
  -7  -2  -9    4.46    0.77
   7   2   9    2.13    0.66
  -8  -2  -9   10.14    1.24
   8   2   9   11.01    1.13
  -9  -2  -9    0.24    0.35
   9   2   9    0.01    0.33
 -10  -2  -9    9.57    1.35
  10   2   9   11.76    1.55
   6  -3  -9   23.77    1.73
  -6   3   9   27.31    1.91
   5  -3  -9    0.22    0.36
  -5   3   9    0.38    0.45
   4  -3  -9    7.57    1.10
  -4   3   9    5.56    1.00
   3  -3  -9    1.26    0.50
  -3   3   9    0.39    0.38
   2  -3  -9    4.32    0.74
  -2   3   9    2.97    0.69
   1  -3  -9   -0.04    0.20
  -1   3   9   -0.02    0.23
   0  -3  -9    2.66    0.55
   0   3   9    3.50    0.70
  -1  -3  -9   22.79    1.27
   1   3   9   25.33    1.39
  -2  -3  -9   20.50    1.18
  -2  -3  -9   21.47    1.13
   2   3   9   22.69    1.29
   2   3   9   25.15    1.29
  -3  -3  -9    0.80    0.34
  -3  -3  -9    1.02    0.32
   3   3   9    1.12    0.43
   3   3   9    0.74    0.35
  -4  -3  -9    2.48    0.50
  -4  -3  -9    1.40    0.43
   4   3   9    1.76    0.44
   4   3   9    1.39    0.48
  -5  -3  -9   26.43    1.41
  -5  -3  -9   27.00    1.31
   5   3   9   26.85    1.55
  -6  -3  -9   13.46    1.09
   6   3   9   15.63    1.24
  -7  -3  -9   37.58    1.85
   7   3   9   35.31    1.93
  -8  -3  -9    0.51    0.37
   8   3   9    0.33    0.41
  -9  -3  -9    7.91    1.13
   9   3   9    9.54    1.33
 -10  -3  -9    0.20    0.38
  10   3   9    0.11    0.45
   6  -4  -9    0.97    0.52
  -6   4   9    0.15    0.50
   5  -4  -9    6.17    1.05
  -5   4   9    6.09    1.08
   4  -4  -9    0.50    0.44
  -4   4   9    0.47    0.42
   3  -4  -9   -0.06    0.32
  -3   4   9    0.38    0.38
   2  -4  -9    1.43    0.49
  -2   4   9    2.09    0.59
   1  -4  -9    2.73    0.63
  -1   4   9    2.27    0.60
   0  -4  -9    1.06    0.41
   0   4   9    0.88    0.41
  -1  -4  -9    0.35    0.27
  -1  -4  -9    0.12    0.25
   1   4   9    0.28    0.30
  -2  -4  -9   97.16    2.77
  -2  -4  -9   99.53    2.78
   2   4   9   96.83    2.95
  -3  -4  -9    0.92    0.39
  -3  -4  -9    0.97    0.37
   3   4   9    1.57    0.47
   3   4   9    1.07    0.40
  -4  -4  -9    1.76    0.46
  -4  -4  -9    3.99    0.64
   4   4   9    2.71    0.57
   4   4   9    1.94    0.50
  -5  -4  -9    8.27    0.84
   5   4   9    8.18    0.78
   5   4   9    6.39    0.89
  -6  -4  -9    9.19    0.94
   6   4   9    7.68    1.01
  -7  -4  -9    3.26    0.72
   7   4   9    2.44    0.67
  -8  -4  -9   14.80    1.28
   8   4   9   12.46    1.23
  -9  -4  -9    0.87    0.48
   9   4   9    1.34    0.57
 -10  -4  -9    0.28    0.40
  10   4   9    0.24    0.44
   5  -5  -9    7.02    1.14
  -5   5   9    6.62    1.19
   4  -5  -9    0.24    0.41
  -4   5   9   -0.07    0.38
   3  -5  -9    5.55    0.97
  -3   5   9    6.15    1.10
   2  -5  -9    0.25    0.34
  -2   5   9    0.16    0.34
   1  -5  -9    6.70    0.95
  -1   5   9    6.31    0.99
   0  -5  -9   19.64    1.23
   0  -5  -9   19.40    1.27
   0   5   9   17.10    1.31
  -1  -5  -9    9.79    0.89
  -1  -5  -9    6.78    0.85
   1   5   9    8.55    1.07
  -2  -5  -9    6.99    0.83
  -2  -5  -9    7.95    0.81
   2   5   9    8.06    1.00
  -3  -5  -9    0.41    0.31
  -3  -5  -9    0.82    0.32
   3   5   9    0.66    0.38
  -4  -5  -9    2.70    0.61
   4   5   9    2.48    0.59
  -5  -5  -9    5.02    0.83
   5   5   9    4.55    0.75
   5   5   9    5.99    0.86
  -6  -5  -9   26.26    1.57
   6   5   9   25.27    1.57
  -7  -5  -9   -0.01    0.26
   7   5   9    0.24    0.34
  -8  -5  -9   10.79    1.13
   8   5   9   11.04    1.18
  -9  -5  -9    0.49    0.47
   9   5   9    0.44    0.48
 -10  -5  -9    3.20    0.81
  10   5   9    3.32    0.83
   4  -6  -9    0.20    0.43
  -4   6   9   -0.02    0.38
   3  -6  -9    0.55    0.43
  -3   6   9    0.33    0.45
   2  -6  -9   12.48    1.16
  -2   6   9   11.57    1.17
   1  -6  -9    0.55    0.43
  -1   6   9    0.11    0.31
   0  -6  -9    6.97    0.96
   0  -6  -9    6.07    0.88
   0   6   9    4.81    0.90
  -1  -6  -9    8.55    0.87
  -1  -6  -9    7.32    0.99
   1   6   9    6.54    0.98
  -2  -6  -9    4.44    0.71
  -2  -6  -9    3.25    0.65
   2   6   9    4.40    0.79
  -3  -6  -9    1.80    0.51
   3   6   9    1.44    0.48
  -4  -6  -9    0.47    0.35
   4   6   9    0.83    0.40
  -5  -6  -9    2.56    0.62
   5   6   9    3.87    0.75
  -6  -6  -9    0.33    0.30
   6   6   9    0.50    0.39
   6   6   9    0.41    0.33
  -7  -6  -9   21.08    1.54
   7   6   9   18.71    1.40
  -8  -6  -9    1.70    0.63
   8   6   9    1.13    0.53
  -9  -6  -9    0.24    0.41
   9   6   9    0.32    0.44
 -10  -6  -9    0.16    0.49
  10   6   9   -0.17    0.38
   3  -7  -9    3.81    0.86
  -3   7   9    3.90    0.86
   2  -7  -9    2.52    0.67
  -2   7   9    3.67    0.89
   1  -7  -9    0.55    0.47
   1  -7  -9    0.89    0.45
  -1   7   9    1.31    0.56
   0  -7  -9    6.77    1.01
   0  -7  -9    8.36    1.09
   0   7   9    8.76    1.26
  -1  -7  -9   -0.06    0.27
  -1  -7  -9   -0.27    0.25
   1   7   9    0.24    0.37
  -2  -7  -9   -0.20    0.26
   2   7   9   -0.10    0.31
  -3  -7  -9    1.01    0.45
   3   7   9    0.27    0.38
  -4  -7  -9   10.12    1.06
   4   7   9   10.69    1.08
  -5  -7  -9   10.26    1.29
   5   7   9   10.76    1.07
  -6  -7  -9   -0.06    0.29
   6   7   9    0.40    0.39
  -7  -7  -9    1.19    0.56
  -8  -7  -9    7.26    1.17
   8   7   9   13.62    1.31
  -9  -7  -9    0.42    0.48
   9   7   9    0.65    0.45
   2  -8  -9    0.36    0.47
  -2   8   9    1.67    0.74
   1  -8  -9    7.10    1.09
   1  -8  -9    7.42    1.18
  -1   8   9    6.45    1.15
   0  -8  -9    0.20    0.42
   0  -8  -9   -0.37    0.32
   0   8   9    0.38    0.40
  -1  -8  -9    0.02    0.33
   1   8   9   -0.32    0.31
  -2  -8  -9   -0.28    0.35
   2   8   9    0.05    0.33
  -3  -8  -9    4.50    0.87
   3   8   9    6.20    1.04
  -4  -8  -9    2.40    0.67
   4   8   9    3.27    0.78
  -5  -8  -9   -0.15    0.35
   5   8   9    0.40    0.45
  -6  -8  -9    7.69    1.19
   6   8   9    6.47    1.03
  -7  -8  -9    0.48    0.45
   7   8   9    0.02    0.39
  -8  -8  -9    0.30    0.49
   9   8   9    1.58    0.65
   0  -9  -9    1.69    0.65
   0   9   9    1.69    0.65
  -1  -9  -9    4.81    0.93
   1   9   9    6.83    1.22
  -2  -9  -9    0.14    0.49
   2   9   9    0.76    0.48
  -3  -9  -9    6.36    1.09
   3   9   9    6.00    1.10
  -4  -9  -9    0.37    0.43
   4   9   9   -0.21    0.40
  -5  -9  -9   -0.39    0.36
   5   9   9   -0.16    0.36
  -6  -9  -9    3.70    0.91
   6   9   9    2.64    0.77
  -7  -9  -9   16.51    1.49
   7   9   9   16.47    1.52
  -2 -10  -9    3.21    0.90
  -3 -10  -9   -0.13    0.43
   3  10   9   -0.06    0.37
  -4 -10  -9    9.98    1.43
   4  10   9    8.73    1.33
  -5 -10  -9    0.30    0.52
   5  10   9    2.45    0.76
   3   8 -10    0.18    0.48
  -3  -8  10    0.15    0.44
   2   8 -10    1.35    0.56
  -2  -8  10    0.28    0.43
   1   8 -10    2.13    0.64
  -1  -8  10    2.57    0.86
   0   8 -10    8.50    1.21
   0  -8  10    6.77    1.21
  -1   8 -10    1.60    0.56
   1  -8  10    1.46    0.66
  -2   8 -10    3.44    0.85
   2  -8  10    4.50    1.03
   4   7 -10   11.62    1.48
  -4  -7  10   13.64    1.44
   3   7 -10    0.91    0.56
   3   7 -10    0.74    0.49
  -3  -7  10    0.72    0.57
   2   7 -10    1.15    0.55
   2   7 -10    0.51    0.40
  -2  -7  10    1.43    0.64
   1   7 -10    2.88    0.70
  -1  -7  10    3.00    0.80
   0   7 -10    8.19    1.16
   0  -7  10    6.91    1.15
  -1   7 -10   -0.11    0.32
   1  -7  10   -0.06    0.40
  -2   7 -10    4.88    0.88
   2  -7  10    3.98    0.91
  -3   7 -10    2.35    0.72
   3  -7  10    2.05    0.73
  -4   7 -10    7.43    1.16
   4  -7  10    5.99    1.20
   5   6 -10    1.30    0.57
  -5  -6  10    1.08    0.54
   4   6 -10    4.11    0.91
   4   6 -10    3.43    0.80
  -4  -6  10    2.70    0.78
   3   6 -10    5.05    0.89
   3   6 -10    4.25    0.89
  -3  -6  10    3.92    0.89
   2   6 -10    0.22    0.38
   2   6 -10   -0.14    0.34
  -2  -6  10   -0.29    0.32
   1   6 -10    0.38    0.33
  -1  -6  10    1.05    0.51
   0   6 -10   13.77    1.20
   0  -6  10   13.62    1.38
  -1   6 -10    3.08    0.70
   1  -6  10    3.99    0.92
  -2   6 -10   -0.29    0.33
   2  -6  10   -0.25    0.38
  -3   6 -10    0.04    0.36
   3  -6  10    0.57    0.48
  -4   6 -10   11.92    1.45
   4  -6  10   10.79    1.51
  -5   6 -10    1.18    0.53
   5  -6  10    0.55    0.60
   6  -6  10   -0.37    0.52
   6   5 -10    5.31    1.05
  -6  -5  10    4.16    0.92
   5   5 -10    1.66    0.64
   5   5 -10    2.86    0.72
  -5  -5  10    0.89    0.52
   4   5 -10    1.15    0.47
   4   5 -10    1.45    0.55
  -4  -5  10    0.80    0.48
   3   5 -10    0.99    0.52
   3   5 -10    1.41    0.53
  -3  -5  10    1.53    0.60
   2   5 -10    3.08    0.72
   2   5 -10    5.18    0.90
  -2  -5  10    3.00    0.75
   1   5 -10    0.57    0.40
   1   5 -10    0.05    0.33
  -1  -5  10    0.49    0.42
   0   5 -10    0.26    0.35
   0  -5  10   -0.13    0.32
  -1   5 -10   12.03    1.14
   1  -5  10    9.91    1.31
  -2   5 -10   -0.09    0.27
   2  -5  10    0.30    0.39
  -3   5 -10    0.86    0.51
   3  -5  10    0.33    0.46
  -4   5 -10   20.33    1.50
   4  -5  10   20.68    1.71
  -5   5 -10    6.09    1.01
   5  -5  10    7.59    1.30
  -6   5 -10    1.62    0.64
   6  -5  10    2.67    0.87
  -7   5 -10    9.74    1.35
   7  -5  10    9.70    1.54
   6   4 -10    0.31    0.37
  -6  -4  10   -0.05    0.38
  -6  -4  10    0.60    0.49
   5   4 -10    1.53    0.58
  -5  -4  10    1.65    0.62
  -5  -4  10    1.76    0.66
   4   4 -10    5.05    0.88
  -4  -4  10    4.32    0.93
  -4  -4  10    4.68    0.93
   3   4 -10    0.51    0.42
  -3  -4  10    0.31    0.33
  -3  -4  10    0.26    0.35
   2   4 -10    0.12    0.25
  -2  -4  10    0.14    0.31
  -2  -4  10   -0.23    0.26
   1   4 -10    0.35    0.38
  -1  -4  10   -0.11    0.33
  -1  -4  10    0.14    0.27
   0   4 -10    1.72    0.54
   0  -4  10    1.75    0.62
  -1   4 -10    3.55    0.73
   1  -4  10    4.03    0.87
  -2   4 -10    6.12    0.91
   2  -4  10    6.85    1.09
  -3   4 -10    2.28    0.67
   3  -4  10    1.85    0.65
  -4   4 -10    0.13    0.32
   4  -4  10   -0.13    0.40
  -5   4 -10    9.30    1.22
   5  -4  10    9.21    1.38
  -6   4 -10    3.11    0.76
   6  -4  10    3.99    0.94
  -7   4 -10    1.00    0.58
   7  -4  10    0.93    0.60
  -8   4 -10    0.80    0.52
   8  -4  10   -0.41    0.51
   6   3 -10   -0.16    0.37
  -6  -3  10    0.34    0.47
   5   3 -10    9.11    1.21
  -5  -3  10    8.04    1.21
  -5  -3  10    6.71    1.04
   4   3 -10   -0.14    0.31
  -4  -3  10    0.43    0.43
  -4  -3  10    0.32    0.31
   3   3 -10    2.53    0.65
  -3  -3  10    3.82    0.77
  -3  -3  10    2.78    0.66
   2   3 -10    4.38    0.79
  -2  -3  10    4.90    0.85
  -2  -3  10    3.84    0.73
   1   3 -10   24.33    1.46
  -1  -3  10   22.87    1.37
  -1  -3  10   27.55    1.68
   0   3 -10   -0.16    0.26
   0  -3  10    0.17    0.22
   0  -3  10   -0.18    0.28
  -1   3 -10    0.08    0.27
   1  -3  10    0.15    0.34
  -2   3 -10    0.15    0.29
   2  -3  10   -0.10    0.34
  -3   3 -10    0.38    0.35
   3  -3  10    1.93    0.68
  -4   3 -10    1.21    0.52
   4  -3  10    2.19    0.72
  -5   3 -10    0.05    0.32
   5  -3  10   -0.01    0.38
  -6   3 -10   10.19    1.25
   6  -3  10    8.94    1.35
  -7   3 -10    0.07    0.38
   7  -3  10    1.26    0.62
  -8   3 -10    0.18    0.42
   8  -3  10    1.69    0.76
   7   2 -10    0.09    0.42
   6   2 -10    3.10    0.81
  -6  -2  10    3.40    0.82
   5   2 -10    0.78    0.53
  -5  -2  10    0.41    0.44
   4   2 -10    1.22    0.48
  -4  -2  10    1.23    0.53
  -4  -2  10    1.91    0.54
   3   2 -10   10.81    1.07
  -3  -2  10   10.23    1.25
  -3  -2  10   11.08    1.06
   2   2 -10   20.57    1.36
  -2  -2  10   23.53    1.44
  -2  -2  10   20.02    1.39
   1   2 -10    3.12    0.66
  -1  -2  10    2.35    0.57
  -1  -2  10    3.54    0.76
   0   2 -10    9.72    0.92
   0  -2  10    6.45    0.96
   0  -2  10    9.03    0.83
  -1   2 -10    3.49    0.69
   1  -2  10    4.68    0.67
   1  -2  10    4.70    0.84
  -2   2 -10    1.35    0.46
   2  -2  10    1.19    0.51
  -3   2 -10    0.73    0.37
   3  -2  10    0.59    0.47
  -4   2 -10   -0.08    0.21
   4  -2  10    0.04    0.37
  -5   2 -10    0.56    0.38
   5  -2  10    1.14    0.58
  -6   2 -10    4.63    0.82
   6  -2  10    5.82    1.07
  -7   2 -10    2.90    0.69
   7  -2  10    3.35    0.91
  -8   2 -10    0.45    0.45
  -8   2 -10    0.19    0.40
   8  -2  10   -0.03    0.40
  -9   2 -10    0.30    0.47
  -9   2 -10    0.78    0.52
   9  -2  10    1.03    0.64
   7   1 -10    1.62    0.68
   6   1 -10    8.05    1.19
  -6  -1  10    5.12    1.02
   5   1 -10    2.14    0.64
  -5  -1  10    2.81    0.70
   4   1 -10   13.20    1.18
  -4  -1  10   16.09    1.31
   3   1 -10    1.82    0.58
  -3  -1  10    0.93    0.43
  -3  -1  10    0.74    0.39
   2   1 -10    3.03    0.67
  -2  -1  10    3.57    0.73
  -2  -1  10    3.59    0.71
   1   1 -10    7.71    0.97
  -1  -1  10    8.69    1.07
  -1  -1  10    6.84    0.89
   0   1 -10    2.20    0.58
   0  -1  10    3.93    0.72
   0  -1  10    3.58    0.64
  -1   1 -10   41.29    1.86
   1  -1  10   43.98    2.07
   1  -1  10   45.55    1.78
  -2   1 -10   34.12    1.70
   2  -1  10   30.65    1.78
  -3   1 -10    6.05    0.86
   3  -1  10    8.87    1.19
  -4   1 -10   12.58    1.07
   4  -1  10   10.84    1.14
  -5   1 -10    2.44    0.61
   5  -1  10    2.87    0.77
  -6   1 -10    0.18    0.34
   6  -1  10    0.21    0.37
  -7   1 -10    4.53    0.85
  -7   1 -10    4.26    0.80
   7  -1  10    4.14    0.88
  -8   1 -10    2.60    0.68
  -8   1 -10    3.39    0.77
   8  -1  10    2.58    0.83
  -9   1 -10    8.50    1.18
  -9   1 -10   11.10    1.37
   9  -1  10   10.31    1.50
   6   0 -10   -0.27    0.31
  -6   0  10    0.12    0.42
   5   0 -10    8.47    1.17
  -5   0  10    9.41    1.28
   4   0 -10   -0.06    0.35
  -4   0  10    0.05    0.31
   3   0 -10    4.45    0.83
  -3   0  10    5.33    0.92
   2   0 -10   11.43    1.06
  -2   0  10    9.99    1.21
   1   0 -10   19.29    1.29
  -1   0  10   20.05    1.28
  -1   0  10   20.07    1.30
   0   0 -10    0.84    0.38
   0   0  10    1.05    0.40
   0   0  10    1.22    0.44
  -1   0 -10    3.06    0.61
   1   0  10    5.20    0.87
   1   0  10    3.93    0.66
  -2   0 -10    9.54    0.88
   2   0  10   11.12    0.84
   2   0  10    9.99    1.04
  -3   0 -10    0.69    0.37
   3   0  10    0.68    0.43
  -4   0 -10    2.32    0.56
   4   0  10    3.42    0.74
  -5   0 -10    0.92    0.39
   5   0  10    1.53    0.60
  -6   0 -10    5.80    0.86
  -6   0 -10    3.32    0.67
   6   0  10    4.30    0.88
  -7   0 -10    0.21    0.34
  -7   0 -10    0.26    0.31
   7   0  10    0.58    0.45
  -8   0 -10    6.38    0.96
  -8   0 -10    6.23    1.00
   8   0  10    8.24    1.33
  -9   0 -10    6.60    1.05
   9   0  10    3.86    0.96
 -10   0 -10    6.87    1.14
   6  -1 -10   13.94    1.38
  -6   1  10   13.12    1.35
   5  -1 -10    0.08    0.37
  -5   1  10   -0.14    0.33
   4  -1 -10   26.25    1.67
  -4   1  10   21.26    1.55
   3  -1 -10    1.58    0.52
  -3   1  10    0.51    0.38
   2  -1 -10    9.84    0.97
  -2   1  10   10.94    1.02
   1  -1 -10    7.64    0.99
  -1   1  10    7.09    0.96
   0  -1 -10    0.41    0.34
   0   1  10    0.38    0.35
   0   1  10    0.52    0.34
  -1  -1 -10    3.66    0.65
   1   1  10    1.92    0.56
   1   1  10    4.78    0.73
  -2  -1 -10   11.25    0.97
   2   1  10   14.09    1.13
   2   1  10   12.04    0.93
  -3  -1 -10   16.17    1.13
   3   1  10   13.46    0.95
   3   1  10   14.91    1.20
  -4  -1 -10    0.74    0.37
   4   1  10    1.23    0.48
  -5  -1 -10   14.78    1.10
  -5  -1 -10   14.22    1.08
   5   1  10   15.04    1.26
  -6  -1 -10    3.80    0.69
  -6  -1 -10    4.90    0.77
   6   1  10    6.06    1.01
  -7  -1 -10    0.38    0.34
  -7  -1 -10    0.12    0.27
   7   1  10    0.67    0.41
  -8  -1 -10    0.95    0.51
   8   1  10    1.99    0.66
  -9  -1 -10    0.41    0.49
   9   1  10    0.54    0.54
 -10  -1 -10    4.95    1.02
  10   1  10    5.66    1.17
   6  -2 -10    9.29    1.29
  -6   2  10    7.66    1.28
   5  -2 -10    0.27    0.45
  -5   2  10   -0.11    0.38
   4  -2 -10    6.66    1.03
  -4   2  10    4.81    0.92
   3  -2 -10   12.52    1.14
  -3   2  10   11.11    1.12
   2  -2 -10   16.04    1.23
  -2   2  10   16.17    1.29
   1  -2 -10    0.00    0.27
  -1   2  10   -0.08    0.26
   0  -2 -10   21.69    1.35
   0   2  10   19.65    1.31
  -1  -2 -10    7.61    0.93
   1   2  10    7.20    0.91
   1   2  10    5.50    0.79
  -2  -2 -10    0.78    0.35
   2   2  10    0.23    0.29
   2   2  10    0.40    0.30
  -3  -2 -10    0.06    0.25
   3   2  10    0.01    0.24
   3   2  10    0.18    0.30
  -4  -2 -10   18.04    1.19
   4   2  10   19.94    1.37
  -5  -2 -10    4.44    0.72
  -5  -2 -10    4.59    0.72
   5   2  10    5.06    0.87
  -6  -2 -10    4.29    0.74
  -6  -2 -10    4.64    0.76
   6   2  10    4.15    0.83
  -7  -2 -10    6.97    1.01
   7   2  10    6.57    1.06
  -8  -2 -10    0.08    0.32
   8   2  10    0.60    0.52
  -9  -2 -10    0.09    0.39
   9   2  10    0.77    0.59
 -10  -2 -10    1.08    0.60
  10   2  10    0.52    0.50
   5  -3 -10    3.89    0.85
  -5   3  10    4.34    0.98
   4  -3 -10    1.09    0.51
  -4   3  10    0.75    0.49
   3  -3 -10    3.18    0.75
  -3   3  10    4.90    0.96
   2  -3 -10    0.10    0.33
  -2   3  10   -0.11    0.28
   1  -3 -10    4.68    0.79
  -1   3  10    4.65    0.84
   0  -3 -10    5.02    0.81
   0   3  10    5.22    0.85
  -1  -3 -10   13.75    1.06
   1   3  10   11.02    1.01
  -2  -3 -10   21.41    1.30
   2   3  10   22.11    1.34
  -3  -3 -10    1.49    0.44
   3   3  10    1.55    0.46
   3   3  10    1.68    0.54
  -4  -3 -10    0.14    0.23
  -4  -3 -10    0.45    0.31
   4   3  10   -0.07    0.32
   4   3  10   -0.08    0.24
  -5  -3 -10   15.24    1.11
  -5  -3 -10   12.09    0.96
   5   3  10   14.65    1.25
  -6  -3 -10    5.83    0.87
   6   3  10    4.68    0.86
  -7  -3 -10   -0.36    0.25
   7   3  10   -0.19    0.34
  -8  -3 -10    5.40    0.94
   8   3  10    4.19    0.92
  -9  -3 -10    0.81    0.53
   9   3  10    0.51    0.48
 -10  -3 -10    0.61    0.48
  10   3  10    0.43    0.50
   5  -4 -10   -0.11    0.41
  -5   4  10   -0.11    0.40
   4  -4 -10   10.02    1.30
  -4   4  10   10.11    1.39
   3  -4 -10    0.26    0.44
  -3   4  10    0.04    0.33
   2  -4 -10   25.66    1.63
  -2   4  10   22.68    1.61
   1  -4 -10    2.09    0.56
  -1   4  10    1.43    0.49
   0  -4 -10    9.94    0.99
   0   4  10   10.12    1.01
  -1  -4 -10   16.97    1.18
   1   4  10   15.18    1.20
  -2  -4 -10    0.08    0.26
   2   4  10    0.47    0.34
  -3  -4 -10   19.03    1.21
  -3  -4 -10   17.58    1.15
   3   4  10   17.68    1.23
  -4  -4 -10    0.20    0.28
  -4  -4 -10    0.53    0.35
   4   4  10    0.10    0.32
   4   4  10    0.09    0.29
  -5  -4 -10   38.99    1.84
   5   4  10   38.39    1.91
  -6  -4 -10    0.66    0.39
   6   4  10    0.49    0.44
  -7  -4 -10    1.97    0.59
   7   4  10    1.65    0.57
  -8  -4 -10    0.57    0.47
   8   4  10    0.78    0.49
  -9  -4 -10    1.88    0.62
   9   4  10    3.15    0.83
 -10  -4 -10   -0.14    0.37
  10   4  10   -0.07    0.46
   4  -5 -10    4.44    0.97
  -4   5  10    4.13    0.99
   3  -5 -10    0.91    0.53
  -3   5  10    1.46    0.62
   2  -5 -10    0.51    0.44
  -2   5  10    0.64    0.43
   1  -5 -10    2.37    0.64
  -1   5  10    3.69    0.83
   0  -5 -10   17.63    1.28
   0   5  10   19.08    1.46
  -1  -5 -10    0.00    0.30
   1   5  10   -0.09    0.28
  -2  -5 -10    4.49    0.76
  -2  -5 -10    4.33    0.75
   2   5  10    2.49    0.63
  -3  -5 -10   18.77    1.26
  -3  -5 -10   21.07    1.28
   3   5  10   21.66    1.41
  -4  -5 -10    2.18    0.55
   4   5  10    2.88    0.63
  -5  -5 -10   22.02    1.44
   5   5  10   17.59    1.24
   5   5  10   23.44    1.66
  -6  -5 -10   10.20    1.02
   6   5  10   11.49    1.14
  -7  -5 -10   -0.17    0.27
   7   5  10   -0.08    0.31
  -8  -5 -10    3.27    0.77
   8   5  10    4.89    0.97
  -9  -5 -10    2.04    0.71
   9   5  10    2.20    0.77
  10   5  10    0.79    0.59
   3  -6 -10    8.84    1.25
  -3   6  10   11.53    1.57
   2  -6 -10    3.15    0.76
  -2   6  10    3.30    0.87
   1  -6 -10    0.62    0.39
  -1   6  10    0.03    0.34
   0  -6 -10    3.72    0.74
   0   6  10    1.99    0.65
  -1  -6 -10   50.65    2.14
   1   6  10   49.30    2.36
  -2  -6 -10    1.33    0.51
  -2  -6 -10    1.70    0.48
   2   6  10    1.62    0.56
  -3  -6 -10    1.48    0.53
   3   6  10    0.42    0.40
  -4  -6 -10    2.48    0.61
   4   6  10    2.20    0.65
  -5  -6 -10    0.06    0.30
   5   6  10   -0.01    0.33
  -6  -6 -10    0.04    0.36
  -7  -6 -10    0.83    0.47
   7   6  10    0.16    0.41
  -8  -6 -10    5.22    0.97
   8   6  10    4.00    0.90
  -9  -6 -10    2.47    0.74
   9   6  10    2.20    0.72
   2  -7 -10   11.24    1.36
  -2   7  10   11.84    1.51
   1  -7 -10    3.00    0.74
  -1   7  10    4.45    0.98
   0  -7 -10    0.93    0.50
   0   7  10    0.55    0.47
  -1  -7 -10    1.04    0.51
  -1  -7 -10    1.37    0.51
   1   7  10    1.35    0.58
  -2  -7 -10    1.46    0.57
   2   7  10    0.59    0.44
  -3  -7 -10    0.19    0.40
   3   7  10    0.15    0.35
  -4  -7 -10    0.27    0.37
   4   7  10    0.76    0.46
  -5  -7 -10    1.02    0.49
   5   7  10    1.11    0.50
  -6  -7 -10    0.88    0.48
   6   7  10    1.75    0.64
  -7  -7 -10    7.89    1.18
  -8  -7 -10    2.17    0.69
   1  -8 -10    0.16    0.41
   0   8  10    1.11    0.60
  -1  -8 -10    1.23    0.63
   1   8  10    3.61    0.89
  -2  -8 -10    8.97    1.24
   2   8  10    7.31    1.21
  -3  -8 -10   -0.08    0.37
   3   8  10    0.22    0.36
  -4  -8 -10    0.55    0.43
   4   8  10   -0.09    0.41
  -5  -8 -10    0.40    0.47
   5   8  10    1.00    0.52
  -6  -8 -10   11.48    1.43
   6   8  10    7.33    1.14
  -7  -8 -10    2.76    0.82
  -2  -9 -10   -0.04    0.42
   2   9  10    0.25    0.49
  -3  -9 -10    2.51    0.72
   3   9  10    4.10    0.93
  -4  -9 -10   -0.05    0.39
   4   9  10    0.51    0.49
  -5  -9 -10    0.04    0.35
   5   9  10    0.18    0.43
  -6  -9 -10    4.93    1.03
   6   9  10    2.14    0.71
   2   7 -11    0.27    0.45
  -2  -7  11    0.25    0.45
   1   7 -11    4.52    0.91
  -1  -7  11    4.28    0.95
   0   7 -11    0.24    0.43
   0  -7  11    0.29    0.49
  -1   7 -11   -0.10    0.37
   1  -7  11    1.20    0.65
  -2   7 -11    6.65    1.12
   2  -7  11    7.92    1.41
   3  -7  11    7.18    1.35
   4   6 -11   -0.27    0.39
   4   6 -11   -0.25    0.40
  -4  -6  11   -0.12    0.39
   3   6 -11   -0.05    0.37
   3   6 -11   -0.27    0.37
  -3  -6  11   -0.05    0.42
   2   6 -11    3.25    0.78
   2   6 -11    3.25    0.77
  -2  -6  11    3.20    0.88
   1   6 -11    1.05    0.55
  -1  -6  11    0.58    0.45
   0   6 -11    4.84    0.94
   0  -6  11    5.56    1.08
  -1   6 -11    0.11    0.38
   1  -6  11    0.46    0.47
  -2   6 -11    1.16    0.57
   2  -6  11    0.74    0.62
  -3   6 -11    3.30    0.80
   3  -6  11    2.69    0.83
  -4   6 -11    0.35    0.42
   4  -6  11   -0.10    0.39
   5   5 -11    2.29    0.77
  -5  -5  11    2.63    0.82
   4   5 -11    0.26    0.40
   4   5 -11    0.09    0.39
  -4  -5  11   -0.11    0.36
   3   5 -11    3.57    0.81
   3   5 -11    2.78    0.72
  -3  -5  11    4.27    0.92
   2   5 -11   20.78    1.53
   2   5 -11   26.51    1.70
  -2  -5  11   24.04    1.77
   1   5 -11    9.64    1.20
  -1  -5  11   11.37    1.47
   0   5 -11    3.91    0.79
   0  -5  11    2.68    0.79
  -1   5 -11    4.78    0.90
   1  -5  11    4.00    0.90
  -2   5 -11    1.77    0.64
   2  -5  11    2.13    0.77
  -3   5 -11    0.77    0.53
   3  -5  11    1.75    0.66
  -4   5 -11    1.70    0.59
   4  -5  11    4.91    1.12
  -5   5 -11    0.04    0.41
   5  -5  11   -0.15    0.43
  -6   5 -11    0.69    0.63
   6  -5  11    0.01    0.46
   5   4 -11    3.13    0.81
  -5  -4  11    2.82    0.78
  -5  -4  11    2.60    0.80
   4   4 -11    4.91    0.97
  -4  -4  11    4.45    0.93
  -4  -4  11    4.71    0.90
   3   4 -11    1.29    0.54
  -3  -4  11    1.46    0.56
  -3  -4  11    2.07    0.64
   2   4 -11    0.14    0.34
  -2  -4  11    0.25    0.37
  -2  -4  11   -0.13    0.36
   1   4 -11   18.69    1.45
  -1  -4  11   19.99    1.37
  -1  -4  11   18.87    1.52
   0   4 -11   -0.02    0.30
   0  -4  11    0.07    0.35
  -1   4 -11    3.97    0.80
   1  -4  11    5.04    1.02
  -2   4 -11    0.14    0.34
   2  -4  11    0.01    0.39
  -3   4 -11   10.47    1.29
   3  -4  11    8.86    1.39
  -4   4 -11    1.32    0.55
   4  -4  11    1.35    0.65
  -5   4 -11    7.32    1.15
   5  -4  11    5.48    1.14
  -6   4 -11    1.23    0.55
   6  -4  11    0.08    0.51
  -7   4 -11    1.65    0.63
   7  -4  11    1.03    0.62
   5   3 -11    0.72    0.52
  -5  -3  11   -0.10    0.44
   4   3 -11    3.60    0.81
  -4  -3  11    6.29    1.10
  -4  -3  11    4.63    0.97
   3   3 -11    0.86    0.47
  -3  -3  11    0.38    0.37
  -3  -3  11    0.57    0.45
   2   3 -11    6.30    0.99
  -2  -3  11    6.71    1.08
  -2  -3  11    6.29    0.97
   1   3 -11    6.23    0.99
  -1  -3  11    6.75    1.09
  -1  -3  11    7.06    1.00
   0   3 -11   33.12    1.83
   0  -3  11   31.29    1.61
   0  -3  11   31.80    1.91
  -1   3 -11    1.03    0.45
   1  -3  11    1.10    0.53
  -2   3 -11    1.25    0.52
   2  -3  11    1.42    0.60
  -3   3 -11    9.45    1.19
   3  -3  11    6.24    1.10
  -4   3 -11    9.43    1.25
   4  -3  11    6.20    1.12
  -5   3 -11    4.16    0.83
   5  -3  11    4.61    1.03
  -6   3 -11   -0.28    0.35
   6  -3  11    0.74    0.60
  -7   3 -11   -0.15    0.34
   7  -3  11    0.14    0.47
   5   2 -11    0.53    0.46
  -5  -2  11   -0.04    0.35
   4   2 -11   -0.22    0.33
  -4  -2  11    0.22    0.36
   3   2 -11   11.92    1.19
  -3  -2  11   12.23    1.17
  -3  -2  11   11.26    1.14
   2   2 -11    0.07    0.33
  -2  -2  11    0.15    0.35
  -2  -2  11    0.01    0.31
   1   2 -11   -0.33    0.30
  -1  -2  11    0.01    0.31
  -1  -2  11   -0.06    0.25
   0   2 -11    0.89    0.39
   0  -2  11    1.04    0.50
   0  -2  11    1.05    0.41
  -1   2 -11    1.42    0.57
   1  -2  11    1.74    0.59
  -2   2 -11    0.52    0.36
   2  -2  11    0.15    0.39
  -3   2 -11    0.29    0.35
   3  -2  11    0.95    0.51
  -4   2 -11    6.85    1.02
   4  -2  11    6.99    1.18
  -5   2 -11    0.66    0.43
   5  -2  11    2.87    0.82
  -6   2 -11    4.22    0.87
   6  -2  11    3.09    0.93
  -7   2 -11    0.09    0.36
   7  -2  11    0.22    0.41
  -8   2 -11    0.20    0.45
   8  -2  11   -0.05    0.49
   5   1 -11    5.21    0.99
  -5  -1  11    4.16    0.90
   4   1 -11    7.90    1.16
  -4  -1  11    9.58    1.32
   3   1 -11    0.76    0.47
  -3  -1  11    0.66    0.41
   2   1 -11   21.70    1.52
  -2  -1  11   20.04    1.38
  -2  -1  11   20.96    1.46
   1   1 -11    9.58    1.15
  -1  -1  11   10.68    1.08
  -1  -1  11   10.32    1.00
   0   1 -11    0.70    0.42
   0  -1  11    0.48    0.39
   0  -1  11    1.09    0.44
  -1   1 -11   -0.20    0.22
   1  -1  11    0.32    0.35
   1  -1  11   -0.17    0.24
  -2   1 -11    4.44    0.82
   2  -1  11    4.71    0.91
  -3   1 -11    3.82    0.75
   3  -1  11    4.99    0.95
  -4   1 -11    8.05    1.08
   4  -1  11    7.84    1.17
  -5   1 -11   11.67    1.12
   5  -1  11    8.68    1.29
  -6   1 -11    0.01    0.36
   6  -1  11   -0.17    0.37
  -7   1 -11    2.34    0.63
   7  -1  11    4.31    0.94
  -8   1 -11    3.93    0.83
   8  -1  11    2.09    0.83
   5   0 -11    2.65    0.78
  -5   0  11    2.32    0.69
   4   0 -11    8.73    1.21
  -4   0  11    6.48    1.08
   3   0 -11    0.29    0.37
  -3   0  11    0.26    0.35
   2   0 -11    0.02    0.30
  -2   0  11   -0.05    0.29
   1   0 -11    1.49    0.52
  -1   0  11    0.42    0.34
  -1   0  11    0.39    0.34
   0   0 -11    8.01    1.06
   0   0  11    9.40    0.97
   0   0  11    9.19    0.94
  -1   0 -11   18.29    1.29
   1   0  11   19.32    1.25
   1   0  11   16.48    1.31
  -2   0 -11    6.33    0.94
   2   0  11    7.09    1.08
  -3   0 -11    1.93    0.56
   3   0  11    3.97    0.82
  -4   0 -11    1.45    0.51
   4   0  11    0.90    0.48
  -5   0 -11   11.95    1.07
   5   0  11    8.34    1.22
  -6   0 -11   15.92    1.29
   6   0  11   14.86    1.41
  -7   0 -11    0.22    0.40
   7   0  11   -0.19    0.36
  -8   0 -11   -0.15    0.35
   8   0  11    0.22    0.47
  -9   0 -11    2.74    0.77
   9   0  11    3.14    0.94
   5  -1 -11    2.08    0.68
  -5   1  11    0.68    0.49
   4  -1 -11    0.27    0.41
  -4   1  11    0.02    0.36
   3  -1 -11   17.91    1.44
  -3   1  11   17.06    1.42
   2  -1 -11    0.68    0.38
  -2   1  11    0.48    0.45
   1  -1 -11   12.19    1.10
  -1   1  11   13.97    1.17
   0  -1 -11   -0.09    0.30
   0   1  11    0.05    0.30
  -1  -1 -11    3.67    0.72
   1   1  11    3.46    0.72
   1   1  11    4.67    0.79
  -2  -1 -11   45.36    2.01
   2   1  11   40.95    1.82
   2   1  11   44.86    2.12
  -3  -1 -11    4.50    0.77
   3   1  11    4.18    0.83
  -4  -1 -11   12.36    1.05
   4   1  11   13.22    1.24
  -5  -1 -11    2.95    0.65
   5   1  11    4.14    0.89
  -6  -1 -11   11.10    1.05
   6   1  11   11.91    1.27
  -7  -1 -11    0.77    0.45
   7   1  11    0.60    0.53
  -8  -1 -11    0.30    0.45
   8   1  11   -0.21    0.37
  -9  -1 -11    1.02    0.57
   9   1  11    0.99    0.68
   5  -2 -11    0.01    0.41
  -5   2  11    0.42    0.52
   4  -2 -11    3.12    0.78
  -4   2  11    5.87    1.14
   3  -2 -11    3.21    0.78
  -3   2  11    3.21    0.80
   2  -2 -11    7.67    1.12
  -2   2  11    8.50    1.22
   1  -2 -11    5.67    0.96
  -1   2  11    6.62    1.02
   0  -2 -11    0.10    0.32
   0   2  11   -0.26    0.23
  -1  -2 -11    6.64    0.95
   1   2  11    9.48    0.94
  -2  -2 -11    3.86    0.74
   2   2  11    4.40    0.77
   2   2  11    4.11    0.80
  -3  -2 -11    2.57    0.62
   3   2  11    3.39    0.77
   3   2  11    1.63    0.52
  -4  -2 -11   -0.21    0.25
   4   2  11   -0.40    0.33
  -5  -2 -11    5.26    0.80
   5   2  11    7.40    1.13
  -6  -2 -11    9.82    1.16
   6   2  11   10.53    1.39
  -7  -2 -11    2.38    0.65
   7   2  11    1.66    0.64
  -8  -2 -11    4.28    0.87
   8   2  11    5.11    1.05
  -9  -2 -11    0.24    0.48
   9   2  11   -0.22    0.38
   4  -3 -11   -0.02    0.41
  -4   3  11   -0.06    0.43
   3  -3 -11    0.81    0.50
  -3   3  11    0.72    0.51
   2  -3 -11    7.61    1.09
  -2   3  11   10.77    1.41
   1  -3 -11   -0.25    0.25
  -1   3  11    0.22    0.37
   0  -3 -11   -0.02    0.31
   0   3  11    0.12    0.29
  -1  -3 -11    0.00    0.31
   1   3  11    0.32    0.34
  -2  -3 -11    3.34    0.69
   2   3  11    1.93    0.56
  -3  -3 -11    0.46    0.33
   3   3  11   -0.15    0.25
  -4  -3 -11   12.84    1.07
   4   3  11   15.83    1.28
  -5  -3 -11   31.22    1.62
   5   3  11   30.63    1.83
  -6  -3 -11    6.80    0.95
   6   3  11    9.59    1.31
  -7  -3 -11    0.29    0.42
   7   3  11    0.17    0.37
  -8  -3 -11    3.88    0.84
   8   3  11    2.21    0.75
  -9  -3 -11    1.02    0.52
   9   3  11    1.54    0.74
   3  -4 -11    0.45    0.43
  -3   4  11    0.94    0.54
   2  -4 -11    0.55    0.46
  -2   4  11    0.06    0.36
   1  -4 -11    2.51    0.64
  -1   4  11    2.66    0.71
   0  -4 -11    4.07    0.80
   0   4  11    1.62    0.58
  -1  -4 -11    7.39    1.01
   1   4  11   10.47    1.06
  -2  -4 -11    3.29    0.69
   2   4  11    3.22    0.70
  -3  -4 -11    4.81    0.80
   3   4  11    2.50    0.67
  -4  -4 -11    1.53    0.53
   4   4  11    1.53    0.53
   5   4  11    0.91    0.52
  -6  -4 -11   23.67    1.55
   6   4  11   20.28    1.52
  -7  -4 -11   -0.21    0.25
   7   4  11    0.44    0.43
  -8  -4 -11    0.84    0.51
   8   4  11    0.92    0.59
  -9  -4 -11   -0.45    0.37
   9   4  11   -0.09    0.48
   3  -5 -11    0.14    0.46
  -3   5  11   -0.01    0.42
   2  -5 -11    1.59    0.61
  -2   5  11    0.77    0.55
   1  -5 -11    1.06    0.55
  -1   5  11    1.32    0.59
   0  -5 -11    4.98    0.89
   0   5  11    5.89    1.01
  -1  -5 -11    3.69    0.75
   1   5  11    2.65    0.68
  -2  -5 -11    3.95    0.77
   2   5  11    2.74    0.76
  -3  -5 -11    9.46    0.95
   3   5  11    8.51    1.12
   4   5  11   -0.34    0.30
  -5  -5 -11   -0.03    0.31
  -6  -5 -11    1.03    0.51
  -7  -5 -11    5.37    0.96
   7   5  11    4.85    0.97
  -8  -5 -11    4.68    0.91
   8   5  11    6.30    1.13
  -9  -5 -11    7.61    1.26
   9   5  11    8.04    1.31
   2  -6 -11    3.07    0.79
  -2   6  11    2.51    0.81
   1  -6 -11   20.43    1.58
  -1   6  11   24.82    1.80
   0  -6 -11    2.76    0.66
   0   6  11    4.44    0.95
  -1  -6 -11   17.31    1.35
   1   6  11   14.47    1.39
  -2  -6 -11    1.16    0.59
   2   6  11    0.30    0.38
   3   6  11    2.28    0.64
  -4  -6 -11    6.72    1.02
   4   6  11    8.54    1.17
  -5  -6 -11    0.41    0.47
   5   6  11    0.45    0.39
  -6  -6 -11    9.61    1.22
  -7  -6 -11    0.50    0.49
  -8  -6 -11    0.70    0.53
   8   6  11    0.73    0.53
   0  -7 -11    0.85    0.51
   0   7  11    1.89    0.72
   1   7  11    3.29    0.89
   2   7  11    0.21    0.42
   3   7  11    5.20    0.98
  -4  -7 -11   -0.52    0.37
   4   7  11    0.31    0.40
  -5  -7 -11    3.74    0.83
   5   7  11    3.28    0.79
  -6  -7 -11    0.01    0.41
  -7  -7 -11    1.39    0.67
   2   8  11    2.53    0.83
  -3  -8 -11    2.30    0.71
   3   8  11    4.59    0.99
  -4  -8 -11    2.68    0.77
   4   8  11    1.73    0.68
  -5  -8 -11    2.05    0.73
   5   8  11    1.98    0.71
  -6  -8 -11    0.39    0.46
   6   8  11    0.94    0.53
   1   6 -12    4.58    0.94
  -1  -6  12    5.99    1.14
   0   6 -12   -0.19    0.38
   0  -6  12    0.32    0.51
  -1   6 -12    7.27    1.17
   1  -6  12    8.15    1.36
  -2   6 -12    0.65    0.61
   3   5 -12    0.90    0.58
   3   5 -12    0.28    0.49
  -3  -5  12    0.15    0.49
   2   5 -12    1.91    0.67
   2   5 -12    1.47    0.62
  -2  -5  12    1.34    0.69
   1   5 -12    0.48    0.44
  -1  -5  12   -0.05    0.44
   0   5 -12    1.18    0.59
   0  -5  12    1.36    0.72
  -1   5 -12    0.22    0.40
   1  -5  12    0.92    0.64
  -2   5 -12    1.23    0.57
   2  -5  12    2.13    0.76
  -3   5 -12    9.57    1.29
   3  -5  12    8.94    1.42
  -4   5 -12    1.21    0.57
   4  -5  12    2.00    0.79
   3   4 -12    0.81    0.52
  -3  -4  12    0.64    0.49
  -3  -4  12   -0.02    0.38
   2   4 -12   11.29    1.40
  -2  -4  12   11.35    1.45
  -2  -4  12   11.21    1.17
   1   4 -12   15.04    1.40
  -1  -4  12   17.20    1.53
   0   4 -12   -0.49    0.26
   0  -4  12   -0.49    0.38
  -1   4 -12    0.08    0.34
   1  -4  12    0.14    0.47
  -2   4 -12    5.82    1.00
   2  -4  12    6.09    1.13
  -3   4 -12   -0.18    0.36
   3  -4  12    0.50    0.53
  -4   4 -12    2.38    0.71
   4  -4  12    2.13    0.78
  -5   4 -12    0.42    0.48
   5  -4  12    0.15    0.46
   4   3 -12    0.65    0.53
  -4  -3  12    0.89    0.55
   3   3 -12    0.82    0.51
  -3  -3  12    1.18    0.62
  -3  -3  12    0.80    0.50
   2   3 -12    0.01    0.36
  -2  -3  12   -0.31    0.28
  -2  -3  12    0.83    0.48
   1   3 -12   47.00    2.30
  -1  -3  12   42.80    2.09
  -1  -3  12   46.83    2.43
   0   3 -12    0.16    0.37
   0  -3  12    0.16    0.41
  -1   3 -12    0.86    0.43
   1  -3  12    0.96    0.55
  -2   3 -12    1.43    0.56
   2  -3  12    0.97    0.50
  -3   3 -12   20.08    1.55
   3  -3  12   19.56    1.73
  -4   3 -12    0.45    0.43
   4  -3  12    0.18    0.58
  -5   3 -12    0.20    0.47
   5  -3  12    0.80    0.60
  -6   3 -12    3.82    0.88
   6  -3  12    3.92    1.04
   4   2 -12    7.69    1.17
  -4  -2  12    7.61    1.24
   3   2 -12    0.20    0.41
  -3  -2  12    0.54    0.43
   2   2 -12    6.42    1.04
  -2  -2  12    9.13    1.24
  -2  -2  12   11.13    1.15
   1   2 -12    0.57    0.42
  -1  -2  12    0.49    0.43
  -1  -2  12    0.19    0.36
   0   2 -12    4.33    0.84
   0  -2  12    4.40    0.82
   0  -2  12    5.17    0.96
  -1   2 -12    0.00    0.36
   1  -2  12   -0.11    0.39
  -2   2 -12    2.82    0.71
   2  -2  12    1.75    0.65
  -3   2 -12    4.40    0.87
   3  -2  12    2.81    0.79
  -4   2 -12   13.76    1.26
   4  -2  12   13.16    1.40
  -5   2 -12   -0.02    0.40
   5  -2  12    0.43    0.49
  -6   2 -12    0.18    0.42
   6  -2  12   -0.23    0.40
  -7   2 -12    6.84    1.13
   7  -2  12    4.83    1.16
   4   1 -12    0.03    0.37
  -4  -1  12    0.65    0.49
   3   1 -12    5.58    1.04
  -3  -1  12    4.26    0.90
   2   1 -12    1.15    0.55
  -2  -1  12   -0.06    0.34
   1   1 -12    0.36    0.41
  -1  -1  12    0.24    0.35
  -1  -1  12    0.01    0.35
   0   1 -12    1.73    0.60
   0  -1  12    4.02    0.79
   0  -1  12    3.28    0.76
  -1   1 -12   13.33    1.19
   1  -1  12   13.11    1.29
  -2   1 -12   -0.03    0.29
   2  -1  12    0.30    0.47
  -3   1 -12    1.72    0.59
   3  -1  12    2.13    0.72
  -4   1 -12    9.22    1.17
   4  -1  12    7.42    1.22
  -5   1 -12   -0.29    0.33
   5  -1  12    0.76    0.57
  -6   1 -12    2.07    0.69
   6  -1  12    1.18    0.71
  -7   1 -12    2.50    0.74
   7  -1  12    2.30    0.77
   4   0 -12    6.08    1.10
  -4   0  12    4.79    1.04
   3   0 -12    3.71    0.85
  -3   0  12    1.67    0.63
   2   0 -12    1.74    0.67
  -2   0  12    2.32    0.69
   1   0 -12    0.95    0.45
  -1   0  12    0.97    0.51
   0   0 -12    1.55    0.56
   0   0  12    1.80    0.56
   0   0  12    0.71    0.48
  -1   0 -12   -0.24    0.28
   1   0  12   -0.21    0.27
   1   0  12    0.19    0.37
  -2   0 -12    0.82    0.42
   2   0  12    0.44    0.42
  -3   0 -12    0.22    0.39
   3   0  12    0.17    0.45
  -4   0 -12    0.06    0.30
   4   0  12    0.32    0.41
  -5   0 -12    3.99    0.81
   5   0  12    5.68    1.10
  -6   0 -12    0.04    0.36
   6   0  12    0.05    0.38
  -7   0 -12    2.78    0.73
   7   0  12    2.99    0.90
  -8   0 -12    0.28    0.43
   8   0  12    0.49    0.59
   4  -1 -12    4.18    0.91
  -4   1  12    3.47    0.88
   3  -1 -12    8.75    1.28
  -3   1  12    7.05    1.16
   2  -1 -12    0.18    0.40
  -2   1  12    0.42    0.38
   1  -1 -12    0.85    0.53
  -1   1  12    0.98    0.52
   0  -1 -12   10.27    1.26
   0   1  12   10.42    1.05
  -1  -1 -12    1.60    0.52
   1   1  12    0.93    0.43
  -2  -1 -12    4.74    0.88
   2   1  12    4.67    0.95
  -3  -1 -12    7.08    1.03
   3   1  12    6.61    1.09
  -4  -1 -12    1.52    0.54
   4   1  12    1.18    0.59
  -5  -1 -12    3.10    0.74
   5   1  12    1.14    0.60
  -6  -1 -12    7.11    1.07
   6   1  12    4.68    1.02
  -7  -1 -12    0.13    0.40
   7   1  12   -0.08    0.44
   8   1  12   -0.15    0.40
   3  -2 -12    3.17    0.85
   2  -2 -12    3.41    0.80
  -2   2  12    2.24    0.72
   1  -2 -12    0.78    0.46
  -1   2  12   -0.16    0.33
   0  -2 -12    4.63    0.88
   0   2  12    6.18    1.01
  -1  -2 -12   13.46    1.20
   1   2  12   13.34    1.19
  -2  -2 -12    7.88    1.09
   2   2  12    4.72    0.82
  -3  -2 -12    3.48    0.72
   3   2  12    3.60    0.78
  -4  -2 -12    8.90    1.14
   4   2  12    7.23    1.14
  -5  -2 -12    1.01    0.48
   5   2  12    1.02    0.57
  -6  -2 -12    4.91    0.88
   6   2  12    4.27    0.97
   7   2  12    8.67    1.35
   8   2  12    0.87    0.59
   3  -3 -12    1.95    0.71
  -3   3  12    1.28    0.63
   2  -3 -12    4.76    0.96
  -2   3  12    3.14    0.84
   1  -3 -12    3.17    0.82
  -1   3  12    3.79    0.86
   0  -3 -12    1.32    0.52
   0   3  12    2.03    0.67
  -1  -3 -12    2.20    0.62
   1   3  12    4.42    0.88
  -2  -3 -12    3.60    0.77
   2   3  12    4.89    0.89
  -3  -3 -12    2.36    0.66
   3   3  12    2.14    0.66
  -4  -3 -12   11.65    1.10
  -5  -3 -12    0.37    0.37
   5   3  12    0.97    0.53
   6   3  12    9.15    1.32
   7   3  12   12.83    1.64
   8   3  12    0.48    0.60
   2  -4 -12    4.22    0.92
  -2   4  12    6.19    1.14
   1  -4 -12    0.11    0.43
  -1   4  12    1.06    0.54
   0  -4 -12    7.43    1.09
   0   4  12    9.78    1.30
  -1  -4 -12    0.16    0.38
   1   4  12    0.14    0.43
  -2  -4 -12    3.21    0.76
   2   4  12    1.04    0.51
  -3  -4 -12    0.37    0.42
   3   4  12    0.38    0.43
  -4  -4 -12    0.49    0.42
   6   4  12    4.45    0.95
   7   4  12    0.20    0.49
  -8  -4 -12    0.84    0.58
   8   4  12    1.20    0.63
   1  -5 -12    9.15    1.30
  -1   5  12    9.43    1.42
   0  -5 -12   14.62    1.33
   0   5  12   13.81    1.38
  -1  -5 -12    2.09    0.63
   1   5  12    1.47    0.59
  -2  -5 -12    0.69    0.47
   2   5  12    0.65    0.47
   3   5  12    1.36    0.56
   4   5  12    2.78    0.80
   0  -6 -12    6.11    1.03
   0   6  12    3.53    0.86
  -1  -6 -12    5.79    1.03
   1   6  12    4.27    1.01
   2   6  12    0.71    0.55
   3   6  12    1.89    0.64
   4   6  12    0.03    0.40
   2   7  12    2.10    0.70
   3   7  12   -0.29    0.40
   4   7  12    6.69    1.15
  -1  -4  13    2.48    0.78
   0   4 -13    3.25    0.83
   0  -4  13    2.18    0.76
  -1   4 -13    4.04    0.91
   1  -4  13    6.04    1.18
  -2   4 -13    2.73    0.76
   2  -4  13    3.05    0.97
   2   3 -13   -0.02    0.45
  -2  -3  13    0.24    0.58
  -2  -3  13   -0.56    0.36
   1   3 -13    0.10    0.42
  -1  -3  13    0.35    0.49
   0   3 -13   -0.01    0.39
   0  -3  13   -0.15    0.44
  -1   3 -13   -0.11    0.33
   1  -3  13   -0.47    0.44
  -2   3 -13    8.41    1.20
   2  -3  13   13.59    1.72
  -3   3 -13   -0.10    0.43
   3  -3  13   -0.25    0.44
  -4   3 -13    0.77    0.51
   4  -3  13    0.92    0.66
   2   2 -13   -0.48    0.34
  -2  -2  13    0.11    0.46
   1   2 -13    2.93    0.82
  -1  -2  13    1.64    0.63
  -1  -2  13    3.31    0.83
   0   2 -13    1.95    0.64
   0  -2  13    3.28    0.82
  -1   2 -13    4.47    0.93
   1  -2  13    4.15    0.97
  -2   2 -13    1.04    0.52
   2  -2  13    0.88    0.61
  -3   2 -13    1.32    0.59
   3  -2  13   -0.13    0.43
  -4   2 -13    1.14    0.59
   4  -2  13    2.65    0.88
  -5   2 -13    0.61    0.51
   5  -2  13    0.09    0.56
   2   1 -13    6.48    1.11
  -2  -1  13    5.45    1.01
   1   1 -13    1.38    0.62
  -1  -1  13    1.08    0.53
   0   1 -13    1.40    0.62
   0  -1  13    1.27    0.61
  -1   1 -13    2.65    0.70
   1  -1  13    2.05    0.65
  -2   1 -13   -0.25    0.34
   2  -1  13    0.08    0.46
  -3   1 -13    0.37    0.43
   3  -1  13    1.81    0.73
  -4   1 -13    2.17    0.73
   4  -1  13    1.29    0.67
  -5   1 -13    3.74    0.84
   5  -1  13    4.14    0.97
  -6   1 -13    1.70    0.68
   6  -1  13    2.73    0.90
   2   0 -13    3.64    0.85
  -2   0  13    2.73    0.84
   1   0 -13    5.48    1.04
  -1   0  13    4.54    0.90
   0   0 -13   -0.21    0.33
   0   0  13    0.09    0.29
  -1   0 -13    1.08    0.54
   1   0  13    0.43    0.48
  -2   0 -13    3.20    0.81
   2   0  13    4.46    0.95
  -3   0 -13    0.62    0.46
   3   0  13   -0.21    0.44
  -4   0 -13    3.75    0.84
   4   0  13    1.67    0.70
  -5   0 -13    1.26    0.59
   5   0  13    1.25    0.68
  -6   0 -13    5.60    1.03
   6   0  13    6.19    1.24
   2  -1 -13    0.19    0.45
  -2   1  13   -0.08    0.42
   1  -1 -13    2.05    0.70
  -1   1  13    2.31    0.73
   0  -1 -13    2.26    0.69
   0   1  13    4.31    0.91
  -1  -1 -13    1.69    0.60
   1   1  13    1.73    0.63
  -2  -1 -13    1.59    0.57
  -3  -1 -13    5.20    0.99
   3   1  13    4.52    0.99
  -4  -1 -13    0.46    0.40
   4   1  13    0.40    0.48
  -5  -1 -13   -0.12    0.38
   5   1  13    0.12    0.55
  -6  -1 -13    1.11    0.58
   6   1  13    0.98    0.64
  -2   2  13    0.44    0.50
   1  -2 -13   -0.04    0.40
  -1   2  13    0.38    0.46
   0  -2 -13   13.08    1.31
   0   2  13   12.53    1.29
  -1  -2 -13   11.38    1.36
   1   2  13   11.43    1.19
  -2  -2 -13    4.47    0.87
  -3  -2 -13    0.32    0.37
  -4  -2 -13    0.08    0.41
   4   2  13   -0.21    0.33
  -5  -2 -13   -0.25    0.35
   5   2  13    0.03    0.48
   6   2  13    2.31    0.76
   7   2  13    3.89    0.97
   1  -3 -13   -0.25    0.36
  -1   3  13    0.25    0.49
   0  -3 -13    5.53    1.02
   0   3  13    5.70    1.06
  -1  -3 -13   17.41    1.47
   1   3  13   16.93    1.45
  -2  -3 -13    1.14    0.47
   2   3  13    1.30    0.60
  -3  -3 -13    0.12    0.38
  -4  -3 -13    2.31    0.67
   6   3  13    4.87    1.17
   0  -4 -13    0.69    0.55
   0   4  13    1.24    0.63
  -1  -4 -13    4.33    0.88
   1   4  13    4.58    0.94
  -2  -4 -13    4.68    0.93
   2   4  13    4.96    0.96
  -3  -4 -13   -0.16    0.39
   1   5  13   -0.11    0.41
  -2  -5 -13    1.93    0.67
   2   5  13    3.29    0.88
   3   5  13    0.59    0.50
   1  -1  14    8.67    1.39
   2  -1  14    1.86    0.81
   3  -1  14    0.44    0.56
  -2   0 -14    2.94    0.83
   2   0  14    2.76    0.80
  -3   0 -14    0.61    0.54
   3   0  14    0.18    0.56
  -1  -1 -14   -0.22    0.40
  -2  -1 -14    6.01    1.05
  -3  -1 -14    0.38    0.48
   4   1  14    0.44    0.57
  -2  -2 -14    1.38    0.63
  -3  -2 -14    1.24    0.66
   0   0   0    0.00    0.00
;
_shelx_hkl_checksum     15507
_shelx_res_file
;
TITL 15175a in P-1
CELL 0.71073   9.6498   9.8610  10.8812  87.626  79.331  76.022
ZERR    2.00   0.0012   0.0012   0.0013   0.001   0.001   0.001
LATT 1
SFAC C  H  N O S
UNIT 46 38 2 4 4
TEMP -100
SIZE 0.10 0.12 0.23
EQIV $1 -x+1, -y+1, -z+1
HTAB O1 N1_$1
EQIV $2 -x+2, -y+1, -z+1
HTAB C3 O2_$2
HTAB
L.S. 10
ACTA
LIST 4
FMAP 2
PLAN 5
BOND $H
CONF
WGHT    0.036200    0.161800
FVAR       0.27271
S1    5    0.621967    0.450341    0.166730    11.00000    0.02822    0.03928 =
         0.03094    0.00683   -0.00598   -0.00956
S2    5    0.924718    0.193311    0.201636    11.00000    0.02488    0.03639 =
         0.03445   -0.00762    0.00119   -0.00567
O1    4    0.748660    0.713348    0.581202    11.00000    0.02811    0.03488 =
         0.04046   -0.00876   -0.00352   -0.01209
AFIX 147
H1    2    0.668813    0.692791    0.607478    11.00000   -1.50000
AFIX   0
O2    4    0.932993    0.651002    0.426992    11.00000    0.03027    0.04053 =
         0.04257   -0.00204   -0.00004   -0.01752
N1    3    0.541115    0.292147    0.364723    11.00000    0.02362    0.02494 =
         0.02714   -0.00178   -0.00477   -0.00600
C1    1    0.822616    0.629049    0.486972    11.00000    0.02548    0.02729 =
         0.02816    0.00345   -0.01015   -0.00717
C2    1    0.760801    0.508550    0.462810    11.00000    0.02462    0.02998 =
         0.03264   -0.00250   -0.00110   -0.01036
AFIX  23
H2A   2    0.662411    0.545335    0.443283    11.00000   -1.20000
H2B   2    0.751442    0.451453    0.539549    11.00000   -1.20000
AFIX   0
C3    1    0.854862    0.415946    0.355102    11.00000    0.02232    0.02986 =
         0.03253   -0.00168   -0.00379   -0.00895
AFIX  23
H3A   2    0.953174    0.378943    0.374729    11.00000   -1.20000
H3B   2    0.864443    0.473091    0.278411    11.00000   -1.20000
AFIX   0
C4    1    0.791621    0.293413    0.330292    11.00000    0.02085    0.02711 =
         0.02788   -0.00342   -0.00266   -0.00348
C5    1    0.755788    0.205559    0.442276    11.00000    0.02617    0.02155 =
         0.02744   -0.00469   -0.00328   -0.00411
C6    1    0.840424    0.132541    0.523678    11.00000    0.02898    0.02684 =
         0.03610   -0.00256   -0.00754   -0.00313
AFIX  43
H6    2    0.940079    0.133198    0.514691    11.00000   -1.20000
AFIX   0
C7    1    0.775530    0.057805    0.619448    11.00000    0.03973    0.02651 =
         0.03679    0.00118   -0.01269    0.00006
AFIX  43
H7    2    0.832048    0.005151    0.675723    11.00000   -1.20000
AFIX   0
C8    1    0.629218    0.059353    0.633637    11.00000    0.04489    0.02542 =
         0.03371    0.00374   -0.00505   -0.00886
AFIX  43
H8    2    0.587222    0.007348    0.699445    11.00000   -1.20000
AFIX   0
C9    1    0.542861    0.135636    0.553301    11.00000    0.02873    0.02388 =
         0.03620   -0.00062   -0.00422   -0.00820
AFIX  43
H9    2    0.442352    0.138046    0.563713    11.00000   -1.20000
AFIX   0
C10   1    0.609452    0.207869    0.457580    11.00000    0.02728    0.02118 =
         0.02655   -0.00241   -0.00460   -0.00485
C11   1    0.641316    0.340295    0.293701    11.00000    0.02410    0.02310 =
         0.02704   -0.00647   -0.00358   -0.00404
C12   1    0.432418    0.485106    0.166917    11.00000    0.02910    0.03602 =
         0.02226    0.00484   -0.00536   -0.00581
C13   1    0.347375    0.617787    0.200405    11.00000    0.03706    0.03784 =
         0.03198    0.00061   -0.00433   -0.00650
AFIX  43
H13   2    0.388716    0.686473    0.228307    11.00000   -1.20000
AFIX   0
C14   1    0.201726    0.648543    0.192581    11.00000    0.03631    0.04588 =
         0.03797    0.00290    0.00138    0.00198
AFIX  43
H14   2    0.142682    0.739054    0.215222    11.00000   -1.20000
AFIX   0
C15   1    0.141748    0.549708    0.152481    11.00000    0.02800    0.06774 =
         0.03332    0.01003   -0.00072   -0.00988
AFIX  43
H15   2    0.041966    0.572620    0.145880    11.00000   -1.20000
AFIX   0
C16   1    0.225531    0.417170    0.121668    11.00000    0.03854    0.05646 =
         0.03597    0.00327   -0.00724   -0.01991
AFIX  43
H16   2    0.182844    0.348163    0.096239    11.00000   -1.20000
AFIX   0
C17   1    0.371704    0.384671    0.127773    11.00000    0.03764    0.03770 =
         0.03269    0.00036   -0.00752   -0.00905
AFIX  43
H17   2    0.430107    0.293889    0.105216    11.00000   -1.20000
AFIX   0
C18   1    0.834424    0.067808    0.163762    11.00000    0.02640    0.03298 =
         0.02907   -0.00848   -0.00219   -0.00057
C19   1    0.766646    0.089005    0.060193    11.00000    0.05797    0.04106 =
         0.03461   -0.00182   -0.01455   -0.00775
AFIX  43
H19   2    0.766893    0.171225    0.011542    11.00000   -1.20000
AFIX   0
C20   1    0.698842   -0.009145    0.027695    11.00000    0.07019    0.05992 =
         0.04513   -0.01364   -0.02707   -0.01297
AFIX  43
H20   2    0.652808    0.005657   -0.043337    11.00000   -1.20000
AFIX   0
C21   1    0.697867   -0.128203    0.097966    11.00000    0.05306    0.04790 =
         0.05417   -0.01757   -0.00917   -0.01605
AFIX  43
H21   2    0.649634   -0.194719    0.076414    11.00000   -1.20000
AFIX   0
C22   1    0.766692   -0.150867    0.199343    11.00000    0.05383    0.03468 =
         0.04245   -0.00569   -0.00074   -0.01132
AFIX  43
H22   2    0.767358   -0.234073    0.246706    11.00000   -1.20000
AFIX   0
C23   1    0.834828   -0.053929    0.232986    11.00000    0.03736    0.03277 =
         0.03352   -0.00501   -0.00724   -0.00131
AFIX  43
H23   2    0.881965   -0.070320    0.303355    11.00000   -1.20000
AFIX   0
HKLF 4 1 1 0 0 0 1 0 0 0 1
REM  15175a in P-1
REM R1 =  0.0383 for    3396 Fo > 4sig(Fo)  and  0.0552 for all    4499 data
REM    254 parameters refined using      0 restraints
END
WGHT      0.0362      0.1648
REM Instructions for potential hydrogen bonds
HTAB O1 N1_$1
HTAB C3 O2_$2
REM Highest difference peak  0.268,  deepest hole -0.258,  1-sigma level  0.048
Q1    1   0.7143  0.3148  0.3097  11.00000  0.05    0.27
Q2    1   0.5940  0.0799  0.5825  11.00000  0.05    0.23
Q3    1   0.8594  0.2565  0.2779  11.00000  0.05    0.23
Q4    1   0.5730  0.2552  0.4217  11.00000  0.05    0.22
Q5    1   0.7882  0.2343  0.3810  11.00000  0.05    0.22
;
_shelx_res_checksum     11363
_shelxl_version_number     2014/6
