# Supplementary material for: Crystal structure of rac-3-[2,3-bis­(phenyl­sulfan­yl)-3H-indol-3-yl]propanoic acid
Source: Acta Crystallogr E Crystallogr Commun. 2015 Oct 31;71(Pt 11):1414–7. doi: 10.1107/S2056989015020241 (PMC4645081; doi:10.1107/S2056989015020241)
Supplement: Supplementary file 2 [file e-71-01414-Isup2.hkl]

#
# h,k,l, Fc-squared, Fo-squared, sigma(Fo-squared), status flag
#
data_I
_shelx_title ' 15175a in P-1'
_shelx_refln_list_code          4
_shelx_F_calc_maximum      117.77
_exptl_crystal_F_000       424.00
_reflns_d_resolution_high  0.7684

loop_
 _space_group_symop_operation_xyz
 'x, y, z'
 '-x, -y, -z'

_cell_length_a     9.6498
_cell_length_b     9.8610
_cell_length_c    10.8812
_cell_angle_alpha  87.626
_cell_angle_beta   79.331
_cell_angle_gamma  76.022

_shelx_F_squared_multiplier     1.000

loop_
 _refln_index_h
 _refln_index_k
 _refln_index_l
 _refln_F_squared_calc
 _refln_F_squared_meas
 _refln_F_squared_sigma
 _refln_observed_status
   1   0   0         89.54         83.17         1.57 o
   2   0   0       6496.20       6479.12        46.65 o
   3   0   0        403.32        446.96         6.29 o
   4   0   0        614.62        633.48         9.93 o
   5   0   0        888.58       1025.74        12.78 o
   6   0   0        369.26        372.46         7.59 o
   7   0   0        857.50        845.72        25.87 o
   8   0   0         25.47         16.17         4.19 o
   9   0   0        102.75        103.66         6.58 o
  10   0   0        190.56        184.41         8.87 o
  11   0   0         43.96         32.54         9.55 o
 -11   1   0          0.00          0.67         4.98 o
 -10   1   0        118.16         97.96         9.92 o
  -9   1   0          0.11          4.84         4.03 o
  -8   1   0          8.37          8.29         2.55 o
  -7   1   0         47.19         53.28         4.74 o
  -6   1   0         53.95         65.36         3.63 o
  -5   1   0        244.00        242.12         6.18 o
  -4   1   0       1139.39       1214.44        13.52 o
  -3   1   0       2819.95       2826.56        23.78 o
  -2   1   0        203.28        211.43         5.34 o
  -1   1   0        450.30        467.68         5.04 o
   0   1   0        869.51        857.00         8.33 o
   1   1   0       4196.02       4197.97        43.02 o
   2   1   0         88.25         99.82         2.19 o
   3   1   0       1066.58       1024.20        10.59 o
   4   1   0        157.24        128.85         4.21 o
   5   1   0        568.94        593.89         9.03 o
   6   1   0        135.39        134.74         4.48 o
   7   1   0         96.94        106.55         4.46 o
   8   1   0        686.02        655.61        11.91 o
   9   1   0          1.69          0.16         1.72 o
  10   1   0         30.54         29.78         5.70 o
  11   1   0          0.75          6.77         4.26 o
  12   1   0          9.20         12.64         8.07 o
 -11   2   0         34.08         34.75         7.22 o
 -10   2   0         25.08         15.53         4.94 o
  -9   2   0         16.11         15.55         4.13 o
  -8   2   0        194.14        207.98        10.67 o
  -7   2   0        178.64        170.30         7.15 o
  -6   2   0        164.95        184.62         5.60 o
  -5   2   0         98.82        105.50         3.89 o
  -4   2   0        693.48        645.34         9.30 o
  -3   2   0         46.64         44.61         2.16 o
  -2   2   0       2953.04       2971.54        28.07 o
  -1   2   0        993.64       1014.32        11.19 o
   0   2   0        324.96        311.59         4.25 o
   1   2   0         30.68         26.40         1.12 o
   2   2   0        193.90        188.64         3.12 o
   3   2   0         84.58         86.20         3.28 o
   4   2   0        734.72        800.66         9.75 o
   5   2   0       2783.76       2761.17        26.63 o
   6   2   0        758.30        792.92        11.45 o
   7   2   0        122.53        112.51         4.43 o
   8   2   0        106.95         98.68         5.23 o
   9   2   0        132.44        154.07         9.60 o
  10   2   0         73.64         52.89         7.27 o
  11   2   0        226.14        226.04        13.21 o
  12   2   0         76.80         85.23        10.59 o
 -10   3   0          0.98         -2.95         3.18 o
  -9   3   0         93.39        103.15        16.40 o
  -8   3   0         89.90         79.35         8.59 o
  -7   3   0         25.41         26.28         4.92 o
  -6   3   0        245.68        220.32         8.38 o
  -5   3   0        619.66        611.50        16.50 o
  -4   3   0        145.42        140.73         4.33 o
  -3   3   0          0.02         -0.11         0.76 o
  -2   3   0         15.24         19.01         1.70 o
  -1   3   0        330.92        325.85         6.50 o
   0   3   0         59.71         56.57         3.11 o
   1   3   0        363.07        364.52         5.93 o
   2   3   0        840.26        818.55         8.76 o
   3   3   0          1.50          1.37         0.89 o
   4   3   0         30.13         36.89         1.97 o
   5   3   0        351.41        384.07         7.07 o
   6   3   0        804.12        825.15        11.63 o
   7   3   0        112.05        108.38         5.48 o
   8   3   0          5.64          7.72         2.31 o
   9   3   0        447.92        422.75        12.31 o
  10   3   0          0.01          1.38         2.97 o
  11   3   0         14.32         21.10        10.56 o
  12   3   0         10.66          8.24         4.80 o
 -10   4   0         88.78        101.59        11.49 o
  -9   4   0          0.89          3.31         4.10 o
  -8   4   0        171.24        164.80        13.45 o
  -7   4   0         56.19         54.59        11.36 o
  -6   4   0        142.67        136.12         8.69 o
  -5   4   0          6.60          8.01         1.99 o
  -4   4   0        872.71        870.78        12.41 o
  -3   4   0       1395.20       1390.29        15.88 o
  -2   4   0        259.46        295.43         5.91 o
  -1   4   0          0.77          1.96         0.81 o
   0   4   0        277.98        262.17         5.11 o
   1   4   0        816.24        783.00         9.55 o
   2   4   0        217.53        225.11         4.36 o
   3   4   0       1351.02       1450.41        14.19 o
   4   4   0        447.12        416.07         6.98 o
   5   4   0          8.81          9.69         1.83 o
   6   4   0        375.26        366.40         9.76 o
   7   4   0        482.18        460.57        11.71 o
   8   4   0          7.22          3.65         2.10 o
   9   4   0          4.69          4.22         2.29 o
  10   4   0        386.04        407.26        16.63 o
  11   4   0         16.66         14.35         4.94 o
  12   4   0         72.10         51.90        12.37 o
  -9   5   0        112.56        116.95        12.14 o
  -8   5   0         27.88         28.44         6.16 o
  -7   5   0          0.02          0.92         2.79 o
  -6   5   0        216.02        218.56        12.17 o
  -5   5   0          0.64         -0.86         2.08 o
  -4   5   0        280.70        268.26         8.42 o
  -3   5   0         41.06         46.03         3.17 o
  -2   5   0        228.10        213.21         5.43 o
  -1   5   0          0.15          0.20         0.85 o
   0   5   0          8.16          5.99         1.18 o
   1   5   0       1593.57       1556.48        16.40 o
   2   5   0          6.66         13.23         2.36 o
   3   5   0        968.63       1008.41        11.70 o
   4   5   0        512.83        557.37        11.48 o
   5   5   0        344.17        333.83         9.12 o
   6   5   0        162.78        188.58         7.18 o
   7   5   0        584.87        597.06        13.92 o
   8   5   0         12.10          9.74         2.67 o
   9   5   0         32.40         35.20         4.68 o
  10   5   0         10.65          5.54         2.91 o
  11   5   0         49.99         62.52        11.97 o
  12   5   0          2.47         -0.81         5.11 o
  -9   6   0         45.19         45.44         8.88 o
  -8   6   0          7.82         13.30         4.46 o
  -7   6   0         10.18          7.59         4.98 o
  -6   6   0        110.20        126.97        10.15 o
  -5   6   0        486.87        520.18        17.74 o
  -4   6   0        147.50        134.42        10.54 o
  -3   6   0        251.38        248.71         8.33 o
  -2   6   0         32.58         45.42         4.13 o
  -1   6   0          3.67          7.26         1.56 o
   0   6   0         86.08         83.17         3.70 o
   1   6   0         76.62         79.52         3.84 o
   2   6   0        156.81        145.68         5.37 o
   3   6   0         88.29         92.58         3.34 o
   4   6   0        850.69        876.59        15.88 o
   5   6   0         93.83         92.57         8.67 o
   6   6   0        127.47        126.31         9.62 o
   7   6   0        369.40        353.46        10.97 o
   8   6   0        418.14        405.27        22.69 o
   9   6   0         30.94         28.52         4.44 o
  10   6   0         47.42         48.02         6.00 o
  11   6   0         57.33         64.14        13.04 o
  -8   7   0         46.71         42.94         7.85 o
  -7   7   0        228.45        251.42        14.76 o
  -6   7   0         36.17         38.15        11.03 o
  -5   7   0          4.63          4.87         3.54 o
  -4   7   0          0.03         -0.81         2.28 o
  -3   7   0        209.46        219.35         8.36 o
  -2   7   0         24.14         26.48         3.69 o
  -1   7   0        687.52        686.70        14.15 o
   0   7   0         44.45         52.45         3.67 o
   1   7   0          0.13          0.73         1.09 o
   2   7   0         96.43         94.10         4.03 o
   3   7   0         95.08         90.45         5.82 o
   4   7   0        190.46        192.81         7.49 o
   5   7   0         48.59         50.54         4.77 o
   6   7   0        555.18        568.74        19.25 o
   7   7   0         18.58         21.29         3.65 o
   8   7   0          8.62         11.29         3.19 o
   9   7   0         20.04         16.02         5.11 o
  10   7   0        147.71        162.21        22.99 o
  11   7   0          9.22          7.13         4.59 o
  -7   8   0          0.78         -2.42         3.59 o
  -6   8   0        250.19        266.14        15.06 o
  -5   8   0         24.85         26.45        11.83 o
  -4   8   0        107.52         97.62        11.63 o
  -3   8   0         26.23          9.18         7.46 o
  -2   8   0         74.41         82.53         7.38 o
  -1   8   0         60.35         68.48         8.41 o
   0   8   0        273.30        288.87         9.32 o
   1   8   0        453.41        453.94         9.57 o
   2   8   0         43.20         44.15         4.49 o
   3   8   0         46.31         40.57         4.42 o
   4   8   0         62.81         52.58         5.10 o
   5   8   0          3.35          2.25         1.95 o
   6   8   0         11.49          9.32         3.51 o
   7   8   0        845.60        842.29        18.81 o
   8   8   0         60.05         57.51         6.06 o
   9   8   0          2.92          2.67         2.72 o
  10   8   0          6.10          2.05         3.91 o
  11   8   0         11.11          8.78         5.36 o
  -6   9   0          1.33          0.58         4.64 o
  -5   9   0         38.35         51.92        15.87 o
  -4   9   0         16.30         15.93         4.88 o
  -3   9   0        168.79        182.61        19.90 o
  -2   9   0        190.90        206.02         9.14 o
  -1   9   0         63.00         51.56         5.42 o
   0   9   0          9.92          9.58         2.79 o
   1   9   0        233.88        247.90        12.06 o
   2   9   0         21.07         16.91         3.16 o
   3   9   0         32.62         24.60         5.13 o
   4   9   0        265.18        285.27        10.29 o
   5   9   0        149.61        145.63        16.26 o
   6   9   0          3.54         -1.78         1.78 o
   7   9   0          0.26         -0.36         2.71 o
   8   9   0         26.78         27.74         4.82 o
   9   9   0          0.23         -0.93         3.23 o
  10   9   0         64.67         83.46        12.17 o
  -5  10   0         13.87         13.48         6.07 o
  -4  10   0        150.34        196.39        14.38 o
  -3  10   0          2.05          3.40         3.52 o
  -2  10   0          7.37          5.78         3.81 o
  -1  10   0          6.16          6.73         2.89 o
   0  10   0          0.11         -0.93         2.51 o
   1  10   0         29.29         30.35         5.84 o
   2  10   0          0.00         -0.34         3.04 o
   3  10   0          0.37          2.49         2.99 o
   4  10   0         10.20          7.31         2.90 o
   5  10   0        105.91        115.39         8.08 o
   6  10   0        173.48        161.03        10.45 o
   7  10   0          0.50          3.48         2.87 o
   8  10   0          2.60          0.73         6.59 o
   9  10   0        133.82        162.71        19.43 o
  -3  11   0          5.95          1.75         5.65 o
  -2  11   0          7.36          2.02         5.65 o
  -1  11   0         10.30          1.89         4.18 o
   0  11   0          9.13         11.61         4.56 o
   1  11   0          0.16         -1.94         3.29 o
   2  11   0         87.15         90.86        16.14 o
   3  11   0        111.36        110.04        10.78 o
   4  11   0          3.80          1.06         3.75 o
   5  11   0         79.24        111.61        11.14 o
   6  11   0         18.44         14.61         4.19 o
   7  11   0         45.93         40.54        12.37 o
   8  11   0         25.79         25.02         6.51 o
  -1  12   0          1.47         -4.71         5.51 o
   0  12   0        149.17        138.44        13.27 o
   1  12   0         47.02         46.80         8.15 o
   2  12   0          0.26         -1.36         3.56 o
   3  12   0          8.29          6.97         4.57 o
   4  12   0         33.47         31.84         7.08 o
   5  12   0          3.66          3.52         3.75 o
   6  12   0         19.43         26.22         9.82 o
  -6 -12   1          0.03         -2.96         3.90 o
  -5 -12   1         56.32         59.30        13.04 o
  -4 -12   1          0.73         10.35         6.99 o
  -3 -12   1         23.73         37.59        11.09 o
  -2 -12   1         18.88         15.96         5.52 o
  -1 -12   1         22.71         27.70         6.80 o
   0 -12   1        166.71        179.64        18.82 o
   1 -12   1         33.66         45.72        12.50 o
  -8 -11   1          8.70          7.18         4.85 o
  -7 -11   1          7.44          8.28         5.92 o
  -6 -11   1        216.32        248.38        22.25 o
  -5 -11   1          2.46          5.01         3.90 o
  -4 -11   1          0.24         -1.68         3.33 o
  -3 -11   1        265.04        290.10        14.49 o
  -2 -11   1         71.71         62.85         8.35 o
  -1 -11   1         11.78          8.93         4.31 o
   0 -11   1        241.68        288.61        14.71 o
   1 -11   1         18.26          7.26         7.26 o
   2 -11   1         29.82         19.09         8.47 o
   3 -11   1         26.25         23.47         6.46 o
  -9 -10   1         23.02         14.52         5.23 o
  -8 -10   1          1.42          3.65         3.98 o
  -7 -10   1         57.38         63.33        14.12 o
  -6 -10   1        133.22        142.86        12.30 o
  -5 -10   1        154.90        155.53         8.43 o
  -4 -10   1          4.42          2.69         2.55 o
  -3 -10   1         45.27         37.35         4.84 o
  -2 -10   1        208.92        190.75        15.87 o
  -1 -10   1         30.04         29.08         5.31 o
   0 -10   1         24.20         26.58         5.64 o
   1 -10   1        119.26        136.67        10.00 o
   2 -10   1        204.98        209.34        12.35 o
   3 -10   1          0.00         -1.92         3.26 o
   4 -10   1         11.10          3.19         4.10 o
   5 -10   1         18.74         16.16         6.19 o
 -10  -9   1         49.61         47.90         8.49 o
  -9  -9   1          7.10          2.54         3.71 o
  -8  -9   1        143.97        157.55        12.28 o
  -7  -9   1        121.95        111.60        11.03 o
  -6  -9   1          2.42          0.49         2.18 o
  -5  -9   1        111.72        108.48         7.35 o
  -4  -9   1        118.30        122.77         7.36 o
  -3  -9   1          0.02          1.79         1.78 o
  -2  -9   1        192.87        192.19         8.19 o
  -1  -9   1        312.78        356.18        29.04 o
   0  -9   1        123.26        121.29         6.82 o
   1  -9   1         67.15         61.68         5.80 o
   2  -9   1        354.08        357.39        14.79 o
   3  -9   1        152.07        156.38        10.82 o
   4  -9   1         61.57         45.88        12.71 o
   5  -9   1          6.12          0.29         3.71 o
   6  -9   1         24.48         21.24         6.56 o
 -10  -8   1         27.46         33.51         7.73 o
  -9  -8   1         37.65         48.77         9.01 o
  -8  -8   1          0.05         -0.56         2.99 o
  -7  -8   1          0.64          1.75         2.19 o
  -6  -8   1         25.58         27.63         4.26 o
  -5  -8   1         72.33         66.25         5.74 o
  -4  -8   1        223.55        233.67         8.82 o
  -3  -8   1        161.64        156.01         7.05 o
  -2  -8   1        126.34        114.57         6.04 o
  -1  -8   1          5.47          6.53         2.22 o
   0  -8   1        100.78        111.34         4.98 o
   1  -8   1         39.80         41.26         4.50 o
   2  -8   1          0.47          0.04         1.77 o
   3  -8   1        157.12        168.35        10.28 o
   4  -8   1         49.49         40.36         6.57 o
   5  -8   1          0.19          2.33         3.64 o
   6  -8   1         14.28         13.93         5.05 o
   7  -8   1         24.30         18.75         5.90 o
 -11  -7   1         40.56         40.04         8.67 o
 -10  -7   1          5.70         -0.93         3.34 o
  -9  -7   1         77.41         72.50         9.27 o
  -8  -7   1         26.54         23.64         4.25 o
  -7  -7   1        433.07        425.99        12.62 o
  -6  -7   1        152.82        144.17         8.72 o
  -5  -7   1         27.78         31.14         3.77 o
  -4  -7   1          8.27          5.82         1.97 o
  -3  -7   1       1468.40       1464.93        22.22 o
  -2  -7   1        415.90        392.04         8.20 o
  -1  -7   1         17.31         16.44         2.15 o
   0  -7   1        339.01        384.48        12.17 o
   1  -7   1         26.18         28.50         2.95 o
   2  -7   1        201.39        203.84        11.63 o
   3  -7   1        111.04        121.08         6.38 o
   4  -7   1        479.76        468.97        16.75 o
   5  -7   1          3.30          5.24         3.36 o
   6  -7   1         38.81         29.83         6.10 o
   7  -7   1        120.91        144.33        13.10 o
   8  -7   1          0.03          3.47         4.04 o
 -11  -6   1          7.69          5.10         4.70 o
 -10  -6   1          6.12          5.42         4.57 o
  -9  -6   1        115.00        103.86        10.09 o
  -8  -6   1          9.87          6.29         2.63 o
  -7  -6   1       1350.53       1290.39        22.38 o
  -6  -6   1        548.94        512.59        22.47 o
  -5  -6   1        765.90        742.28        14.98 o
  -4  -6   1        399.64        428.95        12.82 o
  -3  -6   1         95.85        101.18         4.31 o
  -2  -6   1        833.90        880.08        12.18 o
  -1  -6   1         27.67         32.08         2.95 o
   0  -6   1        373.80        387.80         7.86 o
   1  -6   1        756.47        784.40        11.99 o
   2  -6   1         73.37         82.08         6.12 o
   3  -6   1         12.48         12.12         2.48 o
   4  -6   1        283.37        295.72        16.27 o
   5  -6   1        193.86        188.12        10.62 o
   6  -6   1         93.67         83.04         8.93 o
   7  -6   1        230.59        241.73        13.68 o
   8  -6   1        142.18        163.91        12.92 o
   9  -6   1         24.92         20.13         6.12 o
 -11  -5   1        185.69        180.04        18.69 o
 -10  -5   1          1.64         -2.91         2.91 o
  -9  -5   1        282.74        286.37        12.39 o
  -8  -5   1         11.96          7.59         2.43 o
  -7  -5   1         82.90         79.18         5.58 o
  -6  -5   1        139.32        149.39         6.46 o
  -5  -5   1        279.10        268.97        13.33 o
  -4  -5   1         50.88         41.24         2.35 o
  -3  -5   1        125.84        141.85         4.42 o
  -2  -5   1       1060.34       1031.25        12.56 o
  -1  -5   1         62.54         55.95         3.18 o
   0  -5   1       1195.18       1209.48        14.33 o
   1  -5   1        239.70        275.33         6.16 o
   2  -5   1        292.67        277.29         6.38 o
   3  -5   1        225.35        227.42         6.83 o
   4  -5   1        365.40        369.60         8.16 o
   5  -5   1        346.57        342.62        13.40 o
   6  -5   1         18.67         10.06         5.65 o
   7  -5   1        116.04        115.29        10.38 o
   8  -5   1          0.87          3.35         3.31 o
   9  -5   1         84.12         89.07        10.86 o
 -12  -4   1          5.09          2.42         5.92 o
 -10  -4   1         13.88         10.80         3.38 o
  -9  -4   1         33.08         27.73         4.19 o
  -8  -4   1          3.28          1.21         1.76 o
  -7  -4   1        405.49        402.82        10.95 o
  -6  -4   1        176.83        163.51         6.50 o
  -5  -4   1         42.69         40.81         2.66 o
  -4  -4   1         38.83         32.14         4.02 o
  -3  -4   1       1803.92       1780.53        17.39 o
  -2  -4   1       1324.77       1415.50        14.57 o
  -1  -4   1         23.02         26.20         1.97 o
   0  -4   1        969.11        961.66        11.50 o
   1  -4   1         26.17         26.42         3.34 o
   2  -4   1         22.67         19.91         1.99 o
   3  -4   1          0.58          2.06         1.20 o
   4  -4   1         41.84         42.15         3.08 o
   5  -4   1        298.95        297.97         8.99 o
   6  -4   1        992.25       1003.79        24.47 o
   7  -4   1        421.10        421.59        15.97 o
   8  -4   1        320.65        317.66        14.69 o
   9  -4   1          6.40          5.44         8.40 o
  10  -4   1         96.32        106.42        11.56 o
 -12  -3   1         53.65         41.55        11.03 o
 -11  -3   1          0.17          3.76         5.38 o
 -10  -3   1        100.05        113.56        10.45 o
  -9  -3   1         28.28         26.56         4.16 o
  -8  -3   1        157.44        146.46         9.20 o
  -7  -3   1         12.19         10.87         1.89 o
  -6  -3   1       1513.97       1490.22        17.40 o
  -5  -3   1        255.19        282.43         6.95 o
  -4  -3   1          0.08         -0.22         0.64 o
  -3  -3   1        123.89        114.40         4.08 o
  -2  -3   1        299.95        331.74         5.24 o
  -1  -3   1          1.80          0.20         1.13 o
   0  -3   1       1418.34       1428.52        13.90 o
   1  -3   1       2643.85       2580.32        22.38 o
   2  -3   1          0.25          0.70         0.78 o
   3  -3   1         19.61         15.41         1.66 o
   4  -3   1        319.59        304.47         6.33 o
   5  -3   1        134.87        124.49         4.27 o
   6  -3   1        140.18        138.49         8.46 o
   7  -3   1        649.63        626.02        14.56 o
   8  -3   1        315.40        301.82        13.59 o
   9  -3   1          0.13          3.77         3.23 o
  10  -3   1         74.90         89.60        11.36 o
  11  -3   1         24.66         17.95         9.48 o
 -11  -2   1         12.64         10.70         4.36 o
 -10  -2   1         59.96         61.21         7.92 o
  -9  -2   1        247.05        233.39        11.10 o
  -8  -2   1        818.06        793.14        13.47 o
  -7  -2   1          0.72         -0.77         0.99 o
  -6  -2   1        188.44        195.13         8.42 o
  -5  -2   1        235.88        224.80         5.34 o
  -4  -2   1         45.35         48.54         2.41 o
  -3  -2   1        101.79        106.44         2.93 o
  -2  -2   1        612.80        604.06         7.03 o
  -1  -2   1         29.63         22.88         2.21 o
   0  -2   1        272.21        289.04         4.27 o
   1  -2   1       1879.32       1840.49        15.97 o
   2  -2   1          1.61          1.77         0.86 o
   3  -2   1         74.98         79.32         4.28 o
   4  -2   1         10.48          5.92         1.18 o
   5  -2   1       1164.97       1117.31        14.73 o
   6  -2   1         12.26         12.83         2.37 o
   7  -2   1          1.82          0.17         1.80 o
   8  -2   1         41.08         43.55         5.98 o
   9  -2   1         22.25         19.59         4.69 o
  10  -2   1         32.85         43.90         7.33 o
  11  -2   1         29.03         25.18         6.26 o
 -11  -1   1         41.56         44.91        10.89 o
 -10  -1   1        130.01        142.90         9.85 o
  -9  -1   1          2.50         -0.35         1.78 o
  -8  -1   1         77.48         92.45         5.59 o
  -7  -1   1        508.98        515.81        10.01 o
  -6  -1   1          2.00          1.18         1.00 o
  -5  -1   1        636.11        653.60         9.80 o
  -4  -1   1       1498.54       1619.41        16.42 o
  -3  -1   1        269.01        250.70         4.59 o
  -2  -1   1        193.68        183.15         3.29 o
  -1  -1   1          1.25          0.48         0.38 o
   0  -1   1       1840.21       1848.15        17.20 o
   1  -1   1       4431.90       4379.17        31.91 o
   2  -1   1         27.74         30.26         2.97 o
   3  -1   1         79.63         96.03         2.61 o
   4  -1   1         73.24         81.43         2.79 o
   5  -1   1        253.05        252.92         5.57 o
   6  -1   1       1028.06        968.50        13.15 o
   7  -1   1          5.37          2.86         1.67 o
   8  -1   1         77.99         65.52         5.67 o
   9  -1   1         47.62         60.68         5.99 o
  10  -1   1         31.27         34.66        14.32 o
 -11   0   1          5.84         18.15         7.13 o
 -10   0   1        641.41        639.90        27.03 o
  -9   0   1          4.61          2.13         2.09 o
  -8   0   1          1.22          1.48         1.46 o
  -7   0   1          4.52          5.26         1.51 o
  -6   0   1         22.73         17.54         2.14 o
  -5   0   1         44.54         53.54         3.02 o
  -4   0   1       1292.10       1348.30        16.07 o
  -3   0   1          0.09          0.16         0.60 o
  -2   0   1        933.37        990.35         9.80 o
  -1   0   1       2469.37       2431.57        21.42 o
   0   0   1       1157.64       1196.39        10.94 o
   1   0   1       1078.58       1092.92        10.80 o
   2   0   1        566.12        552.12         6.44 o
   3   0   1       3926.87       3818.48        29.84 o
   4   0   1          3.49          4.56         1.24 o
   5   0   1          8.28         16.51         2.19 o
   6   0   1        329.33        329.59         7.47 o
   7   0   1         18.32         18.69         2.33 o
   8   0   1         12.26          9.18         2.49 o
   9   0   1         20.58         15.29         4.37 o
  10   0   1         75.03         90.80         9.62 o
  11   0   1          3.82          4.44         5.51 o
  12   0   1         86.93        100.58        16.40 o
 -11   1   1         33.83         58.63        12.64 o
 -10   1   1          0.80          2.33         3.31 o
  -9   1   1        300.33        295.94        13.29 o
  -8   1   1         71.17         77.63         6.93 o
  -7   1   1         57.00         56.26         4.56 o
  -6   1   1        323.26        343.51         7.64 o
  -5   1   1        663.75        657.23        10.18 o
  -4   1   1        122.95        115.24         4.05 o
  -3   1   1        132.47        131.43         3.49 o
  -2   1   1       9499.62       9368.35        73.01 o
  -1   1   1        467.14        491.51         5.98 o
   0   1   1       1588.37       1657.43        22.01 o
   1   1   1       1722.98       1749.77        13.71 o
   2   1   1        622.93        672.34         9.18 o
   3   1   1        497.88        468.25         6.13 o
   4   1   1       2352.71       2387.36        28.43 o
   5   1   1         10.43         20.26         1.88 o
   6   1   1         80.84         78.84         3.36 o
   7   1   1        513.28        519.88         9.58 o
   8   1   1         79.22         74.54         7.65 o
   9   1   1        104.93        106.02         7.15 o
  10   1   1          4.94          6.36         3.68 o
  11   1   1        455.36        539.76        20.29 o
  12   1   1         47.71         59.93         9.59 o
 -11   2   1          6.60          4.17         5.78 o
 -10   2   1         27.18         14.48         4.72 o
  -9   2   1         60.24         63.86         8.11 o
  -8   2   1         83.02         94.48        13.58 o
  -7   2   1        114.52        112.14        10.56 o
  -6   2   1         24.44         27.29         3.18 o
  -5   2   1       1722.57       1693.91        18.81 o
  -4   2   1         17.68         14.54         1.70 o
  -3   2   1        529.59        529.97         7.67 o
  -2   2   1        368.52        391.80         7.72 o
  -1   2   1        532.93        514.83         7.93 o
   0   2   1       7040.82       6837.76        55.37 o
   1   2   1      12684.19      12339.96        87.34 o
   2   2   1       1260.60       1233.47        14.20 o
   3   2   1        217.04        244.55         3.97 o
   4   2   1        171.72        153.11         3.62 o
   5   2   1          0.02          0.46         0.82 o
   6   2   1          0.14          1.75         1.03 o
   7   2   1          0.18          0.92         1.01 o
   8   2   1        961.93        906.34        16.95 o
   9   2   1         41.04         50.58         6.75 o
  10   2   1          0.11          0.87         2.90 o
  11   2   1         69.59         68.87         8.92 o
  12   2   1         93.32        105.04        11.73 o
 -10   3   1         30.67         36.46        14.25 o
  -9   3   1         10.02          7.81         3.97 o
  -8   3   1        120.16        119.09         9.55 o
  -7   3   1         92.24         88.10        16.74 o
  -6   3   1         76.89         65.20         4.81 o
  -5   3   1          0.70          1.45         1.12 o
  -4   3   1       1409.10       1422.61        17.72 o
  -3   3   1        238.28        235.27         5.02 o
  -2   3   1         87.05        110.63         3.03 o
  -1   3   1        809.99        759.65        11.35 o
   0   3   1         67.37         87.17         2.76 o
   1   3   1       1130.34       1148.44        11.37 o
   2   3   1        158.99        171.94         3.00 o
   3   3   1          0.82          3.90         1.18 o
   4   3   1         37.83         39.69         3.81 o
   5   3   1        462.89        433.94         6.91 o
   6   3   1         92.92         83.40         5.40 o
   7   3   1        486.56        501.58        11.76 o
   8   3   1          0.20          0.19         1.93 o
   9   3   1        154.94        155.88         9.68 o
  10   3   1          5.86          9.61         3.78 o
  11   3   1          0.46         -3.31         3.31 o
  12   3   1        101.60         99.49        11.23 o
 -10   4   1          2.87         -0.06         3.75 o
  -9   4   1        203.69        211.10        13.25 o
  -8   4   1         71.47         84.77         9.62 o
  -7   4   1         35.06         36.65         6.03 o
  -6   4   1         63.96         61.50         7.13 o
  -5   4   1         25.13         21.76         3.11 o
  -4   4   1        709.13        689.03        13.53 o
  -3   4   1        228.24        228.57         5.34 o
  -2   4   1        787.50        829.68        10.43 o
  -1   4   1         49.63         43.64         2.10 o
   0   4   1       1096.18       1060.89        11.83 o
   1   4   1       1301.88       1382.59        14.06 o
   2   4   1       2087.27       2196.76        19.67 o
   3   4   1        153.08        159.96         5.25 o
   4   4   1       2879.67       3008.86        32.94 o
   5   4   1          3.26          6.13         1.69 o
   6   4   1          4.23          5.53         1.84 o
   7   4   1        168.33        168.16         7.25 o
   8   4   1        203.13        205.24         8.25 o
   9   4   1        304.37        304.82        12.44 o
  10   4   1          7.10          9.39         4.13 o
  11   4   1         40.72         31.31        20.30 o
  12   4   1          0.52          0.16         3.68 o
  -9   5   1         13.28          5.31         4.39 o
  -8   5   1         40.41         38.91         7.18 o
  -7   5   1          5.39          1.63         3.07 o
  -6   5   1         17.38         16.64         4.52 o
  -5   5   1        255.30        264.83         9.18 o
  -4   5   1         17.29          9.86         2.34 o
  -3   5   1        153.41        140.09         8.49 o
  -2   5   1          0.71          0.99         0.91 o
  -1   5   1         25.47         29.67         2.13 o
   0   5   1          6.47          6.78         2.79 o
   1   5   1        151.24        128.10         3.80 o
   2   5   1         18.85         16.96         1.67 o
   3   5   1        360.67        432.12         9.41 o
   4   5   1        328.31        295.35         8.17 o
   5   5   1        181.97        180.14         6.70 o
   6   5   1         59.58         50.44         4.55 o
   7   5   1        275.73        262.79        10.67 o
   8   5   1         15.63         11.47         2.94 o
   9   5   1         87.99         86.31         7.17 o
  10   5   1        168.77        181.93        15.46 o
  11   5   1         17.48         13.49         4.75 o
  12   5   1          0.02         -0.02         3.39 o
  -9   6   1         84.17        101.92        17.08 o
  -8   6   1        125.31        153.69        13.73 o
  -7   6   1         94.07         84.01        17.55 o
  -6   6   1         92.09        101.04        15.13 o
  -5   6   1          1.93          3.87         6.12 o
  -4   6   1        179.66        163.00         7.25 o
  -3   6   1         33.05         29.53         3.75 o
  -2   6   1        532.74        506.24        15.66 o
  -1   6   1        318.20        329.97         8.98 o
   0   6   1         10.72         11.91         1.77 o
   1   6   1        613.58        614.96        12.60 o
   2   6   1        174.09        173.93         6.89 o
   3   6   1        168.78        157.58         4.19 o
   4   6   1         89.96         89.31         4.91 o
   5   6   1        783.59        735.60        14.82 o
   6   6   1         16.60         12.13         3.99 o
   7   6   1        555.94        544.91        15.67 o
   8   6   1         68.52         70.34         6.31 o
   9   6   1        118.32        121.99         8.19 o
  10   6   1          0.09          0.32         2.54 o
  11   6   1         17.90         11.93         4.73 o
  12   6   1         55.07         49.23         8.51 o
  -8   7   1         55.86         57.18         9.68 o
  -7   7   1         12.92         10.19         4.71 o
  -6   7   1          2.16          0.65         3.13 o
  -5   7   1        103.06        108.00        18.22 o
  -4   7   1         94.10         83.91         6.70 o
  -3   7   1          4.76          4.22         2.20 o
  -2   7   1          1.61          0.50         1.56 o
  -1   7   1          0.42          1.73         1.46 o
   0   7   1         90.60         87.43         5.10 o
   1   7   1         61.89         59.45         4.67 o
   2   7   1       1097.30       1116.96        19.06 o
   3   7   1        105.45        104.59         6.15 o
   4   7   1          1.89         -0.10         1.44 o
   5   7   1          1.53         -1.07         1.40 o
   6   7   1         31.29         22.34         3.67 o
   7   7   1          0.28          2.37         1.95 o
   8   7   1         55.70         58.99         6.17 o
   9   7   1         11.60         15.77         6.35 o
  10   7   1         14.24         13.53         3.73 o
  11   7   1          0.14         -0.67         4.44 o
  -7   8   1          3.24          0.34         3.83 o
  -6   8   1          2.53          5.14         4.04 o
  -5   8   1          0.56         -2.27         2.64 o
  -4   8   1         29.22         13.32        11.09 o
  -3   8   1       1079.09       1090.08        21.30 o
  -2   8   1         17.27         14.54         3.01 o
  -1   8   1         43.93         53.53         6.21 o
   0   8   1          9.33          9.49         2.49 o
   1   8   1       1197.19       1179.84        19.53 o
   2   8   1        131.66        125.76         6.23 o
   3   8   1         37.65         39.66         4.39 o
   4   8   1          9.93          5.80         2.20 o
   5   8   1         11.93         15.11         3.03 o
   6   8   1        128.10        133.73        11.17 o
   7   8   1         68.07         63.94         6.28 o
   8   8   1        169.54        153.99        14.38 o
   9   8   1         11.42          9.14         3.60 o
  10   8   1        261.61        304.27        12.54 o
  11   8   1          8.72          1.86         4.23 o
  -6   9   1        202.36        206.99        14.40 o
  -5   9   1          6.06          6.94         4.70 o
  -4   9   1          9.08          4.38         4.32 o
  -3   9   1        117.47         98.59        10.01 o
  -2   9   1         76.67         86.22        10.34 o
  -1   9   1          1.03          2.22         2.12 o
   0   9   1        613.00        613.13        19.42 o
   1   9   1        292.07        304.51        23.67 o
   2   9   1        853.89        887.14        23.60 o
   3   9   1          0.35          1.22         1.84 o
   4   9   1        161.52        165.06         7.92 o
   5   9   1        105.17        105.62         7.75 o
   6   9   1         99.11         79.18         6.81 o
   7   9   1        406.39        420.23        14.41 o
   8   9   1         18.51         15.94         4.26 o
   9   9   1         64.30         51.48         9.79 o
  10   9   1         38.27         45.27         6.62 o
  -5  10   1        152.22        140.38        18.82 o
  -4  10   1          6.18          6.90         4.52 o
  -3  10   1         11.08         15.98         4.70 o
  -2  10   1          1.19          1.07         2.82 o
  -1  10   1        195.07        199.66         9.50 o
   0  10   1          1.86          0.58         3.37 o
   1  10   1         29.14         21.28         5.58 o
   2  10   1        252.54        244.11        12.91 o
   3  10   1         12.17          9.01         3.75 o
   4  10   1         27.46         40.20         6.64 o
   5  10   1          0.75          2.96         2.40 o
   6  10   1         36.81         25.14         6.53 o
   7  10   1          1.37         -0.81         2.46 o
   8  10   1        426.37        501.28        16.20 o
   9  10   1         70.05         64.00         7.50 o
  -3  11   1          0.97          5.11         4.96 o
  -2  11   1          0.57          4.71         6.72 o
  -1  11   1         27.00         40.89         7.77 o
   0  11   1          0.45          1.44         3.39 o
   1  11   1         17.63         18.35         7.26 o
   2  11   1          5.35          1.53         3.48 o
   3  11   1         58.51         54.81         8.81 o
   4  11   1         12.60          8.78         9.35 o
   5  11   1         21.41         27.51         5.97 o
   6  11   1        220.98        246.25        11.25 o
   7  11   1          2.44          1.78         3.16 o
   8  11   1          6.55          7.21         3.76 o
  -1  12   1         26.94         18.56         8.61 o
   0  12   1          3.38         10.12         5.27 o
   1  12   1          2.25          5.24         4.36 o
   2  12   1          3.47          8.27         4.82 o
   3  12   1         58.47         57.42         8.46 o
   4  12   1         69.26         74.50        10.03 o
   5  12   1          4.14          6.71         4.08 o
   6  12   1          5.87          1.95         4.17 o
   7  12   1         65.06         56.34        12.37 o
  -6 -12   2         16.80         11.83         7.53 o
  -5 -12   2         54.15         46.66        12.37 o
  -4 -12   2          0.02         -4.17         4.44 o
  -3 -12   2          5.25          6.99         6.32 o
  -2 -12   2          0.68         -5.51         5.51 o
  -1 -12   2          6.27          8.20         4.80 o
   0 -12   2          7.75          2.55         6.72 o
   1 -12   2         38.03         33.08        10.62 o
  -7 -11   2        111.07        107.29        28.64 o
  -6 -11   2          0.37         -3.32         3.32 o
  -5 -11   2         26.65         23.51         5.98 o
  -4 -11   2         10.10         13.62         4.94 o
  -3 -11   2          3.24         11.43         7.26 o
  -2 -11   2          9.51         10.15         4.23 o
  -1 -11   2          0.21          2.88         3.48 o
   0 -11   2        112.24         89.50        10.27 o
   1 -11   2         48.47         65.62        13.72 o
   2 -11   2         10.49          3.93         4.39 o
   3 -11   2          0.01          0.08         3.98 o
  -9 -10   2        103.81         91.79        11.60 o
  -8 -10   2         91.02         91.03        11.03 o
  -7 -10   2          5.06          2.46         3.83 o
  -6 -10   2         53.57         73.12         9.22 o
  -5 -10   2         23.35         16.17         4.89 o
  -4 -10   2         54.05         39.61         6.36 o
  -3 -10   2          8.06          7.82         2.95 o
  -2 -10   2        307.70        323.72        11.53 o
  -1 -10   2         47.52         46.33         6.68 o
   0 -10   2          1.58          0.50         3.06 o
   1 -10   2        446.38        499.14        17.94 o
   2 -10   2          0.99          1.19         3.23 o
   3 -10   2          1.94          6.35         4.10 o
   4 -10   2        193.84        211.94        13.98 o
   5 -10   2         39.21         32.14         7.54 o
 -10  -9   2          8.96         10.89         8.20 o
  -9  -9   2          9.26          4.08         4.40 o
  -8  -9   2         20.13         22.52         5.99 o
  -7  -9   2         87.91         76.44        11.70 o
  -6  -9   2         19.53         16.35         8.94 o
  -5  -9   2         85.44        105.28        14.66 o
  -4  -9   2         10.29          9.71         2.91 o
  -3  -9   2         39.42         34.39         4.51 o
  -2  -9   2        521.95        529.39        14.16 o
  -1  -9   2         33.33         27.02         3.99 o
   0  -9   2         42.31         41.38         4.71 o
   1  -9   2         18.83         21.29         4.29 o
   2  -9   2        167.28        162.06        12.91 o
   3  -9   2         26.06         21.22         5.47 o
   4  -9   2          3.77          1.80         3.10 o
   5  -9   2         12.17         14.63         6.79 o
   6  -9   2         18.99         24.29         6.61 o
 -10  -8   2        136.45        165.05        13.36 o
  -9  -8   2         22.07         18.27         6.08 o
  -8  -8   2         71.36         63.92         9.35 o
  -7  -8   2         57.92         62.37        13.18 o
  -6  -8   2        619.28        604.18        19.87 o
  -5  -8   2         57.19         49.70         9.05 o
  -4  -8   2          0.01          1.50         1.82 o
  -3  -8   2        183.63        173.98         7.44 o
  -2  -8   2          1.72          4.00         2.97 o
  -1  -8   2        424.09        414.76        10.60 o
   0  -8   2         34.57         41.19         3.75 o
   1  -8   2         27.25         23.01         4.46 o
   2  -8   2          2.79          4.23         2.98 o
   3  -8   2        307.30        316.85        24.74 o
   4  -8   2         95.21        110.06        11.70 o
   5  -8   2         23.92         15.27         5.24 o
   6  -8   2         82.48         85.57        10.82 o
   7  -8   2          0.17         -3.48         3.48 o
 -11  -7   2         51.42         57.69        14.86 o
 -10  -7   2         55.39         44.95         7.69 o
  -9  -7   2         42.97         35.72         6.58 o
  -8  -7   2         50.35         42.04         6.74 o
  -7  -7   2         99.45         93.54        16.00 o
  -6  -7   2        104.83        103.68         6.66 o
  -5  -7   2        301.90        296.81         9.76 o
  -4  -7   2        753.43        723.47        14.99 o
  -3  -7   2          4.15          4.21         2.21 o
  -2  -7   2        616.87        633.42        10.95 o
  -1  -7   2         91.55        100.84         5.24 o
   0  -7   2        172.34        178.09         5.82 o
   1  -7   2        163.09        159.87         5.64 o
   2  -7   2         10.78         11.05         2.15 o
   3  -7   2        208.90        194.20        13.04 o
   4  -7   2          0.69          0.75         3.63 o
   5  -7   2         11.64          8.83         3.79 o
   6  -7   2         55.61         65.06         8.59 o
   7  -7   2         90.91        105.13        11.58 o
   8  -7   2         52.60         55.20         9.13 o
 -11  -6   2         28.71         21.85         6.31 o
 -10  -6   2          4.45          2.44         3.23 o
  -9  -6   2         64.21         76.20         9.30 o
  -8  -6   2          1.13          1.63         2.98 o
  -7  -6   2        123.53        121.76         9.39 o
  -6  -6   2        175.93        182.35         7.51 o
  -5  -6   2        223.79        226.30         7.93 o
  -4  -6   2          5.84          4.69         1.81 o
  -3  -6   2        402.95        419.66         8.05 o
  -2  -6   2        962.75        959.49        13.13 o
  -1  -6   2        464.91        502.81         9.15 o
   0  -6   2        177.29        182.67         5.61 o
   1  -6   2         61.93         58.78         5.40 o
   2  -6   2        261.28        273.32         7.02 o
   3  -6   2          0.80         -0.94         1.16 o
   4  -6   2        286.25        286.85        12.57 o
   5  -6   2         31.95         25.77         5.18 o
   6  -6   2         41.64         40.09         6.79 o
   7  -6   2        179.06        202.08        12.62 o
   8  -6   2         54.96         62.95         9.13 o
   9  -6   2         37.99         23.52         7.19 o
 -11  -5   2          3.64          4.73         4.91 o
 -10  -5   2        117.47        140.93        27.09 o
  -9  -5   2          4.80          4.50         3.32 o
  -8  -5   2        260.08        245.91        12.21 o
  -7  -5   2          7.00          3.34         1.96 o
  -6  -5   2        381.73        401.41        10.79 o
  -5  -5   2        405.87        395.55        10.04 o
  -4  -5   2         33.38         25.95         3.18 o
  -3  -5   2          4.64          7.38         1.34 o
  -2  -5   2        321.18        356.73         6.88 o
  -1  -5   2        306.32        275.35         6.10 o
   0  -5   2         49.85         62.68         3.03 o
   1  -5   2       2285.20       2333.00        29.83 o
   2  -5   2        471.03        463.58         8.61 o
   3  -5   2        625.30        642.35        14.34 o
   4  -5   2        103.37        103.25         5.53 o
   5  -5   2       1055.22       1027.15        18.98 o
   6  -5   2          0.94          0.95         2.41 o
   7  -5   2          1.15          0.14         2.83 o
   8  -5   2         30.31         31.64         6.46 o
   9  -5   2          9.33          9.02         4.75 o
  10  -5   2         25.73         20.71         9.41 o
 -11  -4   2        172.06        227.37        20.03 o
 -10  -4   2         20.80         15.67         4.78 o
  -9  -4   2          0.01          0.06         2.52 o
  -8  -4   2        111.74        102.14         6.60 o
  -7  -4   2        166.61        148.19         7.61 o
  -6  -4   2         49.68         40.28         7.52 o
  -5  -4   2          3.34          5.57         1.31 o
  -4  -4   2         46.37         37.80         2.63 o
  -3  -4   2        365.82        395.70         6.82 o
  -2  -4   2        319.72        353.89         6.27 o
  -1  -4   2         10.04          8.90         1.23 o
   0  -4   2        427.15        386.89         6.84 o
   1  -4   2        357.36        370.77         6.77 o
   2  -4   2       1310.43       1395.91        15.68 o
   3  -4   2         25.63         17.63         2.05 o
   4  -4   2         50.08         49.75         4.19 o
   5  -4   2         80.05         79.85         7.23 o
   6  -4   2        254.56        246.76         9.03 o
   7  -4   2         16.71         19.33         4.52 o
   8  -4   2        101.69         91.65         9.45 o
   9  -4   2         94.49        104.15        10.85 o
  10  -4   2          2.99          1.93         4.32 o
 -10  -3   2         78.04         84.65         9.36 o
  -9  -3   2        272.32        272.93        10.39 o
  -8  -3   2        118.66        120.03         7.49 o
  -7  -3   2        134.86        142.34         5.26 o
  -6  -3   2        388.23        402.16         8.18 o
  -5  -3   2        878.40        871.37        15.30 o
  -4  -3   2        190.10        199.55         4.78 o
  -3  -3   2       1139.92       1096.81        12.26 o
  -2  -3   2        349.35        352.48         5.73 o
  -1  -3   2          0.86          1.53         0.69 o
   0  -3   2       2845.18       2749.30        24.36 o
   1  -3   2        483.17        479.95         7.13 o
   2  -3   2        401.65        412.07         8.73 o
   3  -3   2         78.29         71.14         2.76 o
   4  -3   2         72.73         68.50         2.95 o
   5  -3   2         14.12         19.21         2.80 o
   6  -3   2        642.75        674.01        14.40 o
   7  -3   2        532.71        497.95        13.02 o
   8  -3   2        234.78        228.62        11.83 o
   9  -3   2          0.24          3.58         3.31 o
  10  -3   2        117.43        135.31        10.95 o
  11  -3   2         30.77         17.14         5.99 o
 -11  -2   2         72.54         44.91        11.16 o
  -9  -2   2        302.23        275.68        13.33 o
  -8  -2   2        187.91        201.02         6.74 o
  -7  -2   2         37.53         30.57         5.73 o
  -6  -2   2         12.09          7.81         1.59 o
  -5  -2   2        276.36        256.25         6.02 o
  -4  -2   2         56.84         49.73         3.61 o
  -3  -2   2       1281.80       1324.18        13.67 o
  -2  -2   2        620.43        585.77         7.21 o
  -1  -2   2       6010.65       5899.58        43.64 o
   0  -2   2        295.61        283.69         5.20 o
   1  -2   2        147.36        164.22         3.76 o
   2  -2   2       1023.23       1061.92        12.36 o
   3  -2   2        106.93        133.70         3.08 o
   4  -2   2        707.24        748.87         9.41 o
   5  -2   2        370.92        354.97        10.58 o
   6  -2   2         15.96         10.69         2.29 o
   7  -2   2        105.61         95.35         7.20 o
   8  -2   2        249.18        246.96         9.42 o
   9  -2   2         27.41         16.55         6.39 o
  10  -2   2         58.24         55.84         7.70 o
  11  -2   2         84.61         94.61        10.68 o
 -10  -1   2         32.41         29.58         8.47 o
  -9  -1   2          7.87          3.80         2.93 o
  -8  -1   2        174.16        191.38         8.21 o
  -7  -1   2        462.16        454.04         9.60 o
  -6  -1   2         49.28         51.22         3.57 o
  -5  -1   2         22.65         20.66         3.38 o
  -4  -1   2       1597.18       1601.36        19.61 o
  -3  -1   2         35.12         37.45         2.00 o
  -2  -1   2        163.87        165.27         3.32 o
  -1  -1   2      13870.12      13076.19       271.52 o
   0  -1   2        207.26        212.53         4.18 o
   1  -1   2       5816.39       5746.48        41.80 o
   2  -1   2       5534.04       5402.37        47.69 o
   3  -1   2       1991.39       1995.31        22.05 o
   4  -1   2        537.57        624.92        12.50 o
   5  -1   2         84.61         71.36         3.03 o
   6  -1   2         15.87         19.43         2.72 o
   7  -1   2         34.77         24.97         3.34 o
   8  -1   2        131.31        118.37         6.70 o
   9  -1   2        179.25        204.93         9.01 o
  10  -1   2          0.11          0.47         2.49 o
  11  -1   2         66.27         49.21        10.89 o
 -10   0   2         94.00        109.36        10.17 o
  -9   0   2         20.76         14.61         3.87 o
  -8   0   2          0.46          0.39         1.42 o
  -7   0   2        620.21        640.41        11.79 o
  -6   0   2        111.93        106.12         4.37 o
  -5   0   2          4.23          3.62         1.17 o
  -4   0   2        245.53        262.21         6.60 o
  -3   0   2         79.47         85.92         2.89 o
  -2   0   2         27.98         34.13         1.89 o
  -1   0   2        301.42        293.77         4.13 o
   0   0   2        175.28        169.10         3.59 o
   1   0   2         13.08         13.56         0.98 o
   2   0   2       1744.49       1742.54        24.08 o
   3   0   2        277.38        289.66         8.34 o
   4   0   2       3586.22       3680.75        30.14 o
   5   0   2         45.38         46.90         2.39 o
   6   0   2         22.81         13.95         2.17 o
   7   0   2         10.17          8.35         2.34 o
   8   0   2         31.91         18.68         4.35 o
   9   0   2          0.01          0.57         1.91 o
  10   0   2        203.87        203.89        21.92 o
  11   0   2         16.01         14.07         5.05 o
  12   0   2          0.35         -0.27         6.45 o
 -11   1   2          1.59         -3.11         3.48 o
 -10   1   2        168.53        188.70        11.50 o
  -9   1   2          4.52          4.89         3.39 o
  -8   1   2         71.57         69.50         5.82 o
  -7   1   2         17.18         18.89         2.47 o
  -6   1   2        657.97        575.74        12.30 o
  -5   1   2          4.98          6.11         1.44 o
  -4   1   2       1364.52       1456.28        16.12 o
  -3   1   2        886.32        827.95        10.22 o
  -2   1   2       2027.71       2057.82        18.22 o
  -1   1   2      11278.82      11178.11        79.32 o
   0   1   2       1231.00       1223.83        12.48 o
   1   1   2         50.13         50.08         1.90 o
   2   1   2        221.49        232.00         3.77 o
   3   1   2        148.15        143.31         4.35 o
   4   1   2        989.14       1036.05        11.47 o
   5   1   2        210.74        217.34         5.07 o
   6   1   2          0.78          1.43         0.91 o
   7   1   2        527.47        550.39         9.75 o
   8   1   2        291.38        304.17         9.43 o
   9   1   2        323.96        289.87        12.98 o
  10   1   2        174.66        185.12        11.31 o
  11   1   2         52.73         51.19         7.89 o
  12   1   2        193.32        233.02        21.65 o
 -10   2   2        148.49        155.77        34.42 o
  -9   2   2        131.98        135.61        10.43 o
  -8   2   2          3.91          4.61         3.02 o
  -7   2   2        179.85        178.28         7.60 o
  -6   2   2       1226.18       1196.49        19.57 o
  -5   2   2         93.15         88.88         3.76 o
  -4   2   2       1925.62       1961.26        20.01 o
  -3   2   2        964.20       1014.94        11.83 o
  -2   2   2        552.89        530.75        15.62 o
  -1   2   2       4647.23       4626.49        41.97 o
   0   2   2        657.65        678.79         7.44 o
   1   2   2       6774.70       6688.53        48.69 o
   2   2   2       1511.04       1521.41        13.75 o
   3   2   2       1615.57       1609.66        14.88 o
   4   2   2        791.53        771.23        11.18 o
   5   2   2       1151.24       1164.02        14.53 o
   6   2   2        290.99        314.15         6.56 o
   7   2   2        181.39        172.19         5.25 o
   8   2   2         55.22         54.86         6.66 o
   9   2   2        253.91        257.48        12.41 o
  10   2   2          0.31         -1.17         2.58 o
  11   2   2        103.32        105.34        14.93 o
  12   2   2          0.07         -0.68         3.61 o
 -10   3   2         34.17         42.27         7.37 o
  -9   3   2         17.13          7.45         4.12 o
  -8   3   2        418.47        401.04        37.72 o
  -7   3   2         44.35         42.48         9.68 o
  -6   3   2        123.93        128.73         6.31 o
  -5   3   2       2061.89       2061.79        27.38 o
  -4   3   2          6.93          8.86         1.51 o
  -3   3   2       1114.51       1123.77        12.90 o
  -2   3   2         96.66        113.13         4.46 o
  -1   3   2       4795.88       4924.49        45.91 o
   0   3   2       2993.63       3069.95        25.13 o
   1   3   2       1208.78       1223.52        12.27 o
   2   3   2       3978.92       4065.53        32.05 o
   3   3   2        557.98        502.19        10.91 o
   4   3   2        619.93        655.64         8.67 o
   5   3   2        865.63        959.18        14.98 o
   6   3   2        605.60        586.44        10.03 o
   7   3   2         38.16         38.64         6.14 o
   8   3   2        276.12        248.77        10.59 o
   9   3   2         38.37         32.42         5.65 o
  10   3   2        368.94        359.88        15.59 o
  11   3   2        121.15        128.90        12.12 o
  12   3   2         89.50        100.43        11.26 o
 -10   4   2        125.48        120.74        12.91 o
  -9   4   2         35.06         33.19        10.89 o
  -8   4   2         40.39         30.56         7.87 o
  -7   4   2         92.24         98.65         9.70 o
  -6   4   2        505.80        509.73        13.20 o
  -5   4   2        143.13        143.74         6.57 o
  -4   4   2        256.68        253.27         8.21 o
  -3   4   2          0.03          1.43         1.42 o
  -2   4   2        355.29        368.81         8.83 o
  -1   4   2        788.07        799.48        21.65 o
   0   4   2         74.00         72.38         2.86 o
   1   4   2        723.42        787.03         9.71 o
   2   4   2         17.53         16.51         2.86 o
   3   4   2       4024.34       4235.21        34.06 o
   4   4   2       1550.61       1692.10        21.94 o
   5   4   2        268.13        328.60         8.66 o
   6   4   2         13.86         13.04         2.41 o
   7   4   2        759.08        749.93        15.25 o
   8   4   2         86.15         83.37         5.87 o
   9   4   2         13.49         15.12         5.78 o
  10   4   2        121.36        155.54        27.50 o
  11   4   2          6.23          7.64         3.98 o
  12   4   2         50.19         40.46        13.45 o
  -9   5   2        156.75        163.30        14.63 o
  -8   5   2         19.93         22.59         5.70 o
  -7   5   2         29.67         23.24         5.09 o
  -6   5   2         38.68         28.11         5.31 o
  -5   5   2        174.29        163.53        10.24 o
  -4   5   2         10.23          8.22         3.17 o
  -3   5   2        774.61        763.18        14.91 o
  -2   5   2          2.21          0.53         1.31 o
  -1   5   2        292.82        305.80         8.41 o
   0   5   2        642.25        661.94         9.28 o
   1   5   2        136.38        160.83         4.28 o
   2   5   2        746.06        748.22        10.04 o
   3   5   2         32.35         35.59         1.89 o
   4   5   2        164.77        137.84         7.17 o
   5   5   2         26.20         23.27         3.02 o
   6   5   2         79.17         73.77         5.48 o
   7   5   2       1274.10       1260.45        21.36 o
   8   5   2        360.99        373.64        11.48 o
   9   5   2        411.49        401.32        14.38 o
  10   5   2         11.54         15.06         4.51 o
  11   5   2         49.20         63.93         8.79 o
  12   5   2         18.88         22.21         6.18 o
  -8   6   2          9.42         10.75         5.00 o
  -7   6   2        241.07        226.50        13.56 o
  -6   6   2        134.71        156.47        10.53 o
  -5   6   2        119.20        105.87         7.10 o
  -4   6   2         50.72         60.70         6.74 o
  -3   6   2        164.02        148.28         6.82 o
  -2   6   2         61.98         74.29         8.06 o
  -1   6   2         87.01         89.15         4.83 o
   0   6   2        142.22        147.85         5.59 o
   1   6   2        482.39        468.18         8.29 o
   2   6   2         48.08         51.20         2.85 o
   3   6   2         32.27         34.55         3.49 o
   4   6   2        273.86        293.58        10.60 o
   5   6   2         27.29         27.07         4.79 o
   6   6   2         41.21         39.15         4.38 o
   7   6   2          2.17          2.27         1.99 o
   8   6   2        285.78        297.77        10.67 o
   9   6   2          6.32          6.66         2.57 o
  10   6   2         56.17         60.90        19.30 o
  11   6   2         50.70         46.30         7.74 o
  12   6   2         60.88         88.18        10.91 o
  -8   7   2         98.05         81.21        16.94 o
  -7   7   2         46.25         32.68         7.01 o
  -6   7   2         75.90         59.66        10.42 o
  -5   7   2         16.64         19.64         5.13 o
  -4   7   2         30.41         36.96         5.32 o
  -3   7   2          5.88          4.86         2.33 o
  -2   7   2        238.28        236.21        10.92 o
  -1   7   2          7.94          7.72         2.87 o
   0   7   2         35.21         28.81         3.92 o
   1   7   2          0.44          0.05         1.41 o
   2   7   2        328.26        312.95         7.04 o
   3   7   2        476.33        463.23        11.35 o
   4   7   2         21.91         25.17         3.51 o
   5   7   2        119.28        119.42         6.25 o
   6   7   2         84.44         87.27         6.62 o
   7   7   2         39.27         40.71         4.90 o
   8   7   2          0.47         -1.76         1.76 o
   9   7   2         96.12        118.02         8.94 o
  10   7   2          0.31          2.26         3.46 o
  11   7   2          9.40          5.29         4.28 o
  -7   8   2         71.57         91.23        11.69 o
  -6   8   2         23.87         20.32         6.03 o
  -5   8   2          2.00          6.61         6.32 o
  -4   8   2         10.54         10.51         4.00 o
  -3   8   2         14.89         12.84         3.19 o
  -2   8   2         19.04          9.32         2.79 o
  -1   8   2        250.58        243.89        16.54 o
   0   8   2       1144.34       1178.30        24.44 o
   1   8   2         11.70         11.40         2.62 o
   2   8   2        114.67        136.10         8.65 o
   3   8   2         99.93         93.30         5.79 o
   4   8   2         71.57         70.70         5.87 o
   5   8   2         18.82         20.35         4.89 o
   6   8   2        280.86        295.32        12.62 o
   7   8   2         40.70         31.54         8.26 o
   8   8   2         65.18         63.23         6.49 o
   9   8   2        122.58        115.13         8.41 o
  10   8   2          2.34          2.88         3.31 o
  11   8   2         45.44         32.36         6.92 o
  -6   9   2         13.72          9.01         6.45 o
  -5   9   2         42.86         51.95         8.73 o
  -4   9   2          0.56          0.16         3.18 o
  -3   9   2        137.20        133.58         8.74 o
  -2   9   2          1.10         -0.03         2.07 o
  -1   9   2        132.58        130.09        13.55 o
   0   9   2          0.00         -1.29         1.90 o
   1   9   2         64.39         61.05         7.41 o
   2   9   2         29.55         35.85         6.08 o
   3   9   2        246.30        258.66        13.51 o
   4   9   2          3.79          1.32         2.10 o
   5   9   2         28.75         22.56         3.94 o
   6   9   2         15.70          9.79         2.94 o
   7   9   2          4.48         -0.48         2.20 o
   8   9   2        177.93        208.88        12.25 o
   9   9   2          3.24         -0.85         2.67 o
  10   9   2          0.34         -0.39         2.83 o
  -4  10   2        103.53        107.68        12.02 o
  -3  10   2          2.65          2.98         3.60 o
  -2  10   2        547.48        543.54        15.99 o
  -1  10   2          7.59         17.91         5.26 o
   0  10   2        112.62        110.57        10.59 o
   1  10   2         90.91         80.13         9.61 o
   2  10   2          8.21          6.94         3.64 o
   3  10   2         38.40         41.38         6.88 o
   4  10   2         13.38         10.08         4.18 o
   5  10   2        230.29        218.66        17.68 o
   6  10   2          1.52          1.61         2.40 o
   7  10   2         35.69         35.35         6.27 o
   8  10   2        163.59        194.29        16.23 o
   9  10   2        124.86        149.69        10.43 o
  10  10   2         15.16         28.24         9.55 o
  -3  11   2         36.95         20.71         8.20 o
  -2  11   2          1.22         -5.51         6.19 o
  -1  11   2         10.90          3.81         4.57 o
   0  11   2          1.73         -2.62         3.26 o
   1  11   2          1.19          2.56         3.70 o
   2  11   2        221.40        214.70        13.65 o
   3  11   2         10.49          8.31         6.19 o
   4  11   2         33.91         34.10         6.80 o
   5  11   2          0.23          3.10         3.39 o
   6  11   2         59.34         65.36         8.83 o
   7  11   2         49.34         32.90         5.62 o
   8  11   2         22.66          6.18         3.59 o
   0  12   2          0.10         -2.99         3.90 o
   1  12   2         81.31         85.16        10.59 o
   2  12   2         15.82         13.01         5.27 o
   3  12   2         62.79         69.13        12.98 o
   4  12   2          8.52         15.72         5.76 o
   5  12   2          0.48         -0.28         3.69 o
   6  12   2          4.31          4.81         4.42 o
   7  12   2          1.46          1.61         6.45 o
  -5 -12   3          0.01          0.81         4.14 o
  -4 -12   3         54.04         92.78        16.00 o
  -3 -12   3          2.13         -1.21         5.11 o
  -2 -12   3         25.39          5.51         6.32 o
  -7 -11   3          8.75          5.31         5.98 o
  -6 -11   3         24.90         34.03         8.61 o
  -5 -11   3          0.26          1.05         4.03 o
  -4 -11   3         36.52         34.31         6.92 o
  -3 -11   3          0.70          2.37         3.68 o
  -2 -11   3          3.32          1.88         5.11 o
  -1 -11   3         86.37         72.47        12.50 o
   0 -11   3          2.37          9.01         5.51 o
   1 -11   3          7.30          4.57         6.19 o
   2 -11   3          2.55          2.91         4.57 o
   3 -11   3          0.08         -0.14         4.21 o
  -8 -10   3          3.91          6.11         4.70 o
  -7 -10   3          1.34          3.11         3.90 o
  -6 -10   3         23.05         29.42         6.43 o
  -5 -10   3         53.24         43.34         7.33 o
  -4 -10   3        141.96        152.14        10.79 o
  -3 -10   3          1.56         -0.29         4.37 o
  -2 -10   3         33.36         20.50         6.05 o
  -1 -10   3         65.10         59.90         6.30 o
   0 -10   3          5.46          1.45         3.29 o
   1 -10   3         79.26         64.93         8.07 o
   2 -10   3         87.72         68.22         8.59 o
   3 -10   3         97.52         78.40         9.50 o
   4 -10   3        179.14        177.62        28.91 o
   5 -10   3         32.92         28.06         8.40 o
  -9  -9   3          8.32          9.47         6.66 o
  -8  -9   3        100.68        108.72        11.55 o
  -7  -9   3          3.82          6.56         4.71 o
  -6  -9   3          0.67         -1.88         2.56 o
  -5  -9   3         24.19         16.94         5.18 o
  -4  -9   3         66.72         50.90        19.83 o
  -3  -9   3         51.69         62.49         7.56 o
  -2  -9   3         20.77         18.62         3.46 o
  -1  -9   3          1.67          2.04         2.44 o
   0  -9   3        204.91        215.30         7.54 o
   1  -9   3        286.47        299.76        13.24 o
   2  -9   3          0.02          2.13         4.03 o
   3  -9   3         23.23         17.74         8.34 o
   4  -9   3         40.59         39.08         6.91 o
   5  -9   3         58.00         67.94         9.48 o
   6  -9   3         11.85          6.71         4.62 o
 -10  -8   3          6.70          5.33         5.38 o
  -9  -8   3          5.52          3.07         4.10 o
  -8  -8   3         14.50         12.83         4.97 o
  -7  -8   3        168.18        191.11        12.17 o
  -6  -8   3         42.80         42.51         7.07 o
  -5  -8   3        104.99        111.67        14.39 o
  -4  -8   3        510.66        530.98        30.66 o
  -3  -8   3        154.89        158.06         7.18 o
  -2  -8   3          1.59          3.37         1.93 o
  -1  -8   3        138.08        140.78         5.68 o
   0  -8   3         53.57         57.04         4.40 o
   1  -8   3         30.67         29.55         3.36 o
   2  -8   3        134.28        139.26         8.83 o
   3  -8   3         32.32         35.61         6.09 o
   4  -8   3          2.08          2.86         3.31 o
   5  -8   3         24.16         14.20         4.78 o
   6  -8   3         38.35         45.76        12.24 o
   7  -8   3          0.73          4.46         4.54 o
 -10  -7   3        155.79        178.04        12.83 o
  -9  -7   3         26.73         28.52        10.82 o
  -8  -7   3        262.36        255.25        25.41 o
  -7  -7   3        142.36        139.10         9.98 o
  -6  -7   3          0.04         -0.53         2.32 o
  -5  -7   3        225.49        204.61        10.68 o
  -4  -7   3          2.26          0.24         2.07 o
  -3  -7   3       1345.65       1355.63        21.38 o
  -2  -7   3          0.30          1.31         1.18 o
  -1  -7   3          8.42          6.05         1.76 o
   0  -7   3          0.02          1.07         1.23 o
   1  -7   3         17.48         14.42         2.45 o
   2  -7   3          0.00          1.14         1.41 o
   3  -7   3          7.64          8.18         2.47 o
   4  -7   3        227.45        233.33        13.58 o
   5  -7   3        104.34        110.20        10.56 o
   6  -7   3         29.58         28.53         6.16 o
   7  -7   3         43.11         30.65         6.66 o
   8  -7   3         48.97         64.20        14.86 o
 -11  -6   3         23.87         23.03         7.03 o
 -10  -6   3         16.42         14.64         5.20 o
  -9  -6   3         77.68         75.41         9.32 o
  -8  -6   3        286.30        303.49        16.34 o
  -7  -6   3         32.84         27.80         5.49 o
  -6  -6   3        589.01        579.61        28.30 o
  -5  -6   3        314.94        284.53        12.15 o
  -4  -6   3        289.40        291.35         8.64 o
  -3  -6   3        330.09        330.91         8.42 o
  -2  -6   3        321.06        322.43         8.99 o
  -1  -6   3        330.76        352.68        16.08 o
   0  -6   3         82.20         77.76         3.79 o
   1  -6   3        204.69        195.69         5.89 o
   2  -6   3         16.33         13.21         2.07 o
   3  -6   3         11.90         10.97         2.58 o
   4  -6   3         47.76         46.12         4.91 o
   5  -6   3        617.70        600.78        19.04 o
   6  -6   3        153.63        167.13        10.91 o
   7  -6   3         80.95         85.73        13.98 o
   8  -6   3          0.16         -0.35         3.96 o
   9  -6   3        116.87        127.31        13.14 o
 -11  -5   3         47.81         47.55        10.02 o
 -10  -5   3          2.46          4.90         4.36 o
  -9  -5   3        251.29        240.54        18.22 o
  -8  -5   3        245.15        229.94        16.40 o
  -7  -5   3        916.27        905.87        23.72 o
  -6  -5   3          4.82          1.17         2.13 o
  -5  -5   3        187.31        169.20         5.49 o
  -4  -5   3         14.96         11.59         1.93 o
  -3  -5   3         92.31         95.70         6.40 o
  -2  -5   3        545.08        555.81         9.15 o
  -1  -5   3         87.97         87.02         3.52 o
   0  -5   3          4.20          2.07         1.03 o
   1  -5   3        174.73        195.77         5.45 o
   2  -5   3        265.96        272.61         8.87 o
   3  -5   3         48.28         45.06         4.29 o
   4  -5   3          4.56          4.18         1.99 o
   5  -5   3        573.21        569.93        13.96 o
   6  -5   3        172.92        181.20         8.54 o
   7  -5   3        100.80         92.56         9.69 o
   8  -5   3         62.25         66.82        20.03 o
   9  -5   3         27.03         31.50        18.62 o
 -11  -4   3         48.30         78.76        12.17 o
 -10  -4   3        197.42        204.86        12.81 o
  -9  -4   3         16.62         17.21         4.62 o
  -8  -4   3        403.95        376.32        15.00 o
  -7  -4   3         57.51         68.25         7.41 o
  -6  -4   3        745.23        723.98        17.15 o
  -5  -4   3         45.44         41.88         4.81 o
  -4  -4   3        787.78        800.21        11.27 o
  -3  -4   3         93.23         73.51         3.06 o
  -2  -4   3         76.00         78.67         3.02 o
  -1  -4   3       1549.96       1579.07        18.22 o
   0  -4   3        480.56        468.93         7.81 o
   1  -4   3        296.80        287.36         6.11 o
   2  -4   3          0.96          1.12         0.93 o
   3  -4   3       1617.22       1629.79        17.97 o
   4  -4   3         77.24         82.45         4.86 o
   5  -4   3         89.23         83.44         6.07 o
   6  -4   3         66.06         55.57         5.30 o
   7  -4   3         74.28         66.02         6.28 o
   8  -4   3         66.49         64.54         8.08 o
   9  -4   3          0.68          6.32         4.42 o
  10  -4   3         93.52        110.02        11.96 o
 -11  -3   3          3.09          8.74         6.32 o
 -10  -3   3         49.36         46.41         7.39 o
  -9  -3   3          4.95          0.48         2.98 o
  -8  -3   3          8.08          6.44         3.25 o
  -7  -3   3        704.08        677.78        14.36 o
  -6  -3   3         78.54         81.46         4.10 o
  -5  -3   3         17.73         22.60         2.41 o
  -4  -3   3        249.11        240.02         6.81 o
  -3  -3   3        922.82       1012.38        16.01 o
  -2  -3   3         35.21         50.41         2.26 o
  -1  -3   3        136.20        137.89         3.98 o
   0  -3   3       2573.54       2589.19        22.99 o
   1  -3   3         97.16        116.94         4.04 o
   2  -3   3        245.04        248.46         5.14 o
   3  -3   3       1161.72       1142.43        13.02 o
   4  -3   3        212.74        217.07         7.15 o
   5  -3   3          1.41          0.86         1.91 o
   6  -3   3        209.78        229.64        13.04 o
   7  -3   3          3.35          0.71         1.92 o
   8  -3   3          2.44          1.68         2.68 o
   9  -3   3         21.41         14.88         4.65 o
  10  -3   3         88.92         81.26         9.66 o
  11  -3   3         16.75         13.28         5.37 o
 -10  -2   3         81.53         74.70         8.78 o
  -9  -2   3          4.34          8.43         3.62 o
  -8  -2   3          9.01          6.53         2.75 o
  -7  -2   3         83.74         91.54         4.63 o
  -6  -2   3          0.47          0.71         1.09 o
  -5  -2   3        845.56        836.50        12.02 o
  -4  -2   3          8.03          6.50         1.55 o
  -3  -2   3          7.77          3.26         1.03 o
  -2  -2   3       1006.01       1057.55        11.10 o
  -1  -2   3        925.60        961.37         9.89 o
   0  -2   3       1379.08       1384.57        15.66 o
   1  -2   3       2778.16       2788.01        23.60 o
   2  -2   3        954.13        912.63        10.28 o
   3  -2   3        218.91        242.18         7.26 o
   4  -2   3        260.07        236.70         7.05 o
   5  -2   3          0.06          0.29         1.13 o
   6  -2   3        300.53        310.91        14.29 o
   7  -2   3         28.11         19.34         4.06 o
   8  -2   3         35.21         23.16         9.33 o
   9  -2   3         91.29         82.72         7.44 o
  10  -2   3         13.39         13.31         6.45 o
  11  -2   3        220.81        249.94        22.93 o
  -9  -1   3         61.69         51.10         5.51 o
  -8  -1   3        452.27        463.91        14.43 o
  -7  -1   3         61.51         60.51         4.37 o
  -6  -1   3         39.59         36.03         3.24 o
  -5  -1   3       1548.79       1588.55        34.27 o
  -4  -1   3        232.60        218.86         5.27 o
  -3  -1   3         22.79         22.68         1.90 o
  -2  -1   3       1558.93       1550.87        14.67 o
  -1  -1   3       2224.34       2219.92        23.00 o
   0  -1   3       3803.46       3759.94        29.18 o
   1  -1   3       3993.05       4074.64        46.58 o
   2  -1   3       4153.23       4207.05        32.82 o
   3  -1   3        460.92        497.56        12.79 o
   4  -1   3        678.09        699.20        12.16 o
   5  -1   3       1094.89       1073.65        16.79 o
   6  -1   3         73.18         78.96         4.87 o
   7  -1   3        222.89        225.96         8.12 o
   8  -1   3       1031.41        953.19        18.75 o
   9  -1   3          0.05          0.83         2.06 o
  10  -1   3         10.86         12.50         3.49 o
  11  -1   3          5.05          3.03         3.64 o
  -9   0   3        203.25        186.66         8.61 o
  -8   0   3         23.24         14.33         4.20 o
  -7   0   3         56.04         57.58         4.33 o
  -6   0   3        223.46        226.74        11.88 o
  -5   0   3        213.68        228.51         8.03 o
  -4   0   3        362.01        350.29         6.90 o
  -3   0   3         30.53         33.15         2.25 o
  -2   0   3        234.11        224.13         4.44 o
  -1   0   3          0.01         -0.12         0.55 o
   0   0   3       8409.63       8205.18        67.13 o
   1   0   3        400.29        394.90         5.45 o
   2   0   3        120.01        112.07         2.77 o
   3   0   3          1.56          1.44         0.62 o
   4   0   3       1350.79       1430.57        16.25 o
   5   0   3        278.77        300.68         5.44 o
   6   0   3         36.16         32.75         3.92 o
   7   0   3        282.41        309.32        10.57 o
   8   0   3          8.83          4.28         2.02 o
   9   0   3        171.42        168.25        11.83 o
  10   0   3         60.74         65.42         8.41 o
  11   0   3          4.02          5.02         3.94 o
  12   0   3         40.75         34.44         7.71 o
 -10   1   3         38.17         41.68         9.28 o
  -9   1   3         86.30         97.45         9.53 o
  -8   1   3          7.09          7.06         2.57 o
  -7   1   3        196.18        206.37         8.01 o
  -6   1   3          0.59          1.12         1.52 o
  -5   1   3         10.20         11.48         1.82 o
  -4   1   3        148.87        155.18         4.60 o
  -3   1   3       4171.95       4168.81        34.77 o
  -2   1   3       1800.14       1866.96        20.11 o
  -1   1   3         58.71         63.54         3.75 o
   0   1   3       1450.12       1402.72        13.23 o
   1   1   3        311.95        291.82         4.70 o
   2   1   3        214.31        214.16         4.09 o
   3   1   3         39.92         27.19         1.74 o
   4   1   3       1953.31       1921.36        18.21 o
   5   1   3         14.91         19.39         1.84 o
   6   1   3        118.47         97.26         7.41 o
   7   1   3        303.17        304.39        10.09 o
   8   1   3         11.14          6.41         2.78 o
   9   1   3          0.75          1.21         2.66 o
  10   1   3        298.83        317.86        21.18 o
  11   1   3        164.30        168.01        23.19 o
  12   1   3          1.53          3.60         4.70 o
 -10   2   3          2.12          7.12         4.32 o
  -9   2   3          0.62         -1.97         2.65 o
  -8   2   3         40.76         34.11         9.21 o
  -7   2   3         48.87         48.24         5.02 o
  -6   2   3        149.89        144.66         6.64 o
  -5   2   3        514.61        491.93        11.51 o
  -4   2   3        100.78        105.02         4.93 o
  -3   2   3        800.26        843.17        10.88 o
  -2   2   3        571.77        577.44        12.05 o
  -1   2   3        274.46        299.54         4.92 o
   0   2   3        114.52        107.57         2.89 o
   1   2   3          4.26          0.33         0.62 o
   2   2   3        838.32        817.94         9.46 o
   3   2   3        327.45        301.13         5.24 o
   4   2   3        789.49        817.52        10.16 o
   5   2   3        423.78        429.07         7.31 o
   6   2   3          0.01          0.76         0.93 o
   7   2   3        346.00        328.01         7.31 o
   8   2   3        237.98        251.42        15.53 o
   9   2   3         19.17         27.79         5.45 o
  10   2   3         58.44         54.72        16.34 o
  11   2   3         13.33          6.64         7.53 o
  12   2   3         44.21         44.48         9.68 o
 -10   3   3          4.69          0.96         3.90 o
  -9   3   3        118.76        116.68        15.80 o
  -8   3   3        124.27        101.69        13.92 o
  -7   3   3         58.08         61.42         5.71 o
  -6   3   3        220.60        224.40         8.53 o
  -5   3   3        332.08        312.17         9.46 o
  -4   3   3        155.92        151.03         6.22 o
  -3   3   3         64.92         83.52         6.35 o
  -2   3   3        910.64        888.82        20.91 o
  -1   3   3        394.13        413.62         8.64 o
   0   3   3       5655.27       5860.13        45.01 o
   1   3   3       1303.88       1377.87        14.00 o
   2   3   3       1555.31       1507.85        15.01 o
   3   3   3       1124.79       1149.64        12.40 o
   4   3   3        489.17        519.89         7.61 o
   5   3   3        467.63        479.74         7.66 o
   6   3   3        673.62        686.18        10.24 o
   7   3   3         20.26         21.00         3.05 o
   8   3   3          0.89          2.47         5.92 o
   9   3   3        273.58        267.81        24.00 o
  10   3   3         60.70         70.67         8.79 o
  11   3   3         47.29         54.10         8.20 o
  12   3   3         60.49         54.63         8.82 o
  -9   4   3          5.29          6.88         4.65 o
  -8   4   3         74.96         81.64         9.50 o
  -7   4   3         44.16         35.58         6.08 o
  -6   4   3          3.44          2.15         2.69 o
  -5   4   3         48.02         53.25         5.18 o
  -4   4   3         12.38          9.89         2.45 o
  -3   4   3        607.95        573.60        12.40 o
  -2   4   3         66.44         65.03         7.53 o
  -1   4   3        643.78        635.43        11.87 o
   0   4   3         55.89         63.96         2.33 o
   1   4   3        248.41        226.64         4.82 o
   2   4   3       2196.92       2266.55        31.11 o
   3   4   3       1296.99       1348.99        14.41 o
   4   4   3         13.95         15.82         1.58 o
   5   4   3        110.65        115.19         5.22 o
   6   4   3       1227.97       1218.95        28.64 o
   7   4   3        357.41        370.13        14.97 o
   8   4   3        198.29        182.80         7.70 o
   9   4   3        118.65        112.90        27.56 o
  10   4   3        111.37         98.78        10.03 o
  11   4   3         27.55         20.45        12.77 o
  12   4   3         65.23         89.93        11.07 o
  -9   5   3          3.87          2.13         4.32 o
  -8   5   3         31.00         28.62         6.35 o
  -7   5   3         90.87         61.40        17.95 o
  -6   5   3        226.14        240.14         9.82 o
  -5   5   3          0.01         -1.52         1.52 o
  -4   5   3        141.19        125.75        10.62 o
  -3   5   3        137.33        141.71         6.47 o
  -2   5   3        162.95        165.36         6.61 o
  -1   5   3         29.40         30.36         3.37 o
   0   5   3       1237.28       1253.20        14.65 o
   1   5   3        149.46        140.94         4.89 o
   2   5   3         42.83         41.55         4.19 o
   3   5   3        313.66        301.82         6.49 o
   4   5   3         89.81         96.53         4.86 o
   5   5   3        139.61        138.14         8.28 o
   6   5   3          0.58         -0.64         1.95 o
   7   5   3        790.80        742.20        15.75 o
   8   5   3        100.51        109.16         9.56 o
   9   5   3         49.20         44.04         6.64 o
  10   5   3        164.28        172.41        15.06 o
  11   5   3        175.66        160.21        11.74 o
  12   5   3          1.74         -1.22         3.69 o
  -8   6   3         51.21         67.82         9.51 o
  -7   6   3          2.71          0.65         3.23 o
  -6   6   3         21.79         15.94         4.71 o
  -5   6   3        120.06        117.27         8.25 o
  -4   6   3         31.12         32.05         4.83 o
  -3   6   3         93.10         95.03         6.30 o
  -2   6   3        150.26        138.31         6.51 o
  -1   6   3          7.68          4.25         1.87 o
   0   6   3         42.86         43.11         4.46 o
   1   6   3         26.57         19.60         2.59 o
   2   6   3         60.88         54.48         3.01 o
   3   6   3        147.78        168.12         7.62 o
   4   6   3         54.81         61.99         4.94 o
   5   6   3        538.97        552.85        19.00 o
   6   6   3         95.53         95.98         5.63 o
   7   6   3        198.64        182.25         9.60 o
   8   6   3        185.98        178.70         8.26 o
   9   6   3         54.22         54.24         6.79 o
  10   6   3         15.12         15.38         7.66 o
  11   6   3        113.65        134.23        17.68 o
  12   6   3          1.80          2.39         3.98 o
  -7   7   3        212.05        209.30        25.95 o
  -6   7   3          0.49          0.69         3.45 o
  -5   7   3          7.42          1.11         3.29 o
  -4   7   3          0.26          1.18         2.06 o
  -3   7   3         10.46          6.37         3.54 o
  -2   7   3         32.29         34.42         4.24 o
  -1   7   3        687.59        676.76        14.91 o
   0   7   3        454.46        447.50        11.42 o
   1   7   3          9.24          7.30         2.61 o
   2   7   3          9.99          7.70         1.64 o
   3   7   3         21.60         16.33         4.42 o
   4   7   3          2.57          0.86         1.48 o
   5   7   3        249.25        247.13         8.96 o
   6   7   3        455.74        461.30        12.83 o
   7   7   3         37.35         41.86         7.88 o
   8   7   3        190.22        197.88        10.93 o
   9   7   3         17.65         14.93         3.60 o
  10   7   3         24.38         27.34         6.23 o
  11   7   3          5.77          6.30         4.41 o
  -6   8   3        133.17        130.96        20.64 o
  -5   8   3          7.25          2.89         3.77 o
  -4   8   3         43.47         49.82         5.87 o
  -3   8   3          8.78          6.84         2.82 o
  -2   8   3          6.11          4.65         2.47 o
  -1   8   3        270.78        270.40        12.11 o
   0   8   3         59.40         50.07         4.96 o
   1   8   3        521.13        535.01        12.86 o
   2   8   3        188.84        174.08         9.82 o
   3   8   3        101.14         87.17         9.48 o
   4   8   3         17.84         14.98         2.96 o
   5   8   3          0.01          1.43         3.34 o
   6   8   3         49.37         50.33         5.46 o
   7   8   3         34.22         56.56         6.05 o
   8   8   3          2.55          1.91         2.50 o
   9   8   3        118.14        120.14        23.46 o
  10   8   3         24.46         25.45         4.97 o
  11   8   3          0.46          2.37         4.10 o
  -5   9   3         58.25         59.25         9.42 o
  -4   9   3          0.84          2.17         3.52 o
  -3   9   3         18.66         18.61         5.30 o
  -2   9   3        124.24        151.86        11.77 o
  -1   9   3         92.42         88.73        11.06 o
   0   9   3         18.97         11.70         3.26 o
   1   9   3         53.55         76.31         9.55 o
   2   9   3          8.49          6.74         5.58 o
   3   9   3          7.90          6.31         4.10 o
   4   9   3        402.72        416.25        16.35 o
   5   9   3         44.26         39.10         4.97 o
   6   9   3         86.43         96.14         7.74 o
   7   9   3          0.02          0.48         2.21 o
   8   9   3          0.65          1.29         2.65 o
   9   9   3         11.65         14.46         4.99 o
  10   9   3        168.74        203.99        10.99 o
  -4  10   3          2.08          0.52         3.94 o
  -3  10   3          5.60          1.64         2.97 o
  -2  10   3          3.64          4.93         2.95 o
  -1  10   3         97.97         89.62         9.97 o
   0  10   3         39.82         35.56         6.68 o
   1  10   3         20.91         24.91         5.78 o
   2  10   3         56.24         47.35         7.81 o
   3  10   3         72.58         75.34        11.29 o
   4  10   3          7.64          2.32         3.83 o
   5  10   3          9.98          6.87         3.73 o
   6  10   3         93.76         85.78         9.79 o
   7  10   3         35.71         23.57         4.54 o
   8  10   3          0.82          2.34         2.99 o
   9  10   3         30.32         34.71        13.51 o
  -2  11   3          0.20         -2.05         3.94 o
  -1  11   3         12.68          6.38         5.58 o
   0  11   3         76.60         89.75        10.82 o
   1  11   3         13.36          8.58         8.74 o
   2  11   3          4.24          2.29         3.88 o
   3  11   3        104.04        128.63        12.19 o
   4  11   3         16.07         18.60         6.86 o
   5  11   3         29.91         37.35         6.91 o
   6  11   3          0.33         -2.44         4.30 o
   7  11   3        262.77        314.28        16.54 o
   8  11   3         58.25         58.49         7.62 o
   0  12   3         79.12         81.95        10.92 o
   1  12   3          0.73          5.49         4.92 o
   2  12   3         78.56         79.97        11.83 o
   3  12   3          7.74          2.74         4.92 o
   4  12   3        260.80        285.44        16.40 o
   5  12   3          8.97         14.17         5.45 o
   6  12   3         11.16         11.18         5.32 o
  -3 -12   4          8.57          9.28         7.53 o
  -2 -12   4         36.32         26.35         8.74 o
  -6 -11   4        125.77        140.83        30.59 o
  -5 -11   4         16.68         14.44         6.39 o
  -4 -11   4          9.94          7.22         4.39 o
  -3 -11   4        133.60        152.42        11.28 o
  -2 -11   4         25.00         20.67         9.35 o
   2 -11   4          1.40         -1.08         4.57 o
  -8 -10   4          1.99          0.94         6.19 o
  -7 -10   4          0.12          1.31         3.99 o
  -6 -10   4         52.10         65.19         9.48 o
  -5 -10   4          7.59         10.70         4.84 o
  -4 -10   4         59.57         63.06         8.65 o
  -3 -10   4          7.17          6.43         3.80 o
  -2 -10   4        134.61        128.58        18.96 o
  -1 -10   4          8.25          4.83         3.55 o
   1 -10   4          1.71          0.67         4.30 o
   2 -10   4          8.17          8.27         5.18 o
   3 -10   4         21.80         15.91         5.65 o
   4 -10   4         10.25         19.55         5.80 o
  -9  -9   4          9.46          9.95         7.40 o
  -8  -9   4          4.37          6.46         4.50 o
  -7  -9   4         75.42         93.55        10.88 o
  -6  -9   4         53.52         36.00        12.03 o
  -5  -9   4         26.00         19.43         5.09 o
  -4  -9   4          0.43         -1.45         2.61 o
  -3  -9   4         66.50         63.57         7.83 o
  -2  -9   4         61.00         62.38         7.36 o
  -1  -9   4         30.98         38.96         6.25 o
   0  -9   4        238.60        227.47         7.91 o
   1  -9   4          0.26         -1.52         1.95 o
   2  -9   4        104.61        100.37         9.55 o
   3  -9   4         56.82         61.15         8.32 o
   4  -9   4         17.87         10.72         6.12 o
   5  -9   4          0.64         -0.20         3.68 o
   6  -9   4         23.56         18.67         9.68 o
  -9  -8   4          7.61         -0.27         3.71 o
  -8  -8   4         70.46         79.39        10.31 o
  -7  -8   4          8.52         12.71         4.42 o
  -6  -8   4          3.96         -0.33         2.61 o
  -5  -8   4        148.91        139.48         9.78 o
  -4  -8   4        104.97        119.76         9.45 o
  -3  -8   4        681.27        652.73        23.93 o
  -2  -8   4          0.14         -1.37         1.66 o
  -1  -8   4        372.75        380.51        13.18 o
   0  -8   4        380.99        396.93        10.23 o
   1  -8   4          3.72          1.50         2.05 o
   2  -8   4         49.67         51.71         5.59 o
   3  -8   4        101.55         90.24         8.89 o
   4  -8   4         11.08         13.63         4.48 o
   5  -8   4         92.43         97.71        10.41 o
   6  -8   4          6.61          6.20         4.51 o
   7  -8   4          1.53         -1.22         4.10 o
 -10  -7   4         37.75         31.24         7.27 o
  -9  -7   4          1.03          6.29         4.71 o
  -8  -7   4         10.67          5.55         4.17 o
  -7  -7   4         69.49         79.68        14.79 o
  -6  -7   4         61.83         60.98         8.81 o
  -5  -7   4         80.36         80.81         8.74 o
  -4  -7   4         88.62         78.09        21.92 o
  -3  -7   4          5.54          4.27         2.07 o
  -2  -7   4         97.81         98.52        10.06 o
  -1  -7   4        230.66        231.72         6.85 o
   0  -7   4        740.93        738.22        16.79 o
   1  -7   4        422.51        409.83         9.51 o
   2  -7   4         18.74         20.57         3.99 o
   3  -7   4          2.23          0.36         1.88 o
   4  -7   4         44.29         44.81         6.05 o
   5  -7   4          1.21          1.17         3.23 o
   6  -7   4         20.06         14.01         4.70 o
   7  -7   4         27.77         24.46         6.01 o
   8  -7   4          0.19         -2.51         3.74 o
 -10  -6   4         21.17         14.52         5.62 o
  -9  -6   4          8.47         10.69         5.31 o
  -8  -6   4         11.64         15.72         5.11 o
  -7  -6   4        245.23        271.35        18.22 o
  -6  -6   4        156.26        151.38        13.65 o
  -5  -6   4        636.06        651.01        19.54 o
  -4  -6   4         15.85         16.57         2.78 o
  -3  -6   4        601.39        608.79        15.89 o
  -2  -6   4         70.41         75.37         3.78 o
  -1  -6   4         86.04         98.19         7.12 o
   0  -6   4        195.19        202.97         6.23 o
   1  -6   4        112.67        118.21         4.80 o
   2  -6   4        234.00        222.81         8.91 o
   3  -6   4          0.83          0.06         1.56 o
   4  -6   4        478.21        484.80        13.29 o
   5  -6   4          6.34          5.55         2.56 o
   6  -6   4          1.98          3.46         3.00 o
   7  -6   4         41.25         44.30         7.48 o
   8  -6   4        245.75        256.07        14.75 o
   9  -6   4         15.64         17.14         5.81 o
 -10  -5   4         21.92          9.61         5.04 o
  -9  -5   4         48.68         49.25         7.78 o
  -8  -5   4        355.12        361.13        15.78 o
  -7  -5   4         23.65         26.41         9.28 o
  -6  -5   4          7.90          2.89         2.70 o
  -5  -5   4        174.76        178.58        11.03 o
  -4  -5   4        207.51        187.32         6.84 o
  -3  -5   4        111.04        118.67         5.43 o
  -2  -5   4        216.42        211.82         5.50 o
  -1  -5   4         19.20         18.54         4.25 o
   0  -5   4        369.73        359.25         7.55 o
   1  -5   4        125.16        127.70         4.79 o
   2  -5   4         41.26         37.09         4.10 o
   3  -5   4          5.58          5.73         2.14 o
   4  -5   4        122.58        113.43         6.10 o
   5  -5   4       1555.90       1589.89        28.01 o
   6  -5   4          5.14          2.98         2.48 o
   7  -5   4         88.87         76.95        14.86 o
   8  -5   4         20.23         29.61         6.64 o
   9  -5   4        170.62        180.22        12.75 o
 -11  -4   4         20.53         15.72         6.99 o
 -10  -4   4         25.56         22.88         5.65 o
  -9  -4   4         15.88         13.27         4.50 o
  -8  -4   4          6.39          5.25         3.60 o
  -7  -4   4        953.84        987.77        24.86 o
  -6  -4   4        252.65        255.72         8.67 o
  -5  -4   4        307.83        278.43         8.63 o
  -4  -4   4         54.96         56.81         4.47 o
  -3  -4   4        756.63        757.80        10.52 o
  -2  -4   4        104.43        113.16         3.67 o
  -1  -4   4         19.91         11.41         2.87 o
   0  -4   4        985.14       1010.94        13.70 o
   1  -4   4          0.16         -0.23         0.85 o
   2  -4   4        455.31        410.38        11.53 o
   3  -4   4        334.53        356.31         9.55 o
   4  -4   4        233.37        210.97         7.74 o
   5  -4   4        314.74        305.90        15.66 o
   6  -4   4        443.65        424.33        12.26 o
   7  -4   4        162.69        159.37         8.03 o
   8  -4   4          0.27          2.74         2.86 o
   9  -4   4        198.21        236.92        13.80 o
  10  -4   4         49.22         38.09         7.46 o
 -10  -3   4         33.37         33.26         6.87 o
  -9  -3   4         13.75          6.02         7.13 o
  -8  -3   4          1.33          2.30         2.75 o
  -7  -3   4        637.59        631.56        17.19 o
  -6  -3   4        562.57        538.43        12.53 o
  -5  -3   4          0.13          0.42         1.34 o
  -4  -3   4         16.78         12.33         2.13 o
  -3  -3   4          1.39         -0.31         0.66 o
  -2  -3   4        137.93        151.15         3.41 o
  -1  -3   4       1359.36       1453.89        15.01 o
   0  -3   4        140.70        146.38         3.94 o
   1  -3   4       3357.40       3405.39        30.87 o
   2  -3   4        181.12        209.66         6.00 o
   3  -3   4          3.55          5.97         1.09 o
   4  -3   4         67.27         59.77         5.85 o
   5  -3   4        182.78        177.51         7.24 o
   6  -3   4        707.92        688.87        15.34 o
   7  -3   4        222.12        213.14        10.60 o
   8  -3   4         36.09         33.47         7.46 o
   9  -3   4         19.53         19.74         4.24 o
  10  -3   4        144.78        170.62        12.84 o
  11  -3   4          3.10         16.94         9.01 o
 -10  -2   4         26.43         33.48         8.87 o
  -9  -2   4        221.57        235.98        17.61 o
  -8  -2   4        162.03        157.34         9.60 o
  -7  -2   4        362.65        354.54        11.42 o
  -6  -2   4          5.59         -0.64         1.80 o
  -5  -2   4        215.15        198.74         5.65 o
  -4  -2   4        184.54        175.78         4.79 o
  -3  -2   4        169.80        177.97         4.15 o
  -2  -2   4        126.68         88.17         5.00 o
  -1  -2   4        423.65        417.30         8.51 o
   0  -2   4       1965.52       1985.47        18.38 o
   1  -2   4       1164.59       1159.14        12.67 o
   2  -2   4          3.88          4.78         1.16 o
   3  -2   4         53.49         60.12         3.82 o
   4  -2   4       2259.39       2395.34        34.50 o
   5  -2   4        244.35        252.72         8.11 o
   6  -2   4          1.01          0.61         1.52 o
   7  -2   4        136.57        117.88         9.18 o
   8  -2   4          2.82         -0.11         2.05 o
   9  -2   4          1.41         -1.37         2.06 o
  10  -2   4         26.37         23.32         4.55 o
  11  -2   4         44.64         41.82        10.35 o
 -10  -1   4          4.02          5.65         6.86 o
  -9  -1   4          2.22          1.55         3.22 o
  -8  -1   4          4.84          3.26         2.10 o
  -7  -1   4         26.82         28.76         5.29 o
  -6  -1   4        187.10        178.30         8.34 o
  -5  -1   4        158.10        148.45         5.88 o
  -4  -1   4          1.97          1.18         0.94 o
  -3  -1   4        279.47        303.00         8.81 o
  -2  -1   4        210.37        211.59         4.96 o
  -1  -1   4         52.42         66.59         3.26 o
   0  -1   4       1254.02       1382.93        16.19 o
   1  -1   4        181.67        193.21         4.50 o
   2  -1   4         84.01         65.49         2.43 o
   3  -1   4        905.15       1005.43        10.95 o
   4  -1   4        348.38        333.67         8.39 o
   5  -1   4        112.68        128.26         5.54 o
   6  -1   4        370.33        372.79        10.92 o
   7  -1   4         32.29         37.30         4.17 o
   8  -1   4          0.18         -1.29         1.79 o
   9  -1   4        102.98         99.71         7.83 o
  10  -1   4         53.90         42.99         5.59 o
  11  -1   4         79.38         78.95         9.94 o
 -10   0   4        158.13        156.51        17.88 o
  -9   0   4         63.58         73.97         8.41 o
  -8   0   4         57.83         48.94         6.50 o
  -7   0   4        212.89        221.40         7.30 o
  -6   0   4        497.54        525.78        10.38 o
  -5   0   4          4.11          3.35         1.40 o
  -4   0   4        521.25        515.89         8.93 o
  -3   0   4        746.13        750.38        10.34 o
  -2   0   4         98.85        134.54        11.26 o
  -1   0   4        403.94        381.90         5.88 o
   0   0   4        852.76        867.63         9.83 o
   1   0   4        711.51        706.01         8.70 o
   2   0   4        207.73        222.04         4.49 o
   3   0   4       1496.92       1428.29        14.53 o
   4   0   4        303.28        296.33         5.13 o
   5   0   4        223.18        215.64         5.41 o
   6   0   4        429.35        417.66        11.98 o
   7   0   4        363.67        353.42        10.15 o
   8   0   4        188.61        169.83         7.47 o
   9   0   4          4.39          4.13         2.44 o
  10   0   4        370.58        344.86        15.83 o
  11   0   4         19.53         24.80         6.18 o
  12   0   4        278.07        327.39        18.12 o
  -8   1   4         34.87         40.26         5.94 o
  -7   1   4        136.97        126.50         6.66 o
  -6   1   4        707.65        714.68        14.94 o
  -5   1   4        182.91        171.91         8.77 o
  -4   1   4       1320.97       1283.66        17.96 o
  -3   1   4        132.24        132.23         4.14 o
  -2   1   4       1166.27       1192.63        13.64 o
  -1   1   4          0.01         -0.25         1.02 o
   0   1   4        727.73        702.07         8.92 o
   1   1   4         90.43         85.35         3.39 o
   2   1   4        181.57        168.63         4.00 o
   3   1   4        228.69        218.32         8.83 o
   4   1   4        123.15        140.46         3.86 o
   5   1   4          5.53          3.22         1.20 o
   6   1   4         85.13         79.70         4.35 o
   7   1   4        143.71        134.68        11.87 o
   8   1   4         50.17         48.03         4.74 o
   9   1   4        192.13        164.44        10.22 o
  10   1   4         35.75         36.03         6.49 o
  11   1   4         28.40         21.23         5.92 o
  12   1   4          0.26          0.80         4.00 o
 -10   2   4          3.63          7.80         6.19 o
  -9   2   4        129.90        135.00        16.54 o
  -8   2   4        272.45        272.51        10.57 o
  -7   2   4         90.50         90.54        12.44 o
  -6   2   4        304.49        298.66        10.71 o
  -5   2   4        723.77        690.54        14.36 o
  -4   2   4         35.37         32.41         3.59 o
  -3   2   4        546.36        533.41         8.65 o
  -2   2   4        799.63        817.26        11.88 o
  -1   2   4        930.84        931.91        11.12 o
   0   2   4        166.60        189.16         4.30 o
   1   2   4        197.06        187.14         4.66 o
   2   2   4       1093.83       1036.73        11.89 o
   3   2   4       1017.97       1046.73        12.17 o
   4   2   4        538.04        510.27         8.02 o
   5   2   4        101.29        105.76         3.69 o
   6   2   4        344.40        336.78         7.00 o
   7   2   4         33.28         33.68         3.60 o
   8   2   4        191.87        210.94        10.78 o
   9   2   4        138.88        157.01        10.03 o
  10   2   4          5.43          0.61         2.97 o
  11   2   4         39.47         42.63         7.36 o
  12   2   4          0.06         -0.54         3.94 o
  -9   3   4          2.03         -3.23         4.44 o
  -8   3   4        284.03        309.72        14.73 o
  -7   3   4        278.07        265.44        11.22 o
  -6   3   4         17.51         15.61         3.55 o
  -5   3   4         32.23         26.03         3.78 o
  -4   3   4        778.00        766.34        15.08 o
  -3   3   4        493.11        520.58        15.90 o
  -2   3   4        396.68        452.85         7.59 o
  -1   3   4       1358.56       1344.82        16.03 o
   0   3   4       1410.09       1485.61        15.50 o
   1   3   4         80.03         73.90         2.84 o
   2   3   4        295.34        284.30         5.63 o
   3   3   4          1.15          0.97         0.76 o
   4   3   4        134.43        113.56         3.64 o
   5   3   4        783.54        755.43        10.65 o
   6   3   4       1680.98       1630.43        18.29 o
   7   3   4          0.13         -0.13         1.93 o
   8   3   4        420.58        395.12        14.83 o
   9   3   4         45.72         39.03         6.08 o
  10   3   4        145.15        136.42        10.98 o
  11   3   4         44.89         41.23        13.85 o
  12   3   4         99.06        108.32        12.35 o
  -9   4   4          9.58          2.77         4.39 o
  -8   4   4          6.51         -0.21         3.36 o
  -7   4   4        415.28        386.70        15.62 o
  -6   4   4        245.49        245.76         9.75 o
  -5   4   4         72.20         60.25         5.61 o
  -4   4   4         30.85         27.01         3.99 o
  -3   4   4          0.61         -0.22         1.22 o
  -2   4   4        299.91        313.88         8.86 o
  -1   4   4        515.89        546.52        17.80 o
   0   4   4       1290.18       1270.48        20.57 o
   1   4   4        399.94        425.61         7.30 o
   2   4   4        110.46        109.96         4.03 o
   3   4   4         11.21          9.61         1.63 o
   4   4   4        763.72        736.38        10.33 o
   5   4   4        207.59        228.60         7.40 o
   6   4   4         31.08         32.55         3.66 o
   7   4   4        388.05        407.31        11.01 o
   8   4   4        279.94        275.49        30.12 o
   9   4   4         43.63         52.37        12.10 o
  10   4   4          4.64          2.61         2.98 o
  11   4   4        129.15        143.94        13.31 o
  12   4   4         12.79         16.62         9.14 o
  -8   5   4         38.81         35.54         9.01 o
  -7   5   4        146.29        150.62        11.88 o
  -6   5   4         21.73         28.01         5.19 o
  -5   5   4        186.59        186.10         8.58 o
  -4   5   4         20.79         14.96         4.48 o
  -3   5   4        463.62        438.36        11.82 o
  -2   5   4         25.33         21.92         3.23 o
  -1   5   4        496.77        485.56        11.32 o
   0   5   4       1980.58       2016.46        25.74 o
   1   5   4       3907.76       3926.68        51.04 o
   2   5   4          0.11          0.27         0.89 o
   3   5   4        123.25        117.28         3.94 o
   4   5   4         28.77         18.39         5.19 o
   5   5   4          0.01         -0.62         1.28 o
   6   5   4        346.07        358.63        10.28 o
   7   5   4         13.55         14.63         2.91 o
   8   5   4          1.13          2.32         1.94 o
   9   5   4         65.93         51.92         7.53 o
  10   5   4        122.38        124.86        11.55 o
  11   5   4        222.91        209.38        13.45 o
  12   5   4          7.91          7.40         5.18 o
  -8   6   4          0.28          1.75         6.99 o
  -7   6   4         22.94         26.95         8.20 o
  -6   6   4         96.37         87.91         8.82 o
  -5   6   4         19.67         15.79         3.60 o
  -4   6   4         37.81         37.82         5.52 o
  -3   6   4        546.40        525.66        15.93 o
  -2   6   4        365.21        374.33        16.92 o
  -1   6   4        347.92        348.66        10.07 o
   0   6   4        711.69        725.74        14.41 o
   1   6   4         23.94         23.55         3.05 o
   2   6   4       1043.43       1086.02        14.23 o
   3   6   4          8.29          4.55         3.29 o
   4   6   4          1.38          0.31         1.37 o
   5   6   4        225.10        205.74         7.81 o
   6   6   4         19.19         13.16         4.50 o
   7   6   4         50.98         53.06         5.34 o
   8   6   4         24.40         24.96         4.58 o
   9   6   4         64.49         67.26         8.34 o
  10   6   4         62.06         65.71         8.78 o
  11   6   4         54.60         51.76         8.55 o
  12   6   4         42.36         48.54        12.37 o
  -7   7   4         19.19         22.87         6.22 o
  -6   7   4          1.43          0.29         3.71 o
  -5   7   4        141.59        139.48         9.21 o
  -4   7   4        132.64        148.17         8.16 o
  -3   7   4          6.98          8.08         3.20 o
  -2   7   4        179.69        165.35         7.73 o
  -1   7   4         16.06         14.18         3.01 o
   0   7   4         14.89         10.10         6.09 o
   1   7   4         15.32         13.07         2.56 o
   2   7   4       1096.91       1076.68        26.42 o
   3   7   4        170.87        159.42         6.63 o
   4   7   4          4.00          2.50         1.83 o
   5   7   4        323.94        355.48        10.86 o
   6   7   4        237.97        214.94         8.75 o
   7   7   4          0.05          1.60         2.06 o
   8   7   4          0.01          0.80         1.95 o
   9   7   4        163.12        173.75        13.34 o
  10   7   4         11.84          7.44         3.88 o
  11   7   4         68.00         69.53         9.45 o
  -6   8   4          1.97          0.33         3.88 o
  -5   8   4         16.62         15.39         5.22 o
  -4   8   4          2.26          4.70         2.77 o
  -3   8   4        169.03        145.34        17.68 o
  -2   8   4         33.24         33.79         4.75 o
  -1   8   4         60.69         68.12         8.44 o
   0   8   4         14.98         12.12         2.91 o
   1   8   4        161.70        153.41        15.43 o
   2   8   4        331.63        333.99        13.91 o
   3   8   4         67.74         64.42         7.42 o
   4   8   4        189.22        189.31        10.37 o
   5   8   4          3.23          2.53         1.97 o
   6   8   4        142.60        154.27         7.88 o
   7   8   4         34.05         24.51         4.15 o
   8   8   4         19.45         13.74         7.79 o
   9   8   4          0.03         -0.01         2.22 o
  10   8   4        242.42        262.32        19.03 o
  11   8   4          2.14         -0.23         7.46 o
  -5   9   4         65.26         76.56        10.51 o
  -4   9   4         31.35         21.00         4.78 o
  -3   9   4         17.30         15.89         4.08 o
  -2   9   4         65.43         59.43         7.13 o
  -1   9   4         93.75         94.36         9.48 o
   0   9   4        100.48         98.62        10.11 o
   1   9   4        230.15        227.61        25.48 o
   2   9   4         19.74         21.69         5.10 o
   3   9   4          0.96         10.01         3.94 o
   4   9   4          3.71          2.21         3.09 o
   5   9   4          0.55         -1.99         4.91 o
   6   9   4         43.13         35.66         9.28 o
   7   9   4        411.87        414.07        18.40 o
   8   9   4         43.03         36.12         5.30 o
   9   9   4         58.13         62.89        10.06 o
  10   9   4         55.06         55.71         6.96 o
  -3  10   4        134.74        130.26        10.32 o
  -2  10   4          1.08          0.29         2.74 o
  -1  10   4         46.62         54.26         8.37 o
   0  10   4          1.84          0.07         3.59 o
   1  10   4         27.41         38.44         9.88 o
   2  10   4         83.54        116.84        14.32 o
   3  10   4         25.73         24.40         5.61 o
   4  10   4         96.97        112.96        35.63 o
   5  10   4         11.20          8.01         6.92 o
   6  10   4          1.81          4.76         6.32 o
   7  10   4          6.55          9.39         3.72 o
   8  10   4         38.71         32.86         5.37 o
   9  10   4          0.21          0.39         3.34 o
  -2  11   4          0.32         -1.62         3.83 o
  -1  11   4          0.28         -2.90         3.89 o
   0  11   4         73.41         66.57        16.94 o
   1  11   4         66.88         66.00        11.70 o
   2  11   4          1.35          0.26         3.54 o
   3  11   4         38.50         37.50         7.13 o
   4  11   4          0.17         -0.79         3.51 o
   5  11   4         53.43         49.17        12.77 o
   6  11   4         43.86         31.86         6.96 o
   7  11   4         97.21        109.22        12.29 o
   8  11   4          0.68          1.92         6.05 o
   1  12   4          0.33         -1.02         4.17 o
   2  12   4          0.00         -2.68         5.65 o
   3  12   4         93.65        112.38        12.59 o
   4  12   4         29.69         21.62        11.23 o
   5  12   4         12.18         13.31         4.84 o
   6  12   4          0.12         -1.71         4.84 o
  -5 -11   5          4.15          4.87         4.29 o
  -4 -11   5          2.92          3.63         4.32 o
  -3 -11   5         83.84        102.38        15.33 o
  -2 -11   5         35.46         44.32         7.60 o
   2 -11   5         36.91         37.11         9.95 o
  -7 -10   5         35.81         42.27         8.50 o
  -6 -10   5         81.45         67.94         9.94 o
  -5 -10   5          3.64          3.66         3.71 o
  -4 -10   5          1.30          3.79         3.58 o
  -3 -10   5         20.25         21.84         5.59 o
  -2 -10   5        188.47        217.54        12.64 o
  -1 -10   5         33.95         38.21         6.83 o
   0 -10   5          2.08          2.82         5.11 o
   1 -10   5         72.73         52.31         9.82 o
   2 -10   5          1.91         -2.55         3.76 o
   3 -10   5         47.19         40.61         9.68 o
   4 -10   5          0.92         -3.92         3.93 o
  -8  -9   5          3.75          2.13         4.15 o
  -7  -9   5          4.25         -0.88         3.77 o
  -6  -9   5        147.77        171.86        24.20 o
  -5  -9   5        146.16        137.03        20.24 o
  -4  -9   5         85.23         87.66         9.60 o
  -3  -9   5         41.76         35.80         6.13 o
  -2  -9   5        152.38        177.13        17.68 o
  -1  -9   5         42.82         40.68         6.07 o
   0  -9   5        131.92        125.06         8.83 o
   1  -9   5          8.41          9.12         3.89 o
   2  -9   5        198.58        218.66        28.10 o
   3  -9   5          0.03          0.49         3.28 o
   4  -9   5         16.95         22.36         5.74 o
   5  -9   5         45.09         46.92         7.81 o
  -9  -8   5         18.26         10.54         8.00 o
  -8  -8   5          0.94         -2.15         3.29 o
  -7  -8   5         41.74         59.49        14.19 o
  -6  -8   5         38.92         47.87         7.40 o
  -5  -8   5          0.06         -0.46         2.75 o
  -4  -8   5         35.55         34.79         8.74 o
  -3  -8   5        130.92        122.44        10.69 o
  -2  -8   5         11.58         11.77         4.83 o
  -1  -8   5        184.67        161.56         8.67 o
   0  -8   5        415.71        418.00        12.73 o
   1  -8   5          2.11          3.09         2.78 o
   2  -8   5          7.80          6.39         2.74 o
   3  -8   5         53.53         58.28         7.90 o
   4  -8   5          0.02         -1.16         2.85 o
   5  -8   5          1.21         -0.65         5.04 o
   6  -8   5         22.33         22.55         6.23 o
   7  -8   5          0.00         -0.54         5.51 o
  -9  -7   5         26.23         34.83         7.27 o
  -8  -7   5         25.42         23.87         6.62 o
  -7  -7   5          4.27          7.94         4.23 o
  -6  -7   5        226.50        242.45        17.41 o
  -5  -7   5        112.99        120.77        10.84 o
  -4  -7   5         10.12          2.90         3.70 o
  -3  -7   5        148.23        148.64         7.02 o
  -2  -7   5         44.26         39.88         4.39 o
  -1  -7   5        231.05        232.95         8.48 o
   0  -7   5         65.42         67.59         5.67 o
   1  -7   5        646.40        668.09        15.12 o
   2  -7   5          1.42          2.82         2.19 o
   3  -7   5        119.32        114.22         9.90 o
   4  -7   5         51.34         45.34         5.50 o
   5  -7   5        115.91        103.03        10.02 o
   6  -7   5         19.90         19.59         5.43 o
   7  -7   5        143.59        144.71        13.06 o
   8  -7   5         95.87         93.99        17.08 o
 -10  -6   5          9.44          7.26         5.11 o
  -9  -6   5          4.18         11.23         4.86 o
  -8  -6   5        102.32         83.44         9.89 o
  -7  -6   5         96.30         96.43        14.05 o
  -6  -6   5         98.53        105.97        10.31 o
  -5  -6   5        155.48        155.07        18.35 o
  -4  -6   5          4.91          5.23         3.20 o
  -3  -6   5         36.05         34.95         4.12 o
  -2  -6   5        422.52        423.39        11.13 o
  -1  -6   5          4.76          2.07         1.76 o
   0  -6   5        525.81        510.51        10.33 o
   1  -6   5        410.69        428.96         9.33 o
   2  -6   5         48.38         45.07         4.70 o
   3  -6   5        104.96         99.13         8.93 o
   4  -6   5         12.62         13.36         3.11 o
   5  -6   5          0.65         -1.05         1.80 o
   6  -6   5        380.00        386.13        13.16 o
   7  -6   5         76.93         84.08        24.07 o
   8  -6   5         40.28         35.83         7.39 o
 -10  -5   5          0.69          0.91         4.40 o
  -9  -5   5         58.28         58.45        11.36 o
  -8  -5   5         85.32         74.54        18.42 o
  -7  -5   5        225.43        234.62        12.55 o
  -6  -5   5          3.73          8.72         3.45 o
  -5  -5   5        566.70        568.49        24.34 o
  -4  -5   5         49.85         38.71         6.40 o
  -3  -5   5         70.11         82.94         6.12 o
  -2  -5   5         24.14         22.38         3.13 o
  -1  -5   5        268.02        245.74         7.89 o
   0  -5   5         32.79         32.56         3.28 o
   1  -5   5        586.77        591.29        12.60 o
   2  -5   5         57.26         56.78         3.77 o
   3  -5   5          6.53          5.63         3.46 o
   4  -5   5          1.01          3.03         1.99 o
   5  -5   5        128.84        128.53         7.06 o
   6  -5   5         98.73         94.51         7.65 o
   7  -5   5          1.25          0.17         2.42 o
   8  -5   5         54.09         50.69         7.88 o
   9  -5   5          8.24          6.11         4.60 o
 -10  -4   5         12.04          9.11         7.19 o
  -9  -4   5         17.51         12.85         6.32 o
  -8  -4   5        164.59        175.71        11.11 o
  -7  -4   5          7.47          8.80         3.64 o
  -6  -4   5          0.70          1.40         1.87 o
  -5  -4   5          5.18          6.25         2.17 o
  -4  -4   5        453.10        425.61        10.97 o
  -3  -4   5          6.85          4.79         2.62 o
  -2  -4   5        257.88        263.41         7.94 o
  -1  -4   5       1202.62       1252.09        15.76 o
   0  -4   5        344.15        314.24         6.65 o
   1  -4   5          3.23          1.02         1.61 o
   2  -4   5          8.46          8.84         1.64 o
   3  -4   5        664.83        621.26        13.39 o
   4  -4   5          0.09         -1.05         2.70 o
   5  -4   5        124.11        116.69         6.41 o
   6  -4   5         13.66         15.75         3.35 o
   7  -4   5         44.72         45.43         7.92 o
   8  -4   5         93.44        103.19         8.33 o
   9  -4   5         20.43         17.40         5.18 o
  10  -4   5         21.15         33.85         7.32 o
 -10  -3   5        110.54        106.49        16.00 o
  -9  -3   5        298.99        303.78        14.97 o
  -8  -3   5         27.98         38.86         9.01 o
  -7  -3   5          5.94          5.05         2.26 o
  -6  -3   5        121.77        120.25         6.36 o
  -5  -3   5         56.48         64.79         6.11 o
  -4  -3   5         63.42         55.42         6.28 o
  -3  -3   5        691.16        675.77        13.24 o
  -2  -3   5        340.73        329.78         9.24 o
  -1  -3   5        465.62        491.53        10.44 o
   0  -3   5        999.18        983.15        13.93 o
   1  -3   5        269.33        279.82         6.00 o
   2  -3   5         10.36         12.88         1.86 o
   3  -3   5        239.05        246.80        13.78 o
   4  -3   5       1527.91       1498.71        22.50 o
   5  -3   5        180.34        184.25         7.60 o
   6  -3   5          7.10          4.18         2.20 o
   7  -3   5        224.51        237.58         9.60 o
   8  -3   5          5.67          0.66         2.05 o
   9  -3   5         63.10         68.69         8.94 o
  10  -3   5         33.68         32.46         5.85 o
 -10  -2   5         36.85         23.13         8.34 o
  -9  -2   5         74.93         82.56        13.72 o
  -8  -2   5        180.57        199.00        14.01 o
  -7  -2   5        208.37        189.00        13.55 o
  -6  -2   5        106.49         95.17         7.55 o
  -5  -2   5        539.61        546.59        12.58 o
  -4  -2   5        179.57        188.01         7.74 o
  -3  -2   5       1534.03       1537.25        21.42 o
  -2  -2   5        104.42        121.37         5.07 o
  -1  -2   5       1969.81       1947.41        23.75 o
   0  -2   5        435.90        468.37         6.97 o
   1  -2   5         66.47         68.14         2.85 o
   2  -2   5         26.09         24.48         2.10 o
   3  -2   5         15.01         12.89         1.96 o
   4  -2   5       2553.18       2563.20        31.09 o
   5  -2   5        536.19        546.19        12.57 o
   6  -2   5         10.67          7.79         2.37 o
   7  -2   5          9.12          7.57         2.66 o
   8  -2   5        125.81        127.28         7.60 o
   9  -2   5          2.45          2.85         2.49 o
  10  -2   5        162.91        158.24         9.61 o
  11  -2   5          0.33          0.42         3.26 o
 -10  -1   5          1.28         -4.57         4.71 o
  -9  -1   5         68.13         88.32        13.24 o
  -8  -1   5          1.46          1.79         2.68 o
  -7  -1   5         47.35         43.56         4.82 o
  -6  -1   5        304.32        298.54         9.56 o
  -5  -1   5         75.21         77.68         4.92 o
  -4  -1   5        300.65        286.32        12.89 o
  -3  -1   5        355.11        390.03         6.92 o
  -2  -1   5          0.22          1.07         0.56 o
  -1  -1   5        165.83        154.21         5.90 o
   0  -1   5        186.52        180.75         3.89 o
   1  -1   5        201.38        216.94         4.75 o
   2  -1   5       2543.65       2702.28        24.55 o
   3  -1   5        265.13        236.81         8.17 o
   4  -1   5        219.81        261.72         7.70 o
   5  -1   5        102.98        103.47         5.25 o
   6  -1   5          5.77          5.83         2.55 o
   7  -1   5        359.05        345.70        10.70 o
   8  -1   5        139.90        131.24         7.10 o
   9  -1   5        193.05        207.73         9.49 o
  10  -1   5          8.47         10.36         3.32 o
  11  -1   5         16.48          9.18         5.10 o
 -10   0   5         72.35         55.26        11.16 o
  -9   0   5          0.00         -0.51         3.32 o
  -8   0   5          8.97          8.67         3.94 o
  -7   0   5         52.09         43.79         7.13 o
  -6   0   5        503.23        534.77        13.82 o
  -5   0   5        228.69        216.67         6.52 o
  -4   0   5         94.70         96.59         8.73 o
  -3   0   5        227.25        200.72         6.11 o
  -2   0   5          7.18         10.70         1.46 o
  -1   0   5         57.69         70.69         2.62 o
   0   0   5       1827.99       1829.03        17.84 o
   1   0   5        865.76        904.63        11.04 o
   2   0   5        248.51        225.01         4.97 o
   3   0   5         39.45         57.65         2.59 o
   4   0   5         77.64         84.99         2.99 o
   5   0   5          6.67          7.59         1.92 o
   6   0   5        181.82        174.83         9.04 o
   7   0   5        415.93        418.24        15.39 o
   8   0   5         26.13         24.08         3.69 o
   9   0   5         75.51         73.01         7.92 o
  10   0   5         21.50         26.52         5.56 o
  11   0   5          8.64         11.59         6.05 o
 -10   1   5         62.83         76.78        13.45 o
  -9   1   5         25.86         33.94         6.42 o
  -8   1   5         13.20          6.52         3.61 o
  -7   1   5          0.20          0.71         2.26 o
  -6   1   5         39.72         42.26         5.93 o
  -5   1   5         32.02         30.77         4.57 o
  -4   1   5         94.45         90.08         3.95 o
  -3   1   5       1161.75       1145.65        15.27 o
  -2   1   5        203.23        213.47         5.21 o
  -1   1   5         84.30         80.88         3.07 o
   0   1   5        576.09        596.21         8.66 o
   1   1   5        889.38        855.04        10.87 o
   2   1   5        155.21        176.10         4.49 o
   3   1   5         27.88         48.17         4.52 o
   4   1   5        140.89        143.98         4.18 o
   5   1   5         53.76         47.21         2.79 o
   6   1   5        470.63        476.37        11.16 o
   7   1   5        141.69        134.23         7.95 o
   8   1   5        261.90        279.28         9.52 o
   9   1   5         12.45          8.30         3.63 o
  10   1   5        222.37        233.10        13.40 o
  11   1   5        126.16        143.22        13.26 o
  12   1   5         26.78         36.78         7.56 o
  -9   2   5         33.51         33.62        10.22 o
  -8   2   5         45.10         67.77        11.83 o
  -7   2   5        142.28        141.99        13.72 o
  -6   2   5       1130.27       1121.33        25.20 o
  -5   2   5        323.59        324.48        12.17 o
  -4   2   5        386.61        432.59        18.04 o
  -3   2   5         25.22         30.94         2.59 o
  -2   2   5        208.28        190.63         5.30 o
  -1   2   5        249.84        257.32         5.68 o
   0   2   5       1039.32       1035.33        13.90 o
   1   2   5         93.25         95.54         3.39 o
   2   2   5        237.49        220.61         5.15 o
   3   2   5        174.09        180.74         4.76 o
   4   2   5         49.25         39.95         2.83 o
   5   2   5       1122.65       1129.99        14.26 o
   6   2   5        129.45        136.01         4.59 o
   7   2   5        837.73        790.99        15.19 o
   8   2   5        230.72        189.58        14.19 o
   9   2   5         59.86         69.88         8.44 o
  10   2   5         74.89         62.55         8.59 o
  11   2   5         51.36         49.44        13.04 o
  12   2   5          6.65          5.83         4.71 o
  -8   3   5         18.97         23.00         5.46 o
  -7   3   5        101.20         94.42         7.75 o
  -6   3   5          9.18         10.09         2.98 o
  -5   3   5        599.19        615.36        14.70 o
  -4   3   5          3.09          3.75         1.80 o
  -3   3   5          0.98          0.62         1.84 o
  -2   3   5          2.44         -1.13         1.13 o
  -1   3   5        530.66        531.57        10.01 o
   0   3   5        427.97        442.03         7.67 o
   1   3   5        160.63        165.77         4.57 o
   2   3   5       1486.82       1471.33        16.33 o
   3   3   5          0.01          0.91         0.87 o
   4   3   5          0.93          1.23         0.95 o
   5   3   5        417.75        424.22         8.85 o
   6   3   5        806.61        802.84        12.05 o
   7   3   5        173.64        179.04        23.06 o
   8   3   5        108.43        104.52        11.03 o
   9   3   5         21.13          8.27         3.61 o
  10   3   5        169.48        163.45        11.12 o
  11   3   5         40.98         45.38         8.40 o
  12   3   5          3.88          0.30         3.60 o
  -8   4   5        196.16        225.76        19.09 o
  -7   4   5          0.93          0.34         2.77 o
  -6   4   5        347.71        315.63        11.43 o
  -5   4   5          4.03          1.07         1.97 o
  -4   4   5        429.00        450.18        12.39 o
  -3   4   5          7.30         10.38         2.72 o
  -2   4   5         13.98          7.73         2.71 o
  -1   4   5        428.43        433.89        12.21 o
   0   4   5         91.16         99.78         3.58 o
   1   4   5         51.99         57.08         3.02 o
   2   4   5          3.48          3.40         1.12 o
   3   4   5        724.98        713.72        10.72 o
   4   4   5        640.03        682.72        10.50 o
   5   4   5        274.52        254.39         8.01 o
   6   4   5        268.46        283.45         8.89 o
   7   4   5        628.57        626.30        32.16 o
   8   4   5          6.13          1.98         2.60 o
   9   4   5          4.18          2.22         2.95 o
  10   4   5        213.46        202.36        15.13 o
  11   4   5         18.36         19.53         5.72 o
  12   4   5         37.98         36.75         8.07 o
  -8   5   5          1.97          4.01         4.10 o
  -7   5   5         23.37         33.54         6.96 o
  -6   5   5         75.62         93.67         8.03 o
  -5   5   5         10.63          8.93         2.98 o
  -4   5   5         40.65         33.03         6.86 o
  -3   5   5         10.35         12.23         2.87 o
  -2   5   5         72.69         70.07         5.71 o
  -1   5   5         28.08         37.56         5.28 o
   0   5   5        180.11        177.92         7.93 o
   1   5   5        529.35        571.92        21.09 o
   2   5   5        140.34        136.00         4.56 o
   3   5   5        282.90        268.01         7.01 o
   4   5   5        364.32        332.62        19.13 o
   5   5   5         16.50         15.54         2.84 o
   6   5   5        143.04        143.33         9.32 o
   7   5   5        270.20        264.49         9.38 o
   8   5   5         64.03         52.50         6.98 o
   9   5   5         12.21         12.55         5.85 o
  10   5   5          5.41          4.66         3.54 o
  11   5   5         39.99         39.60         7.63 o
  12   5   5          7.29          6.37         4.35 o
  -7   6   5          3.52         -0.81         3.59 o
  -6   6   5         47.87         33.85         5.32 o
  -5   6   5        241.03        243.63        15.31 o
  -4   6   5         11.92          6.96         4.21 o
  -3   6   5         39.69         36.32         4.77 o
  -2   6   5        220.14        212.91        13.01 o
  -1   6   5         32.83         37.41         5.93 o
   0   6   5        147.42        152.25         8.75 o
   1   6   5       2297.57       2262.67        29.31 o
   2   6   5        366.74        371.47        19.77 o
   3   6   5          2.30          3.04         1.62 o
   4   6   5        171.04        177.74         7.10 o
   5   6   5        138.88        139.94         6.62 o
   6   6   5          0.35         -1.57         1.57 o
   7   6   5          0.46         -1.10         1.65 o
   8   6   5        282.64        292.63        11.42 o
   9   6   5         19.89         14.71         4.77 o
  10   6   5          3.50          5.15         4.20 o
  11   6   5        290.76        305.48        16.44 o
  -6   7   5          9.82          6.28         4.55 o
  -5   7   5         13.66         16.13         3.90 o
  -4   7   5        104.29        110.81        10.23 o
  -3   7   5          8.11          6.86         3.33 o
  -2   7   5        200.37        190.64         8.77 o
  -1   7   5         22.52         20.72         3.65 o
   0   7   5          8.79          5.03         2.18 o
   1   7   5       1515.88       1479.98        23.29 o
   2   7   5         97.44        100.89         8.19 o
   3   7   5         82.79         82.79         8.18 o
   4   7   5        291.42        276.37         9.28 o
   5   7   5         44.29         37.83         4.39 o
   6   7   5         29.51         13.40         3.17 o
   7   7   5         10.06         10.42         3.05 o
   8   7   5        197.08        211.14        13.24 o
   9   7   5        165.92        192.03        12.26 o
  10   7   5          0.76          3.25         5.11 o
  11   7   5         19.88         23.58         6.26 o
  -5   8   5         38.00         26.63         5.19 o
  -4   8   5         20.23         27.74         7.96 o
  -3   8   5        103.24         81.36         7.47 o
  -2   8   5         35.13         27.32         4.51 o
  -1   8   5         34.49         25.92         4.19 o
   0   8   5        110.54        111.96         7.22 o
   1   8   5         97.59        106.15         9.98 o
   2   8   5        203.07        185.39        10.72 o
   3   8   5          3.26          1.87         2.41 o
   4   8   5        111.25        102.16        31.13 o
   5   8   5          8.51          6.97         2.43 o
   6   8   5         78.94         84.98         7.06 o
   7   8   5        110.30        123.26         7.89 o
   8   8   5          2.17          0.87         2.42 o
   9   8   5        186.63        197.01        10.05 o
  10   8   5          3.18          0.84         3.84 o
  11   8   5         17.38         17.60         5.84 o
  -4   9   5         23.47         17.19         4.80 o
  -3   9   5        198.82        227.60        11.53 o
  -2   9   5         15.85         10.39         3.40 o
  -1   9   5          1.44          0.66         2.62 o
   0   9   5          7.76          5.13         3.65 o
   1   9   5         40.48         23.97         5.51 o
   2   9   5          0.67         -0.36         2.41 o
   3   9   5        106.33        102.51        11.97 o
   4   9   5         29.34         30.01         6.02 o
   5   9   5          9.46          5.21         3.32 o
   6   9   5        224.93        201.58        16.87 o
   7   9   5          2.19         -0.30         2.47 o
   8   9   5         21.29         19.56         4.25 o
   9   9   5         31.32         39.99         7.59 o
  10   9   5         81.24        100.68        22.32 o
  -3  10   5         33.70         29.43         5.49 o
  -2  10   5        154.20        179.56        10.37 o
  -1  10   5         23.51         22.02         5.85 o
   0  10   5          0.15          0.36         3.83 o
   1  10   5         22.14         26.80        12.24 o
   2  10   5         25.64         29.06         6.92 o
   3  10   5         13.35          7.59         6.19 o
   4  10   5          1.01          1.00         3.47 o
   5  10   5         64.81         57.95         8.59 o
   6  10   5          2.10          1.53         3.46 o
   7  10   5         58.49         51.77         8.25 o
   8  10   5          1.24          4.13         3.26 o
   9  10   5          9.06          5.04         3.49 o
  -1  11   5          1.35          2.29         4.56 o
   0  11   5         29.33         28.19         6.83 o
   1  11   5          1.62          7.96         4.74 o
   2  11   5         84.99         82.38        10.28 o
   3  11   5         99.30        106.26        25.75 o
   4  11   5         46.73         75.68        10.45 o
   5  11   5          8.71          5.78         4.78 o
   6  11   5         60.57         58.03         9.09 o
   7  11   5         12.41          5.81         4.61 o
   8  11   5         39.15         31.20         7.32 o
   2  12   5          4.22          6.32         6.45 o
   3  12   5         25.45         13.16         5.74 o
   4  12   5          8.93          6.23         4.90 o
   5  12   5         56.79         93.59        19.63 o
  -4 -11   6         33.36         33.66        14.25 o
  -3 -11   6         21.80         17.01         6.07 o
  -2 -11   6          4.07          6.05         5.65 o
  -1 -11   6         15.80          8.61         6.19 o
  -6 -10   6          0.37         -0.20         3.97 o
  -5 -10   6         55.18         63.42        13.51 o
  -4 -10   6         19.92         14.13         5.48 o
  -3 -10   6         76.30         75.57         9.46 o
  -2 -10   6         12.01          1.09         4.30 o
  -1 -10   6          0.30         -4.57         4.57 o
   0 -10   6         11.50         12.37         6.86 o
   1 -10   6         16.92         14.16         6.66 o
   2 -10   6         12.19         13.31         6.32 o
   3 -10   6          0.17          3.76         5.51 o
  -7  -9   6          0.01          2.10         4.40 o
  -6  -9   6         27.70         37.08         7.33 o
  -5  -9   6         42.23         50.13         8.14 o
  -4  -9   6          1.42          0.87         3.68 o
  -3  -9   6         34.06         35.34         6.65 o
  -2  -9   6         80.72        113.67        10.81 o
  -1  -9   6         86.77         86.63         7.33 o
   0  -9   6          0.02         -1.80         3.03 o
   1  -9   6         25.55         19.54         5.03 o
   2  -9   6          0.55         -1.25         3.31 o
   3  -9   6          0.56         -0.54         3.63 o
   4  -9   6         41.11         43.30         9.95 o
   5  -9   6         48.98         36.57        10.08 o
  -8  -8   6         32.04         32.04         7.02 o
  -7  -8   6        121.36        112.94        12.00 o
  -6  -8   6          1.44          2.20         3.62 o
  -5  -8   6         74.20         54.91         8.08 o
  -4  -8   6         21.57         19.30         6.66 o
  -3  -8   6        136.68         97.80        28.64 o
  -2  -8   6        172.26        169.69         8.11 o
  -1  -8   6          0.00         -0.82         1.95 o
   0  -8   6         29.80         19.11         4.59 o
   1  -8   6         27.26         17.72         4.63 o
   2  -8   6        149.60        166.46        17.01 o
   3  -8   6          6.08          8.73         4.13 o
   4  -8   6         10.01          3.15         3.04 o
   5  -8   6         29.65         38.29         7.07 o
   6  -8   6         64.62         61.48        25.55 o
  -9  -7   6         84.70         82.93        17.14 o
  -8  -7   6         11.87         15.99         5.68 o
  -7  -7   6        130.02        128.39        12.39 o
  -6  -7   6          0.96          1.08         3.54 o
  -5  -7   6         77.62         77.89        14.19 o
  -4  -7   6         11.41          3.61         3.12 o
  -3  -7   6        248.72        249.15        16.38 o
  -2  -7   6         84.41         76.52         6.27 o
  -1  -7   6          6.98          4.52         2.27 o
   0  -7   6         40.21         38.15         4.55 o
   1  -7   6        147.79        134.81        16.74 o
   2  -7   6          7.83          0.62         3.76 o
   3  -7   6         17.14         18.39         5.08 o
   4  -7   6        209.85        200.37         9.52 o
   5  -7   6          3.33         -0.41         2.65 o
   6  -7   6         70.77         85.61        14.25 o
   7  -7   6         16.86         11.23         5.14 o
  -9  -6   6          0.29          2.28         4.52 o
  -8  -6   6        128.20        124.66        12.26 o
  -7  -6   6          5.18          2.62         3.61 o
  -6  -6   6        192.31        215.76        12.74 o
  -5  -6   6         18.34         16.29         4.59 o
  -4  -6   6         77.50         74.33         6.81 o
  -3  -6   6         27.19         29.20         4.40 o
  -2  -6   6        137.31        127.36         6.52 o
  -1  -6   6         39.69         41.50         4.55 o
   0  -6   6        260.35        229.72         8.54 o
   1  -6   6        578.09        560.48        13.24 o
   2  -6   6         20.39         20.54         3.48 o
   3  -6   6          3.06          3.61         3.05 o
   4  -6   6         86.56         84.75         6.91 o
   5  -6   6         74.85         69.73         6.63 o
   6  -6   6         19.58         29.89         4.96 o
   7  -6   6         31.19         21.59         5.65 o
   8  -6   6         63.62         73.55        10.08 o
  -9  -5   6        152.06        157.67        14.00 o
  -8  -5   6        172.31        170.18        11.90 o
  -7  -5   6          3.17          5.65         3.84 o
  -6  -5   6          8.41          7.88         5.24 o
  -5  -5   6        404.26        365.49        13.94 o
  -4  -5   6        520.70        505.94        25.14 o
  -3  -5   6         52.25         38.44         4.24 o
  -2  -5   6        631.83        599.63        13.51 o
  -1  -5   6         49.93         38.88         5.90 o
   0  -5   6          4.31          5.55         2.11 o
   1  -5   6         18.73         10.81         2.38 o
   2  -5   6        121.85        128.42        11.00 o
   3  -5   6         32.46         27.93         3.84 o
   4  -5   6        339.30        346.65        11.19 o
   5  -5   6         74.10         86.48         8.37 o
   6  -5   6          0.14         -2.17         2.17 o
   7  -5   6          0.95         -0.44         2.54 o
   8  -5   6          1.54         -2.60         2.60 o
   9  -5   6         97.60        128.36        12.76 o
 -10  -4   6         63.94         66.42         9.47 o
  -9  -4   6         48.72         49.99         8.05 o
  -8  -4   6          1.42         -0.40         3.33 o
  -7  -4   6         20.68         16.01         4.71 o
  -6  -4   6         85.03         79.77         6.67 o
  -5  -4   6        397.38        399.59        13.88 o
  -4  -4   6         23.31         23.17         7.80 o
  -3  -4   6        128.00        124.97         7.39 o
  -2  -4   6        332.57        365.34        17.46 o
  -1  -4   6        304.00        301.93         8.92 o
   0  -4   6         49.33         44.22         4.05 o
   1  -4   6        620.03        624.48        10.44 o
   2  -4   6         25.84         21.78         2.44 o
   3  -4   6        554.65        561.58        13.02 o
   4  -4   6        532.80        516.68        15.70 o
   5  -4   6        128.41        123.48         7.74 o
   6  -4   6         10.12          5.16         2.96 o
   7  -4   6         10.48         10.78         3.24 o
   8  -4   6         10.37          8.88         3.38 o
   9  -4   6         11.09          9.26         3.96 o
  10  -4   6          6.22          7.15         4.88 o
 -10  -3   6         52.56         47.46        11.29 o
  -9  -3   6         12.46         20.77         5.66 o
  -8  -3   6          0.75         -1.48         2.80 o
  -7  -3   6        219.28        216.88        14.64 o
  -6  -3   6        538.98        534.58        16.92 o
  -5  -3   6        345.44        348.05        10.58 o
  -4  -3   6        336.52        338.55        16.54 o
  -3  -3   6        178.56        190.77         7.30 o
  -2  -3   6          0.28          0.18         1.17 o
  -1  -3   6        386.44        410.85        10.08 o
   0  -3   6        448.33        452.93        10.45 o
   1  -3   6        330.70        285.84         7.52 o
   2  -3   6        398.61        422.23         8.09 o
   3  -3   6       1358.69       1346.23        26.72 o
   4  -3   6         25.69         21.09         5.32 o
   5  -3   6        296.35        303.77        10.10 o
   6  -3   6          1.86          0.06         1.82 o
   7  -3   6        141.27        145.92         7.84 o
   8  -3   6          9.83         11.52         3.53 o
   9  -3   6          0.67          2.08         3.13 o
  10  -3   6        152.13        195.86        10.76 o
  -9  -2   6        150.22        155.03        15.87 o
  -8  -2   6          3.36          3.29         3.23 o
  -7  -2   6          2.98          0.28         2.22 o
  -6  -2   6        150.42        144.79         7.13 o
  -5  -2   6         64.88         64.71         5.60 o
  -4  -2   6         85.23         84.00         8.52 o
  -3  -2   6        415.40        407.38        11.01 o
  -2  -2   6        128.49        146.15         5.97 o
  -1  -2   6        640.33        645.20        12.62 o
   0  -2   6       1405.83       1359.56        14.78 o
   1  -2   6          0.95          0.60         0.85 o
   2  -2   6        190.78        170.91         4.83 o
   3  -2   6        110.63        114.03         5.54 o
   4  -2   6        417.64        415.33        10.64 o
   5  -2   6         11.12          9.08         2.41 o
   6  -2   6          5.58          1.32         1.82 o
   7  -2   6        278.06        276.58        10.84 o
   8  -2   6         75.90         89.14         7.62 o
   9  -2   6         20.82         15.87         3.99 o
  10  -2   6          0.03         -1.47         2.69 o
  11  -2   6        132.00        155.84        14.99 o
 -10  -1   6          6.66          2.82         6.59 o
  -9  -1   6          0.37         -1.82         3.16 o
  -8  -1   6        263.65        278.31        13.51 o
  -7  -1   6          7.98          5.29         4.50 o
  -6  -1   6          7.22          6.04         2.31 o
  -5  -1   6       1115.52       1079.05        22.69 o
  -4  -1   6        108.51        100.32         5.30 o
  -3  -1   6          5.91          4.11         1.72 o
  -2  -1   6        635.85        624.92        12.55 o
  -1  -1   6       2297.85       2313.84        27.91 o
   0  -1   6        488.95        521.74         8.72 o
   1  -1   6        365.57        371.53         6.88 o
   2  -1   6        799.58        824.76        17.14 o
   3  -1   6        331.61        368.38         7.07 o
   4  -1   6        274.97        262.41         8.11 o
   5  -1   6        909.80        858.96        16.22 o
   6  -1   6        126.28        126.61         6.36 o
   7  -1   6        100.64         90.71         6.99 o
   8  -1   6        577.87        591.79        20.53 o
   9  -1   6         30.32         30.76         4.63 o
  10  -1   6          0.87          3.27         2.91 o
  11  -1   6          6.25          1.56         5.45 o
  -9   0   6          1.54          4.81         4.14 o
  -8   0   6          9.70         10.36         4.42 o
  -7   0   6         47.78         55.29         7.08 o
  -6   0   6        351.48        347.09        13.98 o
  -5   0   6         10.21         10.25         4.67 o
  -4   0   6        683.69        617.15        14.52 o
  -3   0   6        429.58        421.78        12.59 o
  -2   0   6        369.08        381.52         7.08 o
  -1   0   6         99.07        101.68         3.37 o
   0   0   6        817.08        849.38        12.34 o
   1   0   6         35.59         41.58         2.57 o
   2   0   6        731.21        755.40        10.69 o
   3   0   6         61.44         53.73         3.09 o
   4   0   6        905.04        959.56        12.58 o
   5   0   6       1064.75       1025.30        17.48 o
   6   0   6         11.03          9.50         2.45 o
   7   0   6         20.30         16.04         3.14 o
   8   0   6          2.10          0.66         2.02 o
   9   0   6        109.46        121.68         7.95 o
  10   0   6         11.95          5.22         3.75 o
  11   0   6          0.16         -3.38         3.45 o
  -9   1   6         46.93         45.06        10.82 o
  -8   1   6        117.72        116.34        10.80 o
  -7   1   6         19.17         12.69         4.14 o
  -6   1   6          0.76          4.16         2.71 o
  -5   1   6          0.55          1.66         3.70 o
  -4   1   6         10.42          7.14         3.29 o
  -3   1   6         10.70         16.38         2.63 o
  -2   1   6        922.49        958.51        12.91 o
  -1   1   6        905.58        902.10        12.11 o
   0   1   6        807.96        808.45        11.17 o
   1   1   6        923.72        993.38        12.77 o
   2   1   6        108.19         98.33         4.61 o
   3   1   6        306.55        310.33         6.65 o
   4   1   6        420.48        398.81         7.69 o
   5   1   6        139.80        150.69         6.15 o
   6   1   6         66.35         55.51         4.78 o
   7   1   6          8.40         10.14         2.63 o
   8   1   6         17.43         17.63         3.29 o
   9   1   6          0.77          0.25         2.81 o
  10   1   6         30.07         28.95         6.07 o
  11   1   6        122.26        120.41        12.74 o
  -9   2   6          9.61          8.39         6.45 o
  -8   2   6          0.42         -2.66         3.29 o
  -7   2   6         31.07         34.75         6.41 o
  -6   2   6         30.41         26.54         5.26 o
  -5   2   6        614.39        647.05        18.95 o
  -4   2   6          6.41          4.28         3.18 o
  -3   2   6        118.59         96.86         5.17 o
  -2   2   6         40.24         40.66         3.06 o
  -1   2   6          4.41          5.64         1.42 o
   0   2   6        100.46        101.68         3.85 o
   1   2   6        394.18        369.94         7.29 o
   2   2   6         29.48         26.80         3.26 o
   3   2   6        116.32        117.60         4.83 o
   4   2   6        136.79        136.81         4.53 o
   5   2   6        171.29        188.57         5.45 o
   6   2   6        193.77        178.67         7.45 o
   7   2   6        691.77        695.55        16.07 o
   8   2   6       1120.63       1120.00        41.68 o
   9   2   6        208.45        206.08        12.91 o
  10   2   6          1.25         -2.21         2.90 o
  11   2   6         11.10         16.15        10.49 o
  12   2   6          6.41         17.88         8.87 o
  -8   3   6        328.24        334.01        26.76 o
  -7   3   6         21.88         15.95         4.73 o
  -6   3   6         76.77         74.98        10.56 o
  -5   3   6        237.90        233.71         9.26 o
  -4   3   6        175.04        175.46         9.79 o
  -3   3   6          1.82          4.24         1.94 o
  -2   3   6        140.56        129.56         5.94 o
  -1   3   6         19.08         17.53         2.62 o
   0   3   6         12.02         11.61         1.74 o
   1   3   6         36.63         41.19         3.00 o
   2   3   6        746.85        762.87        11.39 o
   3   3   6         10.01         15.81         2.37 o
   4   3   6          1.05          1.46         1.18 o
   5   3   6        597.51        560.31         9.93 o
   6   3   6         19.94         17.98         2.35 o
   7   3   6        231.65        256.65        11.83 o
   8   3   6         94.87        109.87        21.92 o
   9   3   6        397.97        406.12        16.83 o
  10   3   6         26.92         37.47         7.27 o
  11   3   6        139.99        173.79        12.80 o
  12   3   6         50.90         49.61        14.52 o
  -8   4   6         20.31         11.86         5.23 o
  -7   4   6        324.38        378.81        18.56 o
  -6   4   6          3.07          4.95         3.94 o
  -5   4   6        114.80        117.01         7.78 o
  -4   4   6        139.15        140.04        10.82 o
  -3   4   6        184.87        198.35         8.49 o
  -2   4   6         22.71         19.76         4.41 o
  -1   4   6         71.61         68.99         5.64 o
   0   4   6        423.57        403.40        10.18 o
   1   4   6         34.82         34.93         4.23 o
   2   4   6        456.19        446.67         8.62 o
   3   4   6          1.62         -0.23         1.05 o
   4   4   6        104.62         99.72         5.30 o
   5   4   6         17.14         15.93         4.74 o
   6   4   6        262.04        259.91         8.78 o
   7   4   6        106.37        104.06         8.52 o
   8   4   6        174.52        174.59        10.50 o
   9   4   6        202.61        202.41        19.50 o
  10   4   6          5.73         10.63         7.87 o
  11   4   6          8.24          4.36         4.12 o
  12   4   6         28.10         22.54         7.45 o
  -7   5   6         28.09         39.13         9.68 o
  -6   5   6         99.92        118.22        12.03 o
  -5   5   6          0.09         -0.99         2.79 o
  -4   5   6         19.49         28.90         9.28 o
  -3   5   6         70.56         67.98         6.10 o
  -2   5   6         25.81         20.17         5.26 o
  -1   5   6         76.19         72.32         5.76 o
   0   5   6        118.77        132.33         6.26 o
   1   5   6        730.36        707.02        16.98 o
   2   5   6         10.94         10.87         1.92 o
   3   5   6        127.89        114.35         4.49 o
   4   5   6         38.88         41.99         5.16 o
   5   5   6        448.07        412.04        11.19 o
   6   5   6         73.69         63.69         5.48 o
   7   5   6         69.17         60.02         5.59 o
   8   5   6         13.42          8.69         6.66 o
   9   5   6         27.97         28.31         5.91 o
  10   5   6         88.39         97.47        10.90 o
  11   5   6          2.17         -0.64         3.45 o
  -6   6   6         63.82         52.72        11.54 o
  -5   6   6          5.42          0.90         2.65 o
  -4   6   6          9.93          0.29         2.10 o
  -3   6   6        149.36        149.60         9.84 o
  -2   6   6        394.08        419.63        12.61 o
  -1   6   6         11.62         12.10         3.58 o
   0   6   6        219.51        216.09         8.35 o
   1   6   6       1438.90       1408.02        22.40 o
   2   6   6         15.34         14.38         5.16 o
   3   6   6        113.65        110.76         8.47 o
   4   6   6        372.75        360.07        10.50 o
   5   6   6        330.26        331.95        10.46 o
   6   6   6         31.70         20.59         3.43 o
   7   6   6        235.82        245.55        14.00 o
   8   6   6         15.40         13.52         4.39 o
   9   6   6         23.12         19.56         5.42 o
  10   6   6         17.37         17.85         5.20 o
  11   6   6         32.90         46.76         8.31 o
  -6   7   6          2.62          0.49         3.36 o
  -5   7   6         92.86         91.62         8.49 o
  -4   7   6        102.65         86.64         7.99 o
  -3   7   6         14.57          8.34         4.82 o
  -2   7   6          1.34         -0.15         2.65 o
  -1   7   6        603.74        621.54        16.62 o
   0   7   6          6.45          3.89         2.20 o
   1   7   6        385.47        391.59        11.47 o
   2   7   6        252.12        278.29        13.92 o
   3   7   6          2.15          0.55         2.32 o
   4   7   6        289.87        273.95        12.45 o
   5   7   6         56.02         50.29         5.16 o
   6   7   6        369.09        337.95        11.29 o
   7   7   6          3.22          2.99         2.32 o
   8   7   6         18.00         29.77         4.74 o
   9   7   6        111.17        127.25        25.35 o
  10   7   6         24.77         17.24         7.53 o
  11   7   6          2.60          1.85         4.12 o
  -5   8   6          0.17         -0.05         3.11 o
  -4   8   6        283.43        300.16        13.81 o
  -3   8   6         66.27         66.57         7.98 o
  -2   8   6          0.55         -0.86         2.39 o
  -1   8   6         40.07         37.80         7.80 o
   0   8   6         28.35         27.71         4.27 o
   1   8   6        114.96        125.66        10.05 o
   2   8   6        298.38        288.49        13.73 o
   3   8   6        299.94        316.33        20.30 o
   4   8   6          3.51          2.53         2.71 o
   5   8   6          2.18          2.27         3.03 o
   6   8   6         74.91         70.51         6.69 o
   7   8   6          7.59          2.85         2.49 o
   8   8   6          0.28          2.09         2.64 o
   9   8   6        141.81        130.26        12.27 o
  10   8   6         55.46         66.93        18.15 o
  -4   9   6         65.29         76.37         8.28 o
  -3   9   6         69.36         68.43         7.61 o
  -2   9   6         14.71          6.83         3.44 o
  -1   9   6         30.68         33.44        13.92 o
   0   9   6         23.93         24.95         6.05 o
   1   9   6          2.93         -2.54         2.54 o
   2   9   6          4.14         -1.67         2.74 o
   3   9   6          0.02         -1.98         2.75 o
   4   9   6          6.74         13.13         4.35 o
   5   9   6         40.51         33.13         8.94 o
   6   9   6          2.37          6.41         3.84 o
   7   9   6         65.11         70.89         9.07 o
   8   9   6         30.80         18.71         6.90 o
   9   9   6         19.84         19.01         4.71 o
  10   9   6          5.93          6.72         6.32 o
  -2  10   6          4.21         -1.19         3.83 o
  -1  10   6          8.61         11.28         5.71 o
   0  10   6          0.31         -0.91         5.18 o
   1  10   6         68.63         88.97        10.88 o
   2  10   6         56.60         68.64        23.06 o
   3  10   6         37.18         39.04         7.33 o
   4  10   6        144.40        143.29        13.05 o
   5  10   6         51.48         46.30         7.59 o
   6  10   6         22.80         26.47         6.17 o
   7  10   6          1.87          6.41         4.46 o
   8  10   6        179.04        218.75        14.05 o
   9  10   6          4.32          1.34         5.11 o
   0  11   6          3.08          3.36         4.71 o
   1  11   6         19.15         15.79         6.19 o
   2  11   6          4.34          0.71         5.45 o
   3  11   6          3.79          0.35         4.98 o
   4  11   6          8.03          3.79         4.18 o
   5  11   6        125.40        130.49        14.45 o
   6  11   6         25.91         29.04         6.98 o
   7  11   6          8.58          9.14         5.51 o
  -5 -10   7          6.03          5.67         4.69 o
  -4 -10   7         47.04         53.07        10.62 o
  -3 -10   7         61.57         70.48         9.36 o
  -2 -10   7        434.93        523.73        30.79 o
  -1 -10   7          2.33          2.55         5.78 o
   0 -10   7         40.24         66.56        13.58 o
   1 -10   7          5.58          3.29         5.11 o
   2 -10   7         29.71         20.17         8.47 o
  -6  -9   7          0.24         -1.23         3.78 o
  -5  -9   7         57.10         54.04         8.46 o
  -4  -9   7         65.81         39.58         7.12 o
  -3  -9   7          1.60          4.19         4.77 o
  -2  -9   7        200.37        217.53        26.96 o
  -1  -9   7          1.71          4.75         3.70 o
   0  -9   7          7.32          8.81         4.28 o
   1  -9   7        157.91        168.70        11.39 o
   2  -9   7         68.49         86.94        10.09 o
   3  -9   7         97.96         91.19        10.31 o
   4  -9   7          7.41          0.40         4.98 o
  -7  -8   7          0.98          2.72         8.00 o
  -6  -8   7         14.13         19.40         5.99 o
  -5  -8   7          2.27          2.55         3.52 o
  -4  -8   7         62.04         71.95         9.41 o
  -3  -8   7          9.32         12.18         4.56 o
  -2  -8   7         39.04         36.15         4.98 o
  -1  -8   7        138.98        144.54         9.98 o
   0  -8   7         55.46         42.80         6.65 o
   1  -8   7         19.28         23.49         5.41 o
   2  -8   7         13.08         10.01         4.14 o
   3  -8   7        102.67        100.92        10.26 o
   4  -8   7         16.41          5.98         6.05 o
   5  -8   7        105.14        107.43        15.33 o
   6  -8   7         33.14         27.03         8.87 o
  -8  -7   7         34.95         38.35         7.99 o
  -7  -7   7        140.98        171.11        14.52 o
  -6  -7   7         20.14         29.09         6.72 o
  -5  -7   7          0.40         -0.39         3.26 o
  -4  -7   7        179.98        189.58        11.97 o
  -3  -7   7         23.13         23.21         6.20 o
  -2  -7   7          7.51          4.63         2.58 o
  -1  -7   7          9.58          5.71         2.55 o
   0  -7   7        342.50        371.90        26.69 o
   1  -7   7         86.28         83.38         9.88 o
   2  -7   7          0.31          3.81         3.20 o
   3  -7   7         28.27         30.57         8.61 o
   4  -7   7         39.10         47.87         7.08 o
   5  -7   7        188.66        184.36        12.42 o
   6  -7   7          6.72         -1.27         4.80 o
   7  -7   7         38.89         36.36         7.16 o
  -8  -6   7         11.60         10.02         4.90 o
  -7  -6   7         93.57         95.44        26.35 o
  -6  -6   7         49.50         55.83        12.71 o
  -5  -6   7         31.96         37.65         6.58 o
  -4  -6   7        179.04        173.05        12.26 o
  -3  -6   7        347.23        348.31        11.40 o
  -2  -6   7          4.71          1.88         2.44 o
  -1  -6   7         21.59         19.67         3.51 o
   0  -6   7         13.86         14.66         3.10 o
   1  -6   7         20.18         22.26         6.99 o
   2  -6   7          0.16          0.11         3.29 o
   3  -6   7          8.15         11.38        10.08 o
   4  -6   7        499.95        511.41        21.04 o
   5  -6   7         45.76         69.12         8.55 o
   6  -6   7          4.42          8.42         3.53 o
   7  -6   7          0.05         -1.57         2.88 o
   8  -6   7         13.14         18.16         5.51 o
  -9  -5   7          0.01          0.46         4.36 o
  -8  -5   7        102.47        112.53        11.67 o
  -7  -5   7         12.28         10.20         5.65 o
  -6  -5   7        112.39        107.46        10.37 o
  -5  -5   7        153.09        145.65         7.78 o
  -4  -5   7          0.07         -0.14         1.91 o
  -3  -5   7         15.11          8.38         2.58 o
  -2  -5   7          2.50          3.49         2.09 o
  -1  -5   7        365.39        361.95        12.11 o
   0  -5   7        242.34        205.25         8.04 o
   1  -5   7        209.82        221.22         8.16 o
   2  -5   7        213.77        173.17        22.52 o
   3  -5   7          2.34          3.96         4.44 o
   4  -5   7         17.72         16.38         3.44 o
   5  -5   7        689.02        683.28        24.73 o
   6  -5   7          6.88          5.67         3.11 o
   7  -5   7          1.96         -2.11         2.68 o
   8  -5   7         30.35         28.78         5.53 o
   9  -5   7          6.34          0.64         4.71 o
  -9  -4   7          8.55          8.64         4.80 o
  -8  -4   7          4.67          0.34         3.70 o
  -7  -4   7        231.58        248.20        13.88 o
  -6  -4   7         21.97         13.48         4.14 o
  -5  -4   7          1.56          2.64         2.26 o
  -4  -4   7        223.15        203.35         8.47 o
  -3  -4   7         44.52         37.84         7.18 o
  -2  -4   7         59.39         63.23         6.64 o
  -1  -4   7         66.42         57.97         8.24 o
   0  -4   7          0.05          0.07         1.42 o
   1  -4   7        705.25        670.60        15.68 o
   2  -4   7       1576.46       1508.00        32.81 o
   3  -4   7        613.64        599.04        15.21 o
   4  -4   7         39.31         39.30         7.01 o
   5  -4   7         91.43         91.14         7.17 o
   6  -4   7        228.10        226.93         9.90 o
   7  -4   7          0.54          0.12         2.57 o
   8  -4   7         14.26         11.74         3.73 o
   9  -4   7        144.33        183.90        11.02 o
  -8  -3   7          5.48          1.22         3.84 o
  -7  -3   7        135.64        135.44         8.14 o
  -6  -3   7          0.15         -1.35         1.97 o
  -5  -3   7          8.97          6.37         2.59 o
  -4  -3   7          0.81         -0.91         2.24 o
  -3  -3   7        625.46        636.99        14.40 o
  -2  -3   7         46.77         44.97         4.45 o
  -1  -3   7        145.74        134.44         7.04 o
   0  -3   7          1.17         -0.68         1.29 o
   1  -3   7         22.70         19.17         3.41 o
   2  -3   7          0.40          1.44         1.44 o
   3  -3   7          1.27          0.07         1.46 o
   4  -3   7         62.65         57.95         5.32 o
   5  -3   7        116.06        109.04         6.61 o
   6  -3   7        167.79        177.61        13.00 o
   7  -3   7          0.25          0.85         2.24 o
   8  -3   7          8.37          5.54         3.08 o
   9  -3   7         33.91         29.88         5.40 o
  10  -3   7         89.72         86.77        11.09 o
  -9  -2   7         13.47          9.68         6.59 o
  -8  -2   7         94.10         91.91        34.42 o
  -7  -2   7          0.12          0.21         2.34 o
  -6  -2   7        148.18        162.27         9.88 o
  -5  -2   7         61.09         66.63         5.98 o
  -4  -2   7         60.73         55.85         5.25 o
  -3  -2   7         51.02         48.47         4.66 o
  -2  -2   7        129.83        119.75         5.87 o
  -1  -2   7         82.83         85.37         6.05 o
   0  -2   7        551.30        536.71        15.32 o
   1  -2   7         78.75         85.46         6.10 o
   2  -2   7         48.59         47.68         3.35 o
   3  -2   7         10.71          5.96         2.90 o
   4  -2   7          2.16          3.24         1.80 o
   5  -2   7        230.56        205.23         8.12 o
   6  -2   7         51.51         38.22         4.65 o
   7  -2   7        140.83        132.14         7.82 o
   8  -2   7         96.31        125.08         9.01 o
   9  -2   7          4.40          4.12         2.96 o
  10  -2   7         11.20         11.68         5.46 o
  -9  -1   7         76.22         68.85        15.33 o
  -8  -1   7          4.55          4.65         3.68 o
  -7  -1   7          5.78          3.23         3.12 o
  -6  -1   7         40.28         45.95         6.72 o
  -5  -1   7        454.34        460.96        12.67 o
  -4  -1   7        116.81        115.39         6.12 o
  -3  -1   7         94.54         76.23         5.70 o
  -2  -1   7        287.32        274.37         8.69 o
  -1  -1   7          0.89         -0.54         1.30 o
   0  -1   7        209.49        211.96         7.49 o
   1  -1   7         42.34         41.08         2.77 o
   2  -1   7        585.72        575.48         9.73 o
   3  -1   7         38.33         41.56         3.11 o
   4  -1   7        185.67        188.82        10.92 o
   5  -1   7        327.64        335.19        13.00 o
   6  -1   7         30.33         22.87         3.62 o
   7  -1   7         59.90         72.13        10.10 o
   8  -1   7        204.41        220.20         9.65 o
   9  -1   7        116.56        127.19         8.49 o
  10  -1   7         76.64         61.89         7.07 o
  11  -1   7         65.39         78.68        11.03 o
  -9   0   7         10.53          3.43         4.47 o
  -8   0   7        217.70        247.40        13.69 o
  -7   0   7        386.64        395.95        16.16 o
  -6   0   7        491.02        499.57        17.59 o
  -5   0   7          7.87          2.36         2.55 o
  -4   0   7         25.93         26.29         5.25 o
  -3   0   7        137.90        140.96         6.36 o
  -2   0   7         36.19         38.59         3.94 o
  -1   0   7       1759.20       1725.74        23.83 o
   0   0   7         12.98         13.28         1.74 o
   1   0   7        214.48        231.00         5.78 o
   2   0   7         67.42         58.50         4.54 o
   3   0   7        122.22        110.07         4.20 o
   4   0   7          2.27          3.90         1.58 o
   5   0   7         55.85         56.38         4.93 o
   6   0   7        455.68        432.60        14.05 o
   7   0   7        270.65        257.29         9.55 o
   8   0   7         60.18         68.43         9.32 o
   9   0   7          1.75          3.08         2.45 o
  10   0   7         79.58         74.59         9.55 o
  11   0   7         11.25          7.60         4.92 o
  -9   1   7         35.68         41.43         7.43 o
  -8   1   7         64.46         54.10         7.94 o
  -7   1   7         89.32        111.93        10.88 o
  -6   1   7        442.02        454.79        16.97 o
  -5   1   7          2.26          2.04         2.45 o
  -4   1   7        366.49        344.03        13.50 o
  -3   1   7          6.16          4.84         2.02 o
  -2   1   7          6.57          7.01         2.09 o
  -1   1   7        120.86        111.05         4.15 o
   0   1   7        913.05        901.20        13.83 o
   1   1   7        374.63        359.05         7.51 o
   2   1   7          5.52          3.87         1.27 o
   3   1   7       1104.77       1117.36        24.86 o
   4   1   7         80.01         84.17         3.84 o
   5   1   7        130.99        128.77         5.99 o
   6   1   7         44.37         47.54         4.66 o
   7   1   7        573.57        561.63        13.91 o
   8   1   7          4.42          5.11         2.45 o
   9   1   7         18.08         19.50         5.04 o
  10   1   7         45.73         57.87         8.49 o
  11   1   7          0.54         -1.29         3.73 o
  -8   2   7          7.95          1.72         7.60 o
  -7   2   7          3.88          1.59         3.46 o
  -6   2   7          0.04         -2.18         4.24 o
  -5   2   7          0.03         -0.48         2.58 o
  -4   2   7          4.55          0.88         2.61 o
  -3   2   7        126.72        139.92         8.59 o
  -2   2   7        919.90        916.00        16.32 o
  -1   2   7        198.15        194.95         5.69 o
   0   2   7         14.44         25.20         2.56 o
   1   2   7          2.70          2.82         1.28 o
   2   2   7        139.89        164.67         5.23 o
   3   2   7        166.16        188.80         5.69 o
   4   2   7        361.92        341.48         7.70 o
   5   2   7          1.99          1.08         1.21 o
   6   2   7          2.40         -0.10         1.46 o
   7   2   7          8.54          9.46         2.57 o
   8   2   7         23.07         18.77         4.57 o
   9   2   7         68.58         70.51         8.71 o
  10   2   7         33.60         30.61        10.35 o
  11   2   7         87.66        100.36        11.67 o
  -8   3   7         76.80         56.64         8.73 o
  -7   3   7        361.36        358.34        16.81 o
  -6   3   7          0.16          2.06         3.28 o
  -5   3   7        126.70        122.87        17.61 o
  -4   3   7         63.03         75.51        12.44 o
  -3   3   7         19.59         21.92         3.33 o
  -2   3   7          0.12         -0.03         1.50 o
  -1   3   7        554.19        539.33        14.07 o
   0   3   7          7.00          3.42         1.34 o
   1   3   7        596.68        572.14        10.21 o
   2   3   7         46.15         43.81         3.43 o
   3   3   7         57.53         65.77         6.56 o
   4   3   7          2.28          3.66         1.43 o
   5   3   7        319.48        318.04         7.72 o
   6   3   7        907.97        881.28        16.82 o
   7   3   7         16.08         24.35         4.74 o
   8   3   7         12.63         17.93         4.84 o
   9   3   7         34.63         24.71         5.23 o
  10   3   7         10.11          4.09         3.64 o
  11   3   7          3.73          2.31         5.51 o
  -7   4   7         12.21          8.32         4.52 o
  -6   4   7         40.39         50.69         7.88 o
  -5   4   7         18.36         32.78        12.50 o
  -4   4   7        256.04        292.48        13.60 o
  -3   4   7          2.00          1.04         1.96 o
  -2   4   7        167.40        147.12         8.33 o
  -1   4   7         66.69         64.70         5.42 o
   0   4   7        182.63        176.96         9.44 o
   1   4   7          8.18         10.06         2.32 o
   2   4   7         59.05         67.66         4.09 o
   3   4   7        315.81        308.79         7.54 o
   4   4   7         50.25         56.48         3.91 o
   5   4   7         30.24         27.21         3.60 o
   6   4   7        139.77        146.32        10.93 o
   7   4   7        105.60        110.62         9.55 o
   8   4   7         69.87         67.45         8.12 o
   9   4   7        325.56        321.79        28.24 o
  10   4   7          3.43          6.54         3.84 o
  11   4   7          8.83          5.69         4.65 o
  -7   5   7         17.31         11.64         4.88 o
  -6   5   7          0.05          1.12         4.27 o
  -5   5   7         13.35         10.24         4.47 o
  -4   5   7         35.20         39.02         4.92 o
  -3   5   7        219.19        229.05         9.58 o
  -2   5   7         38.64         38.66         4.56 o
  -1   5   7         77.51         76.27         6.17 o
   0   5   7        599.73        596.16        13.99 o
   1   5   7          9.49          7.31         2.25 o
   2   5   7          4.01          0.64         1.43 o
   3   5   7        900.30        918.70        14.23 o
   4   5   7        819.21        798.22        16.05 o
   5   5   7        136.56        134.64         6.64 o
   6   5   7          1.05          1.98         2.07 o
   7   5   7         64.97         60.23         7.55 o
   8   5   7         74.87         60.68         7.83 o
   9   5   7          5.10          3.27         4.03 o
  10   5   7         43.96         57.52        11.29 o
  11   5   7         62.31         56.89        11.16 o
  -6   6   7        127.59        156.99        13.91 o
  -5   6   7          3.47         -2.04         3.20 o
  -4   6   7          0.06          1.08         2.86 o
  -3   6   7        463.96        458.37        14.21 o
  -2   6   7         33.92         33.96         8.22 o
  -1   6   7         84.74         76.59        10.16 o
   0   6   7          7.59          2.59         2.06 o
   1   6   7        258.28        249.89        23.88 o
   2   6   7          5.24          7.99         2.80 o
   3   6   7         32.89         26.47         4.63 o
   4   6   7        223.01        220.90         8.51 o
   5   6   7         96.81        100.56         7.83 o
   6   6   7          0.32          2.18         2.21 o
   7   6   7         22.10         19.36         5.45 o
   8   6   7         47.00         52.89        12.64 o
   9   6   7          9.40         11.66         4.72 o
  10   6   7         50.99         58.71         8.74 o
  11   6   7         10.79          6.16         6.32 o
  -5   7   7         23.29         29.59         5.59 o
  -4   7   7        129.84        127.52        11.33 o
  -3   7   7         48.01         48.61         6.07 o
  -2   7   7         40.86         43.44         5.39 o
  -1   7   7          5.86          4.63         2.44 o
   0   7   7        121.92        130.96        12.80 o
   1   7   7         24.26         29.54         4.25 o
   2   7   7        277.41        276.21        12.84 o
   3   7   7         54.20         59.08         7.29 o
   4   7   7         29.52         32.37         5.72 o
   5   7   7        386.47        331.00        23.73 o
   6   7   7         20.51         12.97         3.14 o
   7   7   7          6.05          2.95         2.76 o
   8   7   7          1.24          0.78         3.09 o
   9   7   7        143.82        171.46        12.02 o
  10   7   7         86.51         89.42        13.24 o
  -4   8   7         31.47         24.51         6.32 o
  -3   8   7         73.46         64.38         7.23 o
  -2   8   7          4.98          4.40         3.16 o
  -1   8   7        154.03        130.09         8.81 o
   0   8   7        214.35        209.00        15.14 o
   1   8   7        377.48        330.24        18.76 o
   2   8   7        364.00        381.64        16.01 o
   3   8   7          5.04          4.63         3.22 o
   4   8   7          1.19          1.49         3.00 o
   5   8   7          6.91          3.54         5.65 o
   6   8   7        341.98        340.49        15.57 o
   7   8   7          0.78         -1.03         2.23 o
   8   8   7          0.00         -0.04         2.71 o
   9   8   7         88.85         88.86        16.34 o
  10   8   7          2.34         -0.79         3.89 o
  -3   9   7        144.42        142.62        10.87 o
  -2   9   7          2.98          0.98         3.08 o
  -1   9   7          3.53          6.34         3.32 o
   0   9   7        359.01        342.31        16.68 o
   1   9   7         56.11         63.50        20.51 o
   2   9   7         44.97         26.48         6.66 o
   3   9   7         84.14         86.91        10.08 o
   4   9   7          8.66          5.31         3.62 o
   5   9   7         13.13         12.30         4.78 o
   6   9   7          0.79         -0.07         3.42 o
   7   9   7        121.93        121.00        11.73 o
   8   9   7         12.60          6.82         4.26 o
   9   9   7          1.37          8.82         4.39 o
  -1  10   7         41.75         48.65         8.68 o
   0  10   7         10.63         16.76         5.88 o
   1  10   7         61.50         70.83         9.99 o
   2  10   7         49.24         47.95        10.69 o
   3  10   7         47.72         68.18         9.73 o
   4  10   7        121.27        131.82        21.85 o
   5  10   7        285.00        275.20        15.35 o
   6  10   7          2.14          4.70         4.14 o
   7  10   7          6.32          8.98         5.26 o
   8  10   7         29.91         23.59         6.08 o
   1  11   7          4.77          3.23         6.32 o
   2  11   7         19.51         10.75         6.72 o
   3  11   7          5.49         10.83         5.50 o
   4  11   7         22.95         30.22        10.08 o
   5  11   7          0.36          2.20         4.97 o
   6  11   7         40.49         21.38         9.28 o
  -3 -10   8         76.96        115.44        12.01 o
  -2 -10   8         16.46         26.09         9.55 o
  -1 -10   8         19.15         19.90         8.87 o
   0 -10   8         16.18          5.78         7.53 o
   1 -10   8        106.19        148.54        13.55 o
  -5  -9   8          4.14          4.62         4.14 o
  -4  -9   8         61.57         58.75        10.15 o
  -3  -9   8         29.74         39.82         7.48 o
  -2  -9   8         67.36         93.20        10.98 o
  -1  -9   8          2.93          2.92         4.12 o
   0  -9   8          8.73          4.04         3.94 o
   1  -9   8         53.23         70.61         9.42 o
   2  -9   8         43.67         29.36         6.89 o
   3  -9   8          1.37         -1.67         3.38 o
  -6  -8   8          2.59          5.49         4.73 o
  -5  -8   8         42.36         46.73        16.54 o
  -4  -8   8         32.68         36.49         7.12 o
  -3  -8   8          0.15          0.98         3.23 o
  -2  -8   8         96.98        110.32        13.90 o
  -1  -8   8        215.90        237.85        13.08 o
   0  -8   8          0.72          0.52         2.91 o
   1  -8   8          3.07          0.89         3.83 o
   2  -8   8         96.32         95.91        10.26 o
   3  -8   8         11.20          8.19         4.62 o
   4  -8   8          4.03         -0.28         3.75 o
   5  -8   8          1.82         -1.21         3.80 o
  -7  -7   8         15.31         12.89         5.50 o
  -6  -7   8         60.53         65.27        15.40 o
  -5  -7   8          3.95          4.74         8.47 o
  -4  -7   8         23.34         21.48         5.70 o
  -3  -7   8         60.15         52.39        12.32 o
  -2  -7   8          6.83          5.41         4.78 o
  -1  -7   8         17.80         20.40         3.91 o
   0  -7   8         31.51         36.14         6.23 o
   1  -7   8          1.90         -3.09         3.09 o
   2  -7   8          0.06         -0.20         3.16 o
   3  -7   8        127.43        150.00        11.71 o
   4  -7   8          0.15          0.65         3.25 o
   5  -7   8          1.62          0.55         3.70 o
   6  -7   8          0.56         -0.28         3.78 o
  -8  -6   8          6.38         13.72         7.80 o
  -7  -6   8         23.98         22.64         9.95 o
  -6  -6   8        365.78        399.93        24.34 o
  -5  -6   8          0.02         -2.77         2.77 o
  -4  -6   8          5.47          1.04         2.49 o
  -3  -6   8         36.83         41.45         5.14 o
  -2  -6   8        120.73        126.58         7.66 o
  -1  -6   8          8.13          4.36         2.60 o
   0  -6   8        517.60        585.49        27.16 o
   1  -6   8         32.70         24.07         5.36 o
   2  -6   8         33.55         26.67         5.70 o
   3  -6   8         55.71         52.32         7.53 o
   4  -6   8         21.84         22.08         5.68 o
   5  -6   8         18.03         21.49         8.61 o
   6  -6   8         44.72         33.12         7.10 o
   7  -6   8        124.03        124.75        10.18 o
  -8  -5   8         20.49          8.99         5.38 o
  -7  -5   8          4.94          6.14         4.30 o
  -6  -5   8          7.41          8.35         4.54 o
  -5  -5   8         27.60         37.79         4.98 o
  -4  -5   8          0.67         -0.69         2.20 o
  -3  -5   8        154.94        132.36         7.28 o
  -2  -5   8          3.28          3.41         2.20 o
  -1  -5   8         28.02         21.16         3.53 o
   0  -5   8          6.09          9.20         2.66 o
   1  -5   8         44.95         55.74         7.02 o
   2  -5   8         94.60         91.32         8.95 o
   3  -5   8         46.89         46.84         6.85 o
   4  -5   8          8.82          4.94         4.98 o
   5  -5   8        220.50        225.41        12.81 o
   6  -5   8          5.99          5.74         3.31 o
   7  -5   8         11.80          5.97         3.40 o
   8  -5   8         33.73         42.70         6.43 o
  -8  -4   8        169.78        202.14        20.10 o
  -7  -4   8         33.20         52.04        11.56 o
  -6  -4   8         67.31         68.68         8.49 o
  -5  -4   8         10.42          5.28         2.93 o
  -4  -4   8         28.19         37.22         4.76 o
  -3  -4   8         46.53         49.52         5.27 o
  -2  -4   8          4.31          2.47         1.84 o
  -1  -4   8        666.98        671.11        19.45 o
   0  -4   8          3.21          3.12         2.07 o
   1  -4   8          0.55         -0.81         1.59 o
   2  -4   8         42.85         34.62        13.72 o
   3  -4   8        373.40        352.60        14.63 o
   4  -4   8          0.02          0.94         3.03 o
   5  -4   8        539.90        535.01        21.04 o
   6  -4   8         19.55         16.99         3.94 o
   7  -4   8         70.73         58.58         9.26 o
   8  -4   8          8.81          9.70         3.84 o
   9  -4   8          4.40         11.85         4.02 o
  -8  -3   8         10.08         16.27         8.07 o
  -7  -3   8         83.75        112.08        14.12 o
  -6  -3   8         61.78         77.92         7.05 o
  -5  -3   8         32.04         23.51         4.66 o
  -4  -3   8        181.56        171.53         8.14 o
  -3  -3   8          2.73          1.94         1.95 o
  -2  -3   8        130.78        122.94         6.59 o
  -1  -3   8        560.33        530.18        13.16 o
   0  -3   8       1217.53       1139.87        19.87 o
   1  -3   8         13.24         10.09         2.49 o
   2  -3   8          2.20         -0.42         2.00 o
   3  -3   8         25.25         16.40         3.94 o
   4  -3   8         59.53         65.06         5.81 o
   5  -3   8        155.05        144.26         9.50 o
   6  -3   8         42.73         36.31         4.90 o
   7  -3   8         55.81         64.15         6.70 o
   8  -3   8          6.25          0.82         2.55 o
   9  -3   8         49.25         52.39         6.78 o
  -8  -2   8         10.10         11.68         4.90 o
  -7  -2   8         29.43         26.29         6.92 o
  -6  -2   8          5.07          6.59         4.21 o
  -5  -2   8        328.44        330.33        11.45 o
  -4  -2   8         16.61         21.79         3.59 o
  -3  -2   8        751.19        723.68        16.02 o
  -2  -2   8        152.32        161.55         7.19 o
  -1  -2   8        284.62        253.32         8.72 o
   0  -2   8         79.45         81.56         6.38 o
   1  -2   8        549.79        534.96        12.50 o
   2  -2   8         50.58         50.27         5.33 o
   3  -2   8         12.07          6.13         2.22 o
   4  -2   8        471.50        480.70        13.98 o
   5  -2   8         78.40         78.83         9.67 o
   6  -2   8          4.92          3.45         4.84 o
   7  -2   8          0.35         -1.28         2.04 o
   8  -2   8         28.83         27.52         4.70 o
   9  -2   8          3.85          1.60         3.00 o
  10  -2   8        122.56        147.23        11.22 o
  -8  -1   8         56.26         61.22         8.59 o
  -7  -1   8          6.81          6.54         6.99 o
  -6  -1   8        136.92        137.54         9.84 o
  -5  -1   8         74.09         77.20         8.27 o
  -4  -1   8          1.88          3.06         1.97 o
  -3  -1   8        185.62        191.26         9.11 o
  -2  -1   8        627.93        618.07        14.13 o
  -1  -1   8        787.10        748.30        15.42 o
   0  -1   8         32.58         29.08         3.69 o
   1  -1   8          3.95         -0.02         1.38 o
   2  -1   8          0.13         -0.47         1.27 o
   3  -1   8         54.24         52.55         4.61 o
   4  -1   8        286.92        268.60         9.02 o
   5  -1   8        124.69        117.12         6.49 o
   6  -1   8         40.34         32.33         4.33 o
   7  -1   8         34.61         39.08         5.01 o
   8  -1   8         63.62         68.28         6.69 o
   9  -1   8         39.75         43.98         5.82 o
  10  -1   8          0.02         -3.16         3.66 o
  -8   0   8          0.03          2.04         3.80 o
  -7   0   8        106.14        124.07        11.87 o
  -6   0   8         48.47         31.78         6.12 o
  -5   0   8        239.51        264.04        13.51 o
  -4   0   8          6.02          4.30         2.91 o
  -3   0   8        155.67        151.96         9.60 o
  -2   0   8        257.36        231.76        17.13 o
  -1   0   8          8.43         11.79         3.06 o
   0   0   8        497.67        494.24        12.35 o
   1   0   8         83.42         77.02         5.21 o
   2   0   8        384.98        366.61         8.50 o
   3   0   8          6.56          7.01         1.64 o
   4   0   8         14.87         20.66         3.22 o
   5   0   8        292.52        287.67         9.54 o
   6   0   8        628.55        570.78        22.82 o
   7   0   8        180.60        177.52         8.30 o
   8   0   8          2.25          0.42         2.25 o
   9   0   8         31.87         43.71         5.87 o
  10   0   8         25.08         23.75         7.33 o
  11   0   8         15.23         14.08         5.66 o
  -8   1   8        106.33        121.65        12.27 o
  -7   1   8        155.70        151.58        11.96 o
  -6   1   8        158.59        188.55        11.59 o
  -5   1   8          8.66          4.34         5.31 o
  -4   1   8         31.14         38.93         6.13 o
  -3   1   8        260.52        255.36        20.77 o
  -2   1   8          0.40          1.43         1.72 o
  -1   1   8        220.17        214.95        12.88 o
   0   1   8          0.71         -1.35         1.35 o
   1   1   8         85.82         83.45         4.44 o
   2   1   8        564.44        605.31        10.73 o
   3   1   8         27.49         29.57         2.86 o
   4   1   8        319.14        309.66         7.70 o
   5   1   8         23.94         22.49         3.40 o
   6   1   8       1101.23       1107.97        20.27 o
   7   1   8         11.98          8.57         2.75 o
   8   1   8         38.52         33.51         4.72 o
   9   1   8          9.74          7.87         4.17 o
  10   1   8        248.74        276.74        16.94 o
  11   1   8         47.54         45.79         8.14 o
  -8   2   8         19.61         10.70         5.45 o
  -7   2   8         99.36        125.65        12.23 o
  -6   2   8        800.09        781.65        24.20 o
  -5   2   8        102.09         88.92         9.76 o
  -4   2   8          1.63         -2.19         2.22 o
  -3   2   8        197.00        198.40        10.64 o
  -2   2   8        207.24        205.22        14.59 o
  -1   2   8        109.62        112.10        13.45 o
   0   2   8        211.11        205.05         6.22 o
   1   2   8        562.92        566.68        10.49 o
   2   2   8        654.21        675.72        11.70 o
   3   2   8        117.91        122.55         4.94 o
   4   2   8         10.99         10.95         2.12 o
   5   2   8        166.59        170.40         7.22 o
   6   2   8         65.01         64.96         5.63 o
   7   2   8        815.07        841.09        22.10 o
   8   2   8          0.27          3.68         3.00 o
   9   2   8          1.76          4.75         4.71 o
  10   2   8         32.82         22.64         6.24 o
  11   2   8        181.94        232.38        15.46 o
  -7   3   8         53.63         44.29         7.84 o
  -6   3   8         64.03         65.69         8.65 o
  -5   3   8        234.08        253.57        13.42 o
  -4   3   8         70.85         85.85         9.22 o
  -3   3   8         98.89        109.47        11.50 o
  -2   3   8         34.37         27.11         5.01 o
  -1   3   8          0.11          0.59         1.70 o
   0   3   8         19.34         16.66         2.96 o
   1   3   8         17.33         17.63         2.44 o
   2   3   8        229.34        236.75         9.98 o
   3   3   8          9.83          8.73         1.91 o
   4   3   8       1009.20       1021.15        21.74 o
   5   3   8          7.21          6.73         1.80 o
   6   3   8        180.13        197.85        13.72 o
   7   3   8          2.47         -0.71         5.98 o
   8   3   8          0.04          4.28         3.35 o
   9   3   8         33.10         26.30        13.18 o
  10   3   8          3.14          3.70         3.92 o
  11   3   8        104.06        100.84        12.12 o
  -7   4   8          9.25          6.05         7.13 o
  -6   4   8          1.15         -0.73         3.18 o
  -5   4   8          3.87          2.50         4.91 o
  -4   4   8         29.38         32.14         5.90 o
  -3   4   8         15.62         13.18         4.23 o
  -2   4   8         92.00         99.25         9.15 o
  -1   4   8        269.38        263.10         9.45 o
   0   4   8         67.45         60.86         5.35 o
   1   4   8        130.56        135.27         6.41 o
   2   4   8          7.04          6.22         1.79 o
   3   4   8        215.97        217.76         7.55 o
   4   4   8        532.21        507.31        10.51 o
   5   4   8         40.18         46.91         5.17 o
   6   4   8         26.60         37.08        10.56 o
   7   4   8        144.48        140.94        18.29 o
   8   4   8         10.68         10.74         3.98 o
   9   4   8         31.74         22.55        10.89 o
  10   4   8         34.09         32.67         6.87 o
  11   4   8         49.48         38.82         7.93 o
  -6   5   8        107.73         93.02        17.55 o
  -5   5   8          0.79          0.54         3.33 o
  -4   5   8        100.34        111.53        14.93 o
  -3   5   8         13.50         10.15         4.22 o
  -2   5   8          1.79          1.69         2.05 o
  -1   5   8         18.28         18.31         3.63 o
   0   5   8         21.58         16.45         3.57 o
   1   5   8          1.68         -1.35         1.62 o
   2   5   8        741.14        751.88        21.91 o
   3   5   8        534.54        549.32        13.04 o
   4   5   8         36.90         44.47         4.86 o
   5   5   8         92.04         90.54         6.86 o
   6   5   8          5.96          2.64         2.24 o
   7   5   8        200.86        208.72        11.79 o
   8   5   8         52.26         51.03        10.08 o
   9   5   8        112.11         97.59        10.72 o
  10   5   8         53.90         63.82        17.48 o
  11   5   8          9.48         10.68         5.48 o
  -5   6   8         23.33         27.84         6.32 o
  -4   6   8          0.13         -2.83         2.83 o
  -3   6   8        121.64        109.30         8.54 o
  -2   6   8         41.98         40.79         5.36 o
  -1   6   8         24.37         23.33         5.12 o
   0   6   8          0.67          1.20         2.05 o
   1   6   8        254.29        241.96         9.34 o
   2   6   8         42.24         33.74         4.21 o
   3   6   8         58.28         72.44         7.94 o
   4   6   8          0.40          2.29         2.65 o
   5   6   8        124.53        123.30        10.02 o
   6   6   8        118.53        112.49        11.93 o
   7   6   8         35.64         35.83         6.13 o
   8   6   8         88.12         87.77        13.98 o
   9   6   8         25.27         29.56         6.66 o
  10   6   8         58.51         49.90        12.64 o
  -4   7   8         20.25          5.53         7.73 o
  -3   7   8          3.12          2.25         3.12 o
  -2   7   8        103.14        130.32        16.90 o
  -1   7   8        111.05        131.24         9.41 o
   0   7   8         57.88         48.74         6.80 o
   1   7   8        150.44        164.03        10.49 o
   2   7   8          6.56          6.65         3.66 o
   3   7   8          1.01          2.37         4.71 o
   4   7   8          1.18          1.78         2.97 o
   5   7   8        133.71        133.52        15.06 o
   6   7   8         19.59         25.82         7.93 o
   7   7   8         11.67         11.82         3.35 o
   8   7   8        147.82        145.40        11.94 o
   9   7   8          0.26          6.91         4.65 o
  10   7   8          0.01          1.57         4.33 o
  -3   8   8          0.21         -2.48         2.93 o
  -2   8   8         40.30         45.27         6.14 o
  -1   8   8         34.90         24.40         4.59 o
   0   8   8         36.83         44.89         5.69 o
   1   8   8         85.99         73.95        11.56 o
   2   8   8         53.32         39.81        18.02 o
   3   8   8         21.57         20.78         5.19 o
   4   8   8         44.58         25.85        13.72 o
   5   8   8         59.05         55.39         8.07 o
   6   8   8          1.00          0.78         3.18 o
   7   8   8         37.65         47.21        10.08 o
   8   8   8          4.30          5.08         7.66 o
   9   8   8          7.37          9.85         4.67 o
  -2   9   8         23.31         25.40         5.26 o
  -1   9   8         47.26         66.35        10.62 o
   0   9   8        381.55        374.07        25.55 o
   1   9   8        194.77        192.47        12.95 o
   2   9   8         10.14         10.60         4.98 o
   3   9   8          0.05          1.55         3.42 o
   4   9   8        129.64        128.45        12.23 o
   5   9   8         13.30         14.09         4.85 o
   6   9   8        129.70        103.47        10.91 o
   7   9   8          0.75          0.15         3.43 o
   8   9   8         37.74         44.81         8.15 o
   0  10   8          2.45          3.22         4.61 o
   1  10   8        152.21        152.12        14.23 o
   2  10   8         60.36         61.11         9.41 o
   3  10   8         40.74         51.16         8.81 o
   4  10   8          0.52         -0.38         3.35 o
   5  10   8         12.22          5.12         4.80 o
   6  10   8          0.07          1.51         4.03 o
   7  10   8        113.40        144.04        14.25 o
  -3  -9   9          3.39          0.44         4.41 o
  -2  -9   9         18.17         17.21         8.87 o
  -1  -9   9         24.72         29.72        10.62 o
   0  -9   9          8.71          2.87         5.04 o
   1  -9   9         30.73         44.05         7.88 o
   2  -9   9          0.45         -3.52         3.69 o
  -5  -8   9         19.50         12.12         6.01 o
  -4  -8   9         63.54         74.83        10.03 o
  -3  -8   9         21.72         20.18         5.89 o
  -2  -8   9          8.98          3.43         3.35 o
  -1  -8   9         72.10         77.95         9.68 o
   0  -8   9         43.42         35.88         9.21 o
   1  -8   9         24.56         14.15         9.95 o
   2  -8   9         11.05         10.77         5.78 o
   3  -8   9          5.62          4.91         4.46 o
   4  -8   9          0.88         -2.41         3.77 o
  -6  -7   9          5.77          3.52         4.66 o
  -5  -7   9         41.97         29.18         6.74 o
  -4  -7   9         25.44         30.85         7.03 o
  -3  -7   9        394.67        384.44        13.81 o
  -2  -7   9          7.99         12.00         3.91 o
  -1  -7   9         18.09         15.52         4.68 o
   0  -7   9         51.68         53.03         7.58 o
   1  -7   9          5.04          6.13         3.92 o
   2  -7   9         73.45         80.26        15.13 o
   3  -7   9          2.34          7.16         3.87 o
   4  -7   9        176.19        175.48        12.77 o
   5  -7   9          0.00          1.65         3.88 o
  -7  -6   9         34.99         42.36        11.03 o
  -6  -6   9         14.96         13.30         5.14 o
  -5  -6   9          0.61          3.27         4.37 o
  -4  -6   9         46.40         51.71        10.29 o
  -3  -6   9        144.31        156.82         9.07 o
  -2  -6   9         44.59         41.92         5.31 o
  -1  -6   9         45.67         46.28         7.60 o
   0  -6   9         10.50         13.18         4.18 o
   1  -6   9         34.72         38.80         6.70 o
   2  -6   9         15.67         18.27         5.05 o
   3  -6   9         89.00        104.39        10.59 o
   4  -6   9         54.84         55.10         8.23 o
   5  -6   9         73.92         64.79         9.42 o
   6  -6   9         12.01          9.03        11.23 o
   7  -6   9         15.12         22.99        10.35 o
  -7  -5   9          0.65          2.65         4.23 o
  -6  -5   9         36.78         38.88         7.31 o
  -5  -5   9        254.56        255.16        11.28 o
  -4  -5   9         20.31         11.37         3.44 o
  -3  -5   9          4.53          3.35         2.55 o
  -2  -5   9        153.88        154.74         8.08 o
  -1  -5   9        100.34         87.09         7.08 o
   0  -5   9         14.89         16.33         4.48 o
   1  -5   9         77.07         77.91        10.89 o
   2  -5   9          4.22          6.36         3.58 o
   3  -5   9          0.04         -0.65         2.74 o
   4  -5   9        178.68        179.00        11.77 o
   5  -5   9        249.68        263.01        14.76 o
   6  -5   9          7.68          0.18         3.23 o
   7  -5   9          4.05          2.81         4.14 o
   8  -5   9         32.35         40.88        12.37 o
  -7  -4   9         18.81         29.18         9.01 o
  -6  -4   9          1.55          1.35         2.79 o
  -5  -4   9        349.76        354.16        15.94 o
  -4  -4   9          4.83          2.11         2.57 o
  -3  -4   9         11.68          9.74         3.06 o
  -2  -4   9          1.38         -1.31         2.08 o
  -1  -4   9         70.75         83.50         6.95 o
   0  -4   9         14.01         13.70         7.06 o
   1  -4   9        523.60        540.15        18.44 o
   2  -4   9         79.29         79.58         8.49 o
   3  -4   9        104.35         90.82        12.10 o
   4  -4   9         27.68         28.32         6.01 o
   5  -4   9         26.45         20.77         5.28 o
   6  -4   9         61.58         74.82         9.38 o
   7  -4   9          4.22         -2.35         3.15 o
   8  -4   9         55.35         64.04         8.34 o
  -7  -3   9          0.00         -0.64         3.66 o
  -6  -3   9         99.33        105.60         8.66 o
  -5  -3   9          0.87          0.98         2.38 o
  -4  -3   9         12.77         11.88         3.98 o
  -3  -3   9          8.39          7.55         2.76 o
  -2  -3   9         41.39         30.71         6.00 o
  -1  -3   9        636.91        615.16        21.01 o
   0  -3   9         12.95         14.30         3.44 o
   1  -3   9        888.24        820.65        17.02 o
   2  -3   9         59.10         56.60         7.27 o
   3  -3   9         59.42         58.21        10.82 o
   4  -3   9         93.29         89.66         9.36 o
   5  -3   9          0.87          1.58         5.31 o
   6  -3   9         27.08         28.23         6.25 o
   7  -3   9         25.33         23.25         4.67 o
   8  -3   9          0.64          1.20         2.84 o
   9  -3   9          1.21          3.66         3.32 o
  -8  -2   9          0.50         -5.11         5.11 o
  -7  -2   9         12.69          8.53         5.58 o
  -6  -2   9         97.45        101.56        10.38 o
  -5  -2   9         15.06          9.60         4.67 o
  -4  -2   9         72.46         78.53         6.84 o
  -3  -2   9         38.83         31.80         4.80 o
  -2  -2   9        491.06        477.32        13.17 o
  -1  -2   9          1.04          1.36         1.97 o
   0  -2   9       1200.44       1146.16        20.57 o
   1  -2   9          0.13          0.21         1.84 o
   2  -2   9        186.89        161.09         9.62 o
   3  -2   9        121.63        113.02         8.91 o
   4  -2   9        240.19        239.97        12.16 o
   5  -2   9         70.42         85.10         9.40 o
   6  -2   9         20.67         22.15         5.90 o
   7  -2   9        366.59        366.83        26.21 o
   8  -2   9          3.33          2.03         3.09 o
   9  -2   9         28.85         23.14         4.76 o
  -7  -1   9         19.49          6.46         9.61 o
  -6  -1   9         19.02         20.01         6.45 o
  -5  -1   9        214.98        240.03        12.74 o
  -4  -1   9        125.80        111.54        14.69 o
  -3  -1   9          7.90          7.41         2.63 o
  -2  -1   9        225.73        229.91         9.03 o
  -1  -1   9        193.85        199.75         8.22 o
   0  -1   9         35.41         28.86         5.75 o
   1  -1   9        686.04        694.00        15.29 o
   2  -1   9          4.95          6.90         2.29 o
   3  -1   9         44.69         34.51         5.65 o
   4  -1   9         69.64         79.23         8.41 o
   5  -1   9          1.21         -0.35         1.85 o
   6  -1   9         19.11         15.84         3.58 o
   7  -1   9         23.64         11.57         3.45 o
   8  -1   9         60.17         61.86         6.99 o
   9  -1   9          0.00         -1.56         2.47 o
  10  -1   9          2.80          8.75         5.28 o
  -7   0   9         40.89         39.68         7.45 o
  -6   0   9          0.44          1.16         3.42 o
  -5   0   9         23.06         20.48         7.19 o
  -4   0   9        562.52        592.13        30.79 o
  -3   0   9         89.76         88.91         8.83 o
  -2   0   9         31.89         32.22         4.15 o
  -1   0   9        122.39        110.54        10.77 o
   0   0   9          1.61          3.00         1.82 o
   1   0   9         61.65         62.58         5.50 o
   2   0   9         65.29         69.04         5.69 o
   3   0   9        233.07        237.04        11.16 o
   4   0   9          0.00         -0.90         1.60 o
   5   0   9        166.43        155.17        11.25 o
   6   0   9        224.68        236.81         9.54 o
   7   0   9          9.66          5.96         2.80 o
   8   0   9          0.45         -2.14         2.32 o
   9   0   9         56.98         60.42         8.74 o
  10   0   9         12.78          2.23         4.65 o
  -7   1   9          7.15          6.54         4.27 o
  -6   1   9          9.40         11.70        11.90 o
  -5   1   9         20.43         31.19        10.82 o
  -4   1   9        145.99        154.49        13.51 o
  -3   1   9          7.00          5.03         3.70 o
  -2   1   9         39.19         38.65         7.46 o
  -1   1   9         76.98         77.77         6.08 o
   0   1   9        176.68        187.58         7.72 o
   1   1   9         70.24         63.63         5.74 o
   2   1   9         66.81         67.83         5.72 o
   3   1   9         48.16         45.67         3.88 o
   4   1   9        156.76        152.93         7.02 o
   5   1   9          2.43          1.92         2.13 o
   6   1   9         64.12         60.17         5.76 o
   7   1   9          1.32          3.65         2.34 o
   8   1   9          2.26          0.40         3.90 o
   9   1   9        239.68        226.03        13.71 o
  10   1   9          0.02         -2.86         3.88 o
  -7   2   9         10.30          9.16         5.22 o
  -6   2   9          1.46         -0.90         3.60 o
  -5   2   9        151.73        155.59        11.16 o
  -4   2   9        151.18        152.15        10.51 o
  -3   2   9        317.95        295.86        13.73 o
  -2   2   9         36.07         40.42         6.11 o
  -1   2   9         53.77         51.55         6.36 o
   0   2   9         45.37         45.09         4.73 o
   1   2   9        184.97        181.40         8.62 o
   2   2   9         28.39         27.95         3.13 o
   3   2   9        182.54        187.24         6.37 o
   4   2   9        325.74        328.49         8.58 o
   5   2   9         62.70         51.50         5.13 o
   6   2   9        139.06        136.09         7.14 o
   7   2   9         46.61         47.63        15.66 o
   8   2   9        143.64        142.97        11.23 o
   9   2   9          0.13          1.64         3.23 o
  10   2   9        124.84        142.89        14.72 o
  -6   3   9        297.11        342.71        23.80 o
  -5   3   9          0.54          3.91         3.78 o
  -4   3   9         85.62         89.07        13.51 o
  -3   3   9          9.34         10.30         5.85 o
  -2   3   9         45.67         50.07         9.08 o
  -1   3   9          0.06         -0.41         2.03 o
   0   3   9         40.90         40.83         5.82 o
   1   3   9        320.30        322.87        17.08 o
   2   3   9        275.08        301.62        11.39 o
   3   3   9          9.92         12.29         2.38 o
   4   3   9         25.15         24.53         3.09 o
   5   3   9        354.75        359.95        10.97 o
   6   3   9        190.92        194.78        14.59 o
   7   3   9        471.34        491.16        17.96 o
   8   3   9          6.00          5.71         3.69 o
   9   3   9        122.94        116.56        11.58 o
  10   3   9          7.43          2.14         3.90 o
  -6   4   9          9.55          7.42         5.51 o
  -5   4   9         94.78         82.44        10.12 o
  -4   4   9          5.87          6.52         4.09 o
  -3   4   9          1.78          1.90         3.29 o
  -2   4   9         26.96         23.62         5.07 o
  -1   4   9         31.47         33.75         5.84 o
   0   4   9         12.98         13.04         3.90 o
   1   4   9          2.69          3.30         2.10 o
   2   4   9       1272.47       1316.27        21.97 o
   3   4   9         13.71         15.09         2.71 o
   4   4   9         30.75         35.88         5.82 o
   5   4   9        124.29        104.57         7.23 o
   6   4   9        112.48        115.04        10.15 o
   7   4   9         30.34         38.72         6.60 o
   8   4   9        163.42        184.00        15.73 o
   9   4   9         17.59         14.59         4.94 o
  10   4   9          0.82          3.51         3.98 o
  -5   5   9         73.96         91.90        11.07 o
  -4   5   9          0.26          1.06         3.75 o
  -3   5   9         79.47         78.36         9.78 o
  -2   5   9          0.62          2.76         3.23 o
  -1   5   9         78.42         87.65         9.22 o
   0   5   9        241.07        253.24         9.85 o
   1   5   9        103.34        114.37         9.68 o
   2   5   9         99.19        102.97         6.74 o
   3   5   9          7.73          8.42         2.58 o
   4   5   9         31.46         34.84         5.70 o
   5   5   9         63.28         69.82         6.28 o
   6   5   9        331.81        346.57        14.93 o
   7   5   9          2.42          1.32         2.78 o
   8   5   9        145.85        146.71        10.97 o
   9   5   9         17.06          6.26         4.52 o
  10   5   9         36.48         43.83         7.79 o
  -4   6   9          1.23          1.12         3.83 o
  -3   6   9          4.35          5.95         4.18 o
  -2   6   9        155.72        161.97        11.08 o
  -1   6   9          5.17          3.96         3.38 o
   0   6   9         68.13         81.19         7.08 o
   1   6   9        106.06        102.94         7.43 o
   2   6   9         55.05         54.31         5.51 o
   3   6   9         32.49         21.91         4.70 o
   4   6   9         20.47          8.58         3.54 o
   5   6   9         60.65         43.37         8.81 o
   6   6   9          2.22          5.46         2.59 o
   7   6   9        242.52        266.94        15.93 o
   8   6   9         17.90         18.70         5.45 o
   9   6   9          0.30          3.75         4.03 o
  10   6   9          0.92         -0.35         4.04 o
  -3   7   9         37.84         51.84         8.18 o
  -2   7   9         25.46         40.88         7.73 o
  -1   7   9         12.36         12.03         3.78 o
   0   7   9        120.62        106.56         8.59 o
   1   7   9          0.23         -0.84         2.21 o
   2   7   9          5.17         -2.08         2.68 o
   3   7   9          5.61          8.19         4.98 o
   4   7   9        152.84        139.94        10.17 o
   5   7   9        143.32        142.02        11.07 o
   6   7   9          9.10          1.83         3.13 o
   7   7   9         16.35         16.00         7.53 o
   8   7   9        117.13        148.88        42.76 o
   9   7   9          4.64          7.24         4.41 o
  -2   8   9         12.97         11.68         8.81 o
  -1   8   9         82.93         94.25         8.84 o
   0   8   9          0.42          0.45         2.90 o
   1   8   9          0.09         -2.09         3.04 o
   2   8   9          0.17         -1.48         3.23 o
   3   8   9         77.70         71.73        11.43 o
   4   8   9         36.95         38.14         6.83 o
   5   8   9          3.94          1.22         3.71 o
   6   8   9         80.48         94.72        10.47 o
   7   8   9          0.57          3.14         3.96 o
   8   8   9          8.78          4.03         6.59 o
   9   8   9         35.41         21.24         8.74 o
   0   9   9         19.96         22.72         6.18 o
   1   9   9         87.67         76.96        13.58 o
   2   9   9          8.34          6.09         4.61 o
   3   9   9         77.13         83.19        10.41 o
   4   9   9          3.81          0.93         3.94 o
   5   9   9          0.92         -3.42         3.42 o
   6   9   9         22.58         42.64         7.90 o
   7   9   9        200.20        221.73        14.31 o
   2  10   9         59.10         43.16        12.10 o
   3  10   9          0.82         -1.24         3.77 o
   4  10   9        116.11        125.74        13.10 o
   5  10   9         28.90         16.28        14.45 o
  -3  -8  10          2.43          2.21         4.36 o
  -2  -8  10         19.73         10.01         7.19 o
  -1  -8  10         29.96         31.02         6.90 o
   0  -8  10        101.65        103.98        11.63 o
   1  -8  10         18.32         20.65         5.74 o
   2  -8  10         53.26         52.97         8.82 o
  -4  -7  10        154.20        171.28        13.88 o
  -3  -7  10         14.30         10.60         4.16 o
  -2  -7  10         17.59         12.81         3.88 o
  -1  -7  10         39.77         39.44         7.08 o
   0  -7  10        104.84        102.17        10.98 o
   1  -7  10          0.07         -1.18         3.36 o
   2  -7  10         50.77         60.38         8.51 o
   3  -7  10         21.06         29.68         6.89 o
   4  -7  10         85.90         91.59        11.21 o
  -5  -6  10         17.28         15.96         5.27 o
  -4  -6  10         32.73         46.24         6.40 o
  -3  -6  10         55.81         59.94         6.91 o
  -2  -6  10          2.43         -1.14         2.67 o
  -1  -6  10          7.48          8.65         4.50 o
   0  -6  10        195.47        184.29        12.18 o
   1  -6  10         57.57         46.66         7.49 o
   2  -6  10          1.67         -3.35         3.35 o
   3  -6  10          0.38          3.59         3.87 o
   4  -6  10        146.78        153.37        14.06 o
   5  -6  10         22.39         11.89         5.34 o
   6  -6  10          1.90         -4.98         6.99 o
  -6  -5  10         71.34         63.59         9.30 o
  -5  -5  10         28.39         24.15         6.68 o
  -4  -5  10         12.83         15.05         3.85 o
  -3  -5  10         12.24         17.47         4.24 o
  -2  -5  10         36.51         51.31         9.24 o
  -1  -5  10          5.05          4.66         2.93 o
   0  -5  10          0.13          0.76         3.18 o
   1  -5  10        139.88        150.81        14.25 o
   2  -5  10          0.78          0.94         2.98 o
   3  -5  10          1.61          7.82         4.59 o
   4  -5  10        238.16        275.43        15.16 o
   5  -5  10         74.14         90.55        10.72 o
   6  -5  10         31.51         27.85         7.06 o
   7  -5  10        111.57        130.73        13.65 o
  -6  -4  10          0.03          3.52         3.14 o
  -5  -4  10         20.73         22.07         4.79 o
  -4  -4  10         65.73         63.42         7.08 o
  -3  -4  10          6.27          4.71         2.80 o
  -2  -4  10          0.03          0.06         2.09 o
  -1  -4  10          2.40          1.59         2.46 o
   0  -4  10         22.19         23.31         5.48 o
   1  -4  10         44.30         50.60         7.52 o
   2  -4  10         82.49         86.59         9.39 o
   3  -4  10         27.65         27.90         6.27 o
   4  -4  10          0.05          0.19         3.36 o
   5  -4  10        100.60        124.52        12.29 o
   6  -4  10         47.74         47.21         7.95 o
   7  -4  10         13.31         12.98         5.61 o
   8  -4  10          0.17          2.54         8.13 o
  -6  -3  10          1.86          0.81         3.91 o
  -5  -3  10        100.83        106.91         8.88 o
  -4  -3  10          6.85          2.42         2.63 o
  -3  -3  10         52.34         41.10         5.34 o
  -2  -3  10         62.20         58.66         6.10 o
  -1  -3  10        318.95        332.64        16.13 o
   0  -3  10          0.14         -0.55         1.94 o
   1  -3  10          1.21          1.49         2.84 o
   2  -3  10          2.91          0.47         2.97 o
   3  -3  10          6.31         12.19        10.42 o
   4  -3  10         27.14         21.84         6.59 o
   5  -3  10          9.74          0.30         3.29 o
   6  -3  10        115.05        129.80        12.33 o
   7  -3  10         10.85          7.02         8.00 o
   8  -3  10         19.86          9.65        10.15 o
  -7  -2  10          4.66          1.21         5.65 o
  -6  -2  10         38.29         43.77         7.75 o
  -5  -2  10         13.51          7.77         4.55 o
  -4  -2  10         21.24         19.74         3.99 o
  -3  -2  10        136.78        144.76         8.67 o
  -2  -2  10        305.87        288.01        13.82 o
  -1  -2  10         43.65         39.99         5.04 o
   0  -2  10        123.67        117.11        11.38 o
   1  -2  10         66.41         58.20         5.61 o
   2  -2  10         20.92         17.13         4.59 o
   3  -2  10          4.00          8.99         3.91 o
   4  -2  10          0.23         -0.49         2.46 o
   5  -2  10         10.06         10.62         4.27 o
   6  -2  10         68.23         69.05         8.75 o
   7  -2  10         38.77         41.41         7.39 o
   8  -2  10          0.01          2.61         3.22 o
   9  -2  10          9.54          8.98         4.12 o
  -7  -1  10         24.08         21.78         9.14 o
  -6  -1  10         74.97         89.96        19.70 o
  -5  -1  10         36.40         33.49         6.35 o
  -4  -1  10        183.53        196.81        19.43 o
  -3  -1  10         18.91         14.75         3.95 o
  -2  -1  10         36.25         45.71         5.45 o
  -1  -1  10        106.73        103.63         7.52 o
   0  -1  10         47.26         44.39         6.37 o
   1  -1  10        607.25        587.86        14.69 o
   2  -1  10        425.06        437.77        23.33 o
   3  -1  10         81.70         97.79        18.96 o
   4  -1  10        127.95        159.06        11.70 o
   5  -1  10         37.02         35.26         6.43 o
   6  -1  10          0.47          2.61         3.37 o
   7  -1  10         55.62         58.05         6.53 o
   8  -1  10         54.03         38.92         5.84 o
   9  -1  10        133.02        133.46        10.33 o
  -6   0  10          0.10         -1.40         3.35 o
  -5   0  10        120.00        119.97        11.61 o
  -4   0  10          0.01         -0.02         3.12 o
  -3   0  10         60.52         65.68         8.29 o
  -2   0  10        117.04        145.92        10.72 o
  -1   0  10        268.99        266.37        10.01 o
   0   0  10         14.99         13.82         3.14 o
   1   0  10         41.56         53.72         6.99 o
   2   0  10        150.94        138.75         7.05 o
   3   0  10         12.65          9.22         3.77 o
   4   0  10         39.64         37.97         7.40 o
   5   0  10         20.11         15.60         4.40 o
   6   0  10         67.95         60.74         8.55 o
   7   0  10          2.91          4.40         2.74 o
   8   0  10         81.87         91.62         8.26 o
   9   0  10         64.28         73.58        18.42 o
  10   0  10         87.85         92.38        15.33 o
  -6   1  10        170.17        181.97        12.98 o
  -5   1  10          0.44         -0.49         3.31 o
  -4   1  10        291.61        320.45        33.55 o
  -3   1  10         20.86         12.98         7.19 o
  -2   1  10        156.58        139.73         9.45 o
  -1   1  10         97.00         99.06         9.27 o
   0   1  10          7.14          5.88         2.66 o
   1   1  10         50.09         48.87         9.15 o
   2   1  10        152.23        166.69        10.13 o
   3   1  10        189.02        198.47         9.06 o
   4   1  10          8.41         12.82         3.94 o
   5   1  10        195.63        197.00         8.84 o
   6   1  10         56.63         64.74         7.43 o
   7   1  10          2.33          4.73         2.53 o
   8   1  10          6.49         18.89         6.99 o
   9   1  10          8.08          6.34         4.88 o
  10   1  10         66.91         71.00        10.34 o
  -6   2  10        122.61        114.93        12.22 o
  -5   2  10          1.15          0.86         3.90 o
  -4   2  10         73.47         77.73        12.44 o
  -3   2  10        162.95        159.26        10.74 o
  -2   2  10        205.53        216.51        11.97 o
  -1   2  10          0.66         -0.55         2.52 o
   0   2  10        270.72        278.20        13.72 o
   1   2  10         86.66         91.00         8.06 o
   2   2  10          3.39          6.08         2.41 o
   3   2  10          0.02          1.03         2.02 o
   4   2  10        226.98        254.19        12.77 o
   5   2  10         63.58         62.75         5.91 o
   6   2  10         51.86         58.89         6.01 o
   7   2  10         97.78         91.24         9.83 o
   8   2  10         10.03          3.74         3.66 o
   9   2  10          1.75          4.85         4.57 o
  10   2  10          9.27         10.41         5.16 o
  -5   3  10         53.55         55.07         8.63 o
  -4   3  10          9.24         12.32         4.75 o
  -3   3  10         45.80         53.97        11.56 o
  -2   3  10          0.01         -0.18         2.87 o
  -1   3  10         62.66         62.74         7.74 o
   0   3  10         63.39         68.81         7.88 o
   1   3  10        139.27        167.67        18.35 o
   2   3  10        258.18        292.52        12.55 o
   3   3  10         26.83         21.03         3.68 o
   4   3  10          1.90          1.36         1.79 o
   5   3  10        176.24        186.85        12.37 o
   6   3  10         75.89         71.42         8.22 o
   7   3  10          1.40         -2.71         2.71 o
   8   3  10         51.91         65.33         8.84 o
   9   3  10         13.77          8.77         4.78 o
  10   3  10          0.20          7.02         4.66 o
  -5   4  10          0.16         -1.48         3.85 o
  -4   4  10        123.04        135.30        12.77 o
  -3   4  10          1.92          1.81         3.55 o
  -2   4  10        277.70        325.98        20.03 o
  -1   4  10         33.01         23.85         4.96 o
   0   4  10        129.49        134.85         9.51 o
   1   4  10        227.63        217.02        12.03 o
   2   4  10          3.73          3.35         2.78 o
   3   4  10        255.70        243.47         9.28 o
   4   4  10          3.75          2.95         2.06 o
   5   4  10        531.89        520.41        17.82 o
   6   4  10          3.93          7.80         3.92 o
   7   4  10         26.22         24.42         5.51 o
   8   4  10          9.93          9.05         4.56 o
   9   4  10         34.91         33.53         8.54 o
  10   4  10          0.16         -1.46         3.88 o
  -4   5  10         56.53         57.73         9.32 o
  -3   5  10         16.07         15.64         5.42 o
  -2   5  10          9.28          7.74         4.14 o
  -1   5  10         50.71         40.40         8.87 o
   0   5  10        199.29        245.91        12.94 o
   1   5  10          6.16         -0.63         2.75 o
   2   5  10         51.54         51.85         7.84 o
   3   5  10        285.23        275.46        11.01 o
   4   5  10         39.50         34.03         5.57 o
   5   5  10        263.97        279.10        22.54 o
   6   5  10        116.45        145.38        10.22 o
   7   5  10          0.13         -1.72         2.74 o
   8   5  10         58.56         54.54        10.89 o
   9   5  10         42.90         28.46         7.02 o
  10   5  10          6.73         10.62         7.93 o
  -3   6  10        132.87        135.23        18.09 o
  -2   6  10         54.64         43.25         7.70 o
  -1   6  10          1.56          4.10         3.97 o
   0   6  10         37.78         40.50        11.63 o
   1   6  10        593.48        672.98        21.32 o
   2   6  10         18.33         20.98         3.99 o
   3   6  10         10.63         11.78         7.13 o
   4   6  10         28.07         31.70         5.98 o
   5   6  10          2.53          0.36         2.98 o
   6   6  10          5.78          0.54         4.84 o
   7   6  10          8.36          6.35         4.50 o
   8   6  10         64.76         62.46         8.87 o
   9   6  10         40.12         31.45         6.94 o
  -2   7  10        170.51        154.85        13.59 o
  -1   7  10         34.31         49.27         9.75 o
   0   7  10          8.12          9.87         4.60 o
   1   7  10         18.31         16.80         4.12 o
   2   7  10         13.33         13.03         5.85 o
   3   7  10          4.16          2.27         3.54 o
   4   7  10          5.91          6.57         3.88 o
   5   7  10         19.61         14.31         4.71 o
   6   7  10         11.70         16.85         5.85 o
   7   7  10         98.63        106.09        15.87 o
   8   7  10         45.39         29.18         9.28 o
  -1   8  10          1.59          2.15         5.51 o
   0   8  10         16.11         14.93         8.07 o
   1   8  10         27.45         32.19        16.00 o
   2   8  10         87.21        110.32        11.64 o
   3   8  10          0.76          0.97         3.47 o
   4   8  10          1.26          2.99         4.30 o
   5   8  10         11.77          9.21         4.69 o
   6   8  10        127.14        126.40        27.90 o
   7   8  10         44.47         37.11        11.03 o
   2   9  10          1.25          1.26         4.29 o
   3   9  10         34.22         44.33        10.69 o
   4   9  10          6.87          2.66         4.10 o
   5   9  10          0.58          1.38         3.65 o
   6   9  10         35.94         48.38        18.76 o
  -2  -7  11          2.25          3.50         4.28 o
  -1  -7  11         60.82         59.28         8.84 o
   0  -7  11          2.17          3.54         4.35 o
   1  -7  11          9.72          5.00         8.74 o
   2  -7  11         71.01         96.74        11.79 o
   3  -7  11        108.73         96.54        18.15 o
  -4  -6  11          0.02         -2.86         3.05 o
  -3  -6  11          0.00         -1.70         2.99 o
  -2  -6  11         47.43         43.51         6.25 o
  -1  -6  11         10.80         10.64         4.68 o
   0  -6  11         83.53         69.58         9.53 o
   1  -6  11          2.49          3.58         3.97 o
   2  -6  11         12.45         12.89         5.64 o
   3  -6  11         38.33         40.84         7.74 o
   4  -6  11          4.72          1.57         3.84 o
  -5  -5  11         28.23         33.08         7.55 o
  -4  -5  11          0.58          0.99         2.97 o
  -3  -5  11         59.81         47.40         6.25 o
  -2  -5  11        282.52        319.96        18.93 o
  -1  -5  11        140.08        139.86        12.50 o
   0  -5  11         69.06         45.85         8.27 o
   1  -5  11         46.45         59.49         8.56 o
   2  -5  11         35.44         26.00         6.62 o
   3  -5  11         22.95         16.22         6.59 o
   4  -5  11         30.66         41.63        21.58 o
   5  -5  11          0.65         -0.71         3.99 o
   6  -5  11          3.31          3.99         5.00 o
  -5  -4  11         32.59         38.50         6.18 o
  -4  -4  11         62.76         63.09         7.24 o
  -3  -4  11         19.42         21.43         4.47 o
  -2  -4  11          5.36          1.16         2.76 o
  -1  -4  11        273.01        258.74        11.20 o
   0  -4  11          0.45          0.29         3.06 o
   1  -4  11         56.60         59.69         8.46 o
   2  -4  11          5.12          1.07         3.45 o
   3  -4  11        120.46        131.65        12.71 o
   4  -4  11         24.92         17.93         5.65 o
   5  -4  11         54.17         87.73        12.37 o
   6  -4  11          6.59          8.52         7.73 o
   7  -4  11         19.37         17.98         5.94 o
  -5  -3  11         10.69          3.71         5.51 o
  -4  -3  11         46.13         64.82         9.13 o
  -3  -3  11         10.59          7.86         3.28 o
  -2  -3  11         89.33         86.34         7.84 o
  -1  -3  11         96.02         89.98         7.95 o
   0  -3  11        419.10        430.61        13.73 o
   1  -3  11         18.30         14.28         4.61 o
   2  -3  11         20.26         17.87         5.28 o
   3  -3  11        103.38        108.25        21.58 o
   4  -3  11         90.95        107.24        21.72 o
   5  -3  11         49.05         58.47         8.69 o
   6  -3  11          2.75          1.29         6.86 o
   7  -3  11          3.67         -0.38         3.70 o
  -5  -2  11          3.98          2.77         3.83 o
  -4  -2  11          2.19         -0.13         3.27 o
  -3  -2  11        139.75        158.75         9.05 o
  -2  -2  11          4.76          0.99         2.55 o
  -1  -2  11          1.85         -1.67         2.20 o
   0  -2  11         12.10         13.29         3.31 o
   1  -2  11         23.65         21.21         5.51 o
   2  -2  11          7.21          4.60         3.56 o
   3  -2  11          7.52          7.51         4.44 o
   4  -2  11         88.16         92.92        10.38 o
   5  -2  11         18.83         20.15        14.86 o
   6  -2  11         58.85         50.81         8.54 o
   7  -2  11          0.00          2.03         3.64 o
   8  -2  11          3.36          1.08         4.46 o
  -5  -1  11         52.56         63.12         8.95 o
  -4  -1  11        138.43        117.15        11.72 o
  -3  -1  11         13.52          9.50         4.15 o
  -2  -1  11        264.51        280.60        11.26 o
  -1  -1  11        142.35        137.73         8.32 o
   0  -1  11         12.30         10.01         3.22 o
   1  -1  11          0.28         -0.82         1.99 o
   2  -1  11         49.55         61.38         8.19 o
   3  -1  11         41.11         58.42         7.92 o
   4  -1  11        103.73        106.96        10.67 o
   5  -1  11        150.95        142.47        20.10 o
   6  -1  11          0.82         -1.06         3.47 o
   7  -1  11         64.86         43.46        13.24 o
   8  -1  11         51.66         43.25        12.37 o
  -5   0  11         38.39         33.29         6.95 o
  -4   0  11        100.87        102.79        15.13 o
  -3   0  11          4.96          3.69         3.42 o
  -2   0  11          0.48         -0.21         2.80 o
  -1   0  11          7.15          9.04         4.29 o
   0   0  11        131.95        120.49         7.66 o
   1   0  11        248.43        244.03         9.96 o
   2   0  11         85.02         89.80         9.53 o
   3   0  11         53.87         39.38        13.72 o
   4   0  11         21.05         15.69         4.70 o
   5   0  11        121.80        143.73        24.27 o
   6   0  11        230.68        207.81        12.80 o
   7   0  11          7.48          0.06         3.60 o
   8   0  11          6.71          0.11         3.77 o
   9   0  11         37.03         39.18         8.01 o
  -5   1  11         17.09         17.12         9.41 o
  -4   1  11          0.92          1.84         3.64 o
  -3   1  11        200.18        235.16        13.60 o
  -2   1  11          8.32          7.91         3.90 o
  -1   1  11        160.62        175.95        11.97 o
   0   1  11          0.18         -0.27         2.85 o
   1   1  11         51.15         53.20         5.75 o
   2   1  11        571.91        586.08        18.01 o
   3   1  11         57.66         58.60         7.59 o
   4   1  11        164.33        171.21        10.77 o
   5   1  11         53.72         46.52         8.00 o
   6   1  11        143.31        153.86        10.88 o
   7   1  11          7.01          9.30         4.61 o
   8   1  11          0.14          0.27         3.84 o
   9   1  11         21.42         13.53         5.87 o
  -5   2  11          0.25          2.56         4.33 o
  -4   2  11         49.27         59.27        18.49 o
  -3   2  11         32.77         43.16         7.51 o
  -2   2  11         97.47        108.52        11.09 o
  -1   2  11         81.18         82.73         9.40 o
   0   2  11          0.08         -1.47         2.51 o
   1   2  11        104.39        111.94        19.09 o
   2   2  11         53.47         55.51         5.97 o
   3   2  11         29.56         33.84         5.75 o
   4   2  11          0.17         -2.68         2.68 o
   5   2  11         69.22         82.63        14.39 o
   6   2  11        126.20        136.12        11.98 o
   7   2  11         29.08         27.60         6.13 o
   8   2  11         80.14         62.58         9.01 o
   9   2  11          2.20         -0.23         4.01 o
  -4   3  11          0.82         -0.53         3.99 o
  -3   3  11          7.71         10.29         4.80 o
  -2   3  11        124.76        121.79        21.24 o
  -1   3  11          0.04         -0.81         3.16 o
   0   3  11          0.04          0.70         2.85 o
   1   3  11          6.38          2.05         3.08 o
   2   3  11         28.10         36.05         9.48 o
   3   3  11          7.01          1.52         4.10 o
   4   3  11        169.87        191.26        20.10 o
   5   3  11        371.13        416.34        16.31 o
   6   3  11        109.76        107.41        18.76 o
   7   3  11          1.33          3.04         3.73 o
   8   3  11         23.82         42.72        11.23 o
   9   3  11         26.41         16.60         5.72 o
  -3   4  11         13.23          8.97         4.52 o
  -2   4  11          7.15          3.70         3.81 o
  -1   4  11         35.99         34.68         6.39 o
   0   4  11         39.95         39.95        16.47 o
   1   4  11        123.77        122.67        20.71 o
   2   4  11         27.69         43.78         6.61 o
   3   4  11         43.94         51.46        15.53 o
   4   4  11         22.11         20.57         5.04 o
   5   4  11         10.89         12.24         6.99 o
   6   4  11        253.27        296.79        22.79 o
   7   4  11          0.07          0.39         4.37 o
   8   4  11         15.48         11.79         5.19 o
   9   4  11          1.12         -3.94         3.94 o
  -3   5  11          0.06          0.83         4.17 o
  -2   5  11         32.37         15.58         5.51 o
  -1   5  11         19.02         15.94         5.41 o
   0   5  11         73.35         72.82         8.98 o
   1   5  11         38.88         43.10         6.99 o
   2   5  11         39.02         46.35         8.13 o
   3   5  11        123.03        122.18         9.74 o
   4   5  11          0.94         -4.03         4.03 o
   5   5  11          1.11         -0.40         4.17 o
   6   5  11         18.68         13.85         6.86 o
   7   5  11         66.89         68.92         9.17 o
   8   5  11         93.96         73.08        10.89 o
   9   5  11         98.38        105.18        12.21 o
  -2   6  11         38.20         37.99         7.60 o
  -1   6  11        292.52        303.24        29.51 o
   0   6  11         42.17         46.98        11.29 o
   1   6  11        210.20        215.92        19.09 o
   2   6  11          9.04          8.56         5.78 o
   3   6  11         42.04         30.66         8.61 o
   4   6  11         98.00        102.38        12.24 o
   5   6  11          6.17          5.81         4.04 o
   6   6  11        121.97        129.22        16.40 o
   7   6  11          6.29          6.72         6.59 o
   8   6  11          3.12          9.61         5.04 o
   0   7  11         21.75         17.23         6.99 o
   1   7  11         23.83         44.24        11.97 o
   2   7  11          1.31          2.82         5.65 o
   3   7  11         75.12         69.92        13.18 o
   4   7  11          4.79         -1.63         5.58 o
   5   7  11         43.99         47.25         7.69 o
   6   7  11          3.18          0.13         5.51 o
   7   7  11         24.71         18.69         9.01 o
   2   8  11         27.23         34.02        11.16 o
   3   8  11         65.36         46.52        15.40 o
   4   8  11         33.30         29.73         6.85 o
   5   8  11         20.48         27.09         6.84 o
   6   8  11         15.00          8.68         4.67 o
  -1  -6  12         68.14         70.51         9.75 o
   0  -6  12          2.51          0.37         4.10 o
   1  -6  12         92.36        103.12        11.93 o
   2  -6  12          6.49          8.74         8.20 o
  -3  -5  12          2.43          5.63         4.00 o
  -2  -5  12         20.13         21.15         5.11 o
  -1  -5  12          1.37          2.89         4.18 o
   0  -5  12         17.06         16.96         6.14 o
   1  -5  12          9.18          6.58         4.71 o
   2  -5  12         14.62         21.73         6.13 o
   3  -5  12         87.36        124.99        12.84 o
   4  -5  12         19.01         20.72         6.22 o
  -3  -4  12          9.44          5.73         3.50 o
  -2  -4  12        112.01        151.58        10.26 o
  -1  -4  12        238.25        216.44        14.52 o
   0  -4  12          0.69         -2.89         2.89 o
   1  -4  12          3.57          1.41         3.70 o
   2  -4  12         70.70         79.89        10.07 o
   3  -4  12          0.04          1.28         4.57 o
   4  -4  12         29.90         30.49         7.06 o
   5  -4  12          2.35          3.79         4.47 o
  -4  -3  12          8.16         10.32         5.13 o
  -3  -3  12         25.70         12.33         4.16 o
  -2  -3  12          1.14          1.04         3.83 o
  -1  -3  12        587.87        610.50        17.83 o
   0  -3  12          3.03          2.15         3.69 o
   1  -3  12         15.34         12.15         4.55 o
   2  -3  12         15.85         15.96         5.01 o
   3  -3  12        228.76        266.93        15.52 o
   4  -3  12         11.27          4.51         4.64 o
   5  -3  12          5.53          6.23         4.98 o
   6  -3  12         29.87         51.93         9.03 o
  -4  -2  12         94.41        102.90        11.44 o
  -3  -2  12          1.90          4.92         3.99 o
  -2  -2  12        122.75        123.26        15.04 o
  -1  -2  12          6.63          5.43         3.10 o
   0  -2  12         69.13         62.02         6.73 o
   1  -2  12          1.25         -0.71         3.56 o
   2  -2  12         34.35         31.41         7.19 o
   3  -2  12         62.57         49.83        10.69 o
   4  -2  12        142.48        181.50        12.59 o
   5  -2  12          1.39          2.45         4.17 o
   6  -2  12          0.90         -0.40         3.89 o
   7  -2  12         69.42         81.13        13.51 o
  -4  -1  12          5.27          3.99         4.17 o
  -3  -1  12         64.75         66.07         9.15 o
  -2  -1  12          8.98          5.41         8.13 o
  -1  -1  12          2.49          2.63         2.85 o
   0  -1  12         29.27         41.76         7.81 o
   1  -1  12        165.09        177.89        11.76 o
   2  -1  12          6.97          1.29         3.32 o
   3  -1  12         25.37         25.61         6.14 o
   4  -1  12        112.53        113.68        12.10 o
   5  -1  12          4.34          1.28         7.06 o
   6  -1  12         25.90         21.94         6.65 o
   7  -1  12         22.78         32.38         7.17 o
  -4   0  12         51.87         73.63        10.16 o
  -3   0  12         41.97         36.69        13.72 o
  -2   0  12         20.64         27.46         6.46 o
  -1   0  12         10.97         12.90         4.54 o
   0   0  12         25.01         17.88         4.15 o
   1   0  12          0.05         -1.51         2.31 o
   2   0  12          8.18          8.47         3.99 o
   3   0  12          2.84          2.65         3.96 o
   4   0  12          4.32          2.28         3.26 o
   5   0  12         62.27         63.55        11.36 o
   6   0  12          0.76          0.60         3.51 o
   7   0  12         32.16         38.55         7.62 o
   8   0  12          3.01          4.96         4.67 o
  -4   1  12         58.35         51.72         8.51 o
  -3   1  12        103.61        106.33        11.56 o
  -2   1  12          4.76          4.08         3.70 o
  -1   1  12         10.55         12.31         4.99 o
   0   1  12        138.87        139.29        10.85 o
   1   1  12         12.10         16.64         4.50 o
   2   1  12         54.53         63.30         8.68 o
   3   1  12         87.09         92.33        10.07 o
   4   1  12         19.47         18.25         5.36 o
   5   1  12         32.39         29.32        13.18 o
   6   1  12         72.84         81.88        16.34 o
   7   1  12          0.01          0.40         3.98 o
   8   1  12          0.26         -2.02         5.38 o
  -3   2  12         28.03         42.62        11.43 o
  -2   2  12         38.42         38.81         7.87 o
  -1   2  12          0.32          3.13         6.32 o
   0   2  12         71.81         72.75        10.42 o
   1   2  12        161.64        180.18        11.36 o
   2   2  12         83.70         84.11        21.24 o
   3   2  12         45.84         47.55         7.11 o
   4   2  12         99.44        109.61        11.23 o
   5   2  12         13.48         13.64         4.94 o
   6   2  12         52.23         62.43         8.76 o
   7   2  12        122.36        116.58        18.15 o
   8   2  12         19.72         11.70         7.93 o
  -3   3  12         27.11         21.45         6.34 o
  -2   3  12         36.78         53.92        10.89 o
  -1   3  12         63.51         46.97         7.98 o
   0   3  12         25.90         21.94         5.52 o
   1   3  12         46.47         44.49        14.93 o
   2   3  12         63.27         57.15         8.67 o
   3   3  12         27.00         30.33         6.28 o
   4   3  12        163.07        156.65        14.79 o
   5   3  12          4.22          8.29         4.08 o
   6   3  12        137.09        123.03        17.75 o
   7   3  12        162.42        172.51        22.05 o
   8   3  12         10.62          6.45         8.07 o
  -2   4  12         77.88         69.68        13.24 o
  -1   4  12          3.35          7.14         6.39 o
   0   4  12        103.73        115.09        15.80 o
   1   4  12          4.55          2.03         3.83 o
   2   4  12         26.01         28.16        14.59 o
   3   4  12         15.46          5.04         4.04 o
   4   4  12          7.35          6.59         5.65 o
   6   4  12         58.41         59.84        12.77 o
   7   4  12          1.46          2.69         6.59 o
   8   4  12         11.93         13.62         5.74 o
  -1   5  12        121.55        124.78        12.89 o
   0   5  12        204.74        191.49        12.88 o
   1   5  12         46.19         24.01         5.79 o
   2   5  12          7.92          9.01         4.47 o
   3   5  12         11.28         18.29         7.53 o
   4   5  12         32.48         37.38        10.76 o
   0   6  12         53.83         66.43        17.35 o
   1   6  12         70.48         68.98        10.22 o
   2   6  12          9.44          9.55         7.40 o
   3   6  12         28.89         25.41         8.61 o
   4   6  12          0.27          0.40         5.38 o
   2   7  12         31.25         28.24         9.41 o
   3   7  12          0.65         -3.90         5.38 o
   4   7  12         95.86         89.95        15.46 o
  -1  -4  13         34.36         33.35        10.49 o
   0  -4  13         37.89         37.15         7.54 o
   1  -4  13         52.54         66.98        13.45 o
   2  -4  13         39.04         38.46         8.04 o
  -2  -3  13          2.92         -2.37         3.40 o
  -1  -3  13          1.21          2.90         4.29 o
   0  -3  13          0.06         -1.02         3.92 o
   1  -3  13          0.89         -3.55         3.55 o
   2  -3  13        118.25        143.75        34.83 o
   3  -3  13          1.02         -2.34         4.14 o
   4  -3  13         10.08         11.23         5.43 o
  -2  -2  13          1.59         -3.08         3.97 o
  -1  -2  13         35.42         35.23         6.28 o
   0  -2  13         42.97         35.27         8.94 o
   1  -2  13         53.99         58.12         9.03 o
   2  -2  13         11.20         12.99         5.32 o
   3  -2  13          7.43          6.47         9.75 o
   4  -2  13         42.45         23.50        10.15 o
   5  -2  13          0.83          4.87         5.07 o
  -2  -1  13         58.17         80.15        10.04 o
  -1  -1  13         31.66         16.38         5.42 o
   0  -1  13         18.14         17.94         5.85 o
   1  -1  13         35.59         31.82         6.40 o
   2  -1  13          1.67         -1.48         3.68 o
   3  -1  13          5.31         12.15         9.68 o
   4  -1  13         17.90         23.01         6.64 o
   5  -1  13         54.35         52.73         8.54 o
   6  -1  13         27.35         28.86         7.30 o
  -2   0  13         35.90         43.63         8.03 o
  -1   0  13         67.80         67.05         9.15 o
   0   0  13          0.35         -0.68         2.93 o
   1   0  13         13.69          9.89         4.82 o
   2   0  13         52.32         51.55         8.47 o
   3   0  13          5.84          2.63         5.58 o
   4   0  13         36.02         37.94        13.98 o
   5   0  13         11.24         16.88         5.99 o
   6   0  13         69.67         78.73        10.65 o
  -2   1  13          5.05          0.68         4.13 o
  -1   1  13         25.86         29.32         6.79 o
   0   1  13         38.86         44.80        13.78 o
   1   1  13         21.46         22.99         5.84 o
   2   1  13         34.84         21.38         7.66 o
   3   1  13         62.47         65.67         9.41 o
   4   1  13          7.01          5.82         4.13 o
   5   1  13          1.34         -0.29         4.20 o
   6   1  13         16.67         14.09         5.78 o
  -2   2  13          2.32          5.92         6.72 o
  -1   2  13          0.00          2.09         4.06 o
   0   2  13        122.71        172.20        12.36 o
   1   2  13        147.31        153.40        12.04 o
   2   2  13         54.16         60.10        11.70 o
   3   2  13          0.30          4.30         4.98 o
   4   2  13          0.11         -1.08         3.46 o
   5   2  13          1.70         -1.77         3.80 o
   6   2  13         47.71         31.06        10.22 o
   7   2  13         42.09         52.31        13.04 o
  -1   3  13          1.39         -0.51         3.90 o
   0   3  13         66.23         75.47         9.88 o
   1   3  13        231.40        230.87        13.88 o
   2   3  13         27.61         16.27         4.98 o
   3   3  13         15.40          1.61         5.11 o
   4   3  13         17.59         31.06         9.01 o
   6   3  13         46.37         65.48        15.73 o
   0   4  13          6.24         12.72         5.57 o
   1   4  13         60.74         59.84         8.64 o
   2   4  13         57.05         64.81         8.98 o
   3   4  13          1.03         -2.15         5.24 o
   1   5  13          0.52         -1.48         5.51 o
   2   5  13         28.09         34.85         9.14 o
   3   5  13         11.05          7.93         6.72 o
   1  -1  14         81.21        116.58        18.69 o
   2  -1  14         29.51         25.01        10.89 o
   3  -1  14          1.88          5.92         7.53 o
   2   0  14         31.10         38.32         7.74 o
   3   0  14          4.68          5.36         5.23 o
   1   1  14          2.87         -2.96         5.38 o
   2   1  14         80.53         80.81        14.12 o
   3   1  14          2.54          5.11         6.45 o
   4   1  14          4.70          5.92         7.66 o
   2   2  14         26.74         18.56         8.47 o
   3   2  14         16.20         16.67         8.87 o
                                                
