# Supplementary material for: Crystal structure of rac-3-[2,3-bis­(phenyl­sulfan­yl)-3H-indol-3-yl]propanoic acid
Source: Acta Crystallogr E Crystallogr Commun. 2015 Oct 31;71(Pt 11):1414–7. doi: 10.1107/S2056989015020241 (PMC4645081; doi:10.1107/S2056989015020241)
Supplement: Supplementary file 3 [file e-71-01414-Isup3.cml]

<?xml version="1.0"?>
<molecule xmlns="http://www.xml-cml.org/schema">
<atomArray>
<atom elementType="C" id="a1083" x2="13.3747" y2="-18.2072"/>
<atom elementType="C" id="a1085" x2="13.4178" y2="-19.7296"/>
<atom elementType="C" id="a1087" x2="14.7578" y2="-20.4534"/>
<atom elementType="C" id="a1089" x2="16.0547" y2="-19.6549"/>
<atom elementType="C" id="a1091" x2="16.0116" y2="-18.1325"/>
<atom elementType="C" id="a1093" x2="14.6716" y2="-17.4087"/>
<atom elementType="N" hydrogenCount="0" id="a1101" x2="17.5159" y2="-20.0843"/>
<atom elementType="C" id="a1103" x2="18.3758" y2="-18.8273"/>
<atom elementType="C" id="a1105" x2="17.4461" y2="-17.621"/>
<atom elementType="R" id="a1791" x2="19.8982" y2="-18.7842"/>
<atom elementType="C" id="a1822" x2="17.9407" y2="-16.1806"/>
<atom elementType="C" id="a1824" x2="17.1228" y2="-14.8958"/>
<atom elementType="C" id="a1826" x2="15.6084" y2="-14.7342"/>
<atom elementType="O" hydrogenCount="1" id="a1828" x2="14.5378" y2="-15.8174"/>
<atom elementType="O" hydrogenCount="0" id="a1835" x2="15.0969" y2="-13.2996"/>
<atom elementType="R" id="a1837" x2="18.7651" y2="-16.8595"/>
</atomArray>
<bondArray>
<bond atomRefs2="a1083 a1085" id="b1095" order="1"/>
<bond atomRefs2="a1085 a1087" id="b1096" order="2"/>
<bond atomRefs2="a1087 a1089" id="b1097" order="1"/>
<bond atomRefs2="a1089 a1091" id="b1098" order="2"/>
<bond atomRefs2="a1091 a1093" id="b1099" order="1"/>
<bond atomRefs2="a1093 a1083" id="b1100" order="2"/>
<bond atomRefs2="a1089 a1101" id="b1107" order="1"/>
<bond atomRefs2="a1101 a1103" id="b1108" order="2"/>
<bond atomRefs2="a1103 a1105" id="b1109" order="1"/>
<bond atomRefs2="a1105 a1091" id="b1110" order="1"/>
<bond atomRefs2="a1103 a1791" id="b1792" order="1"/>
<bond atomRefs2="a1105 a1822" id="b1830" order="1"/>
<bond atomRefs2="a1822 a1824" id="b1831" order="1"/>
<bond atomRefs2="a1824 a1826" id="b1832" order="1"/>
<bond atomRefs2="a1826 a1828" id="b1833" order="1"/>
<bond atomRefs2="a1826 a1835" id="b1836" order="2"/>
<bond atomRefs2="a1105 a1837" id="b1838" order="1"/>
</bondArray>
</molecule>
